# Supplementary material for: Multi-Omics Analysis Provides Insights into Green Soybean in Response to Cold Stress
Source: Metabolites. 2024 Dec 7;14(12):687. doi: 10.3390/metabo14120687 (PMC11678371; doi:10.3390/metabo14120687)
Supplement: Supplementary file 1 [file metabolites-14-00687-s001.zip]

Archive with 9 entries (9 files):
- Supplementary Figure S1 PCA of gene expression.jpg
- Supplementary Figure S2 Heatmap of DEMs.jpg
- Supplementary Table S1 Summary of the RNA-seq data collected from green soybean (QXD15) samples.xlsx
- Supplementary Table S2 Gene expression profiles of green soybean (QXD15) samples treated at 10íμ for 24 hours.xlsx
- Supplementary Table S3 Differentially expressed genes in the comparison of cold treament and control groups.xlsx
- Supplementary Table S4 KEGG pathways annotated by DEGs.xlsx
- Supplementary Table S5 List of metabolites detected in the green soybean samples.xlsx
- Supplementary Table S6 Differentially expressed metabolites in the comparison of cold treament and control groups.xlsx
- Supplementary Table S7 KEGG pathways annotated by DEMs.xlsx
