# Supplementary material for: Multi-Omics Analysis Provides Insights into Green Soybean in Response to Cold Stress
Source: Metabolites. 2024 Dec 7;14(12):687. doi: 10.3390/metabo14120687 (PMC11678371; doi:10.3390/metabo14120687)
Supplement: Supplementary file 1 [file metabolites-14-00687-s001.zip › Supplementary Table S1 Summary of the RNA-seq data collected from green soybean (QXD15) samples.xlsx]

## Sheet: Table S1
Table S1. Summary of the RNA-seq data collected from green soybean (QXD15) samples.
Sample	Raw Reads	Clean Reads	Clean Base(G)	Error Rate(%)	Q20(%)	Q30(%)	GC Content(%)	Reads mapped
CK1	44086618	43341330	6.5	0.03	97.29	92.41	44.81	41568022 (95.91%)
CK2	55132572	53774908	8.07	0.03	97.36	92.58	44.55	51604386 (95.96%)
CK3	44103032	43475426	6.52	0.03	97.39	92.67	44.7	41275933 (94.94%)
Cold1	44451846	43693100	6.55	0.03	97.43	92.75	44.74	42095358 (96.34%)
Cold2	47111752	46262290	6.94	0.03	97.25	92.38	44.57	44302151 (95.76%)
Cold_3	43195264	42491908	6.37	0.03	97.05	91.91	44.53	40733667 (95.86%)
