# Supplementary material for: Multi-Omics Analysis Provides Insights into Green Soybean in Response to Cold Stress
Source: Metabolites. 2024 Dec 7;14(12):687. doi: 10.3390/metabo14120687 (PMC11678371; doi:10.3390/metabo14120687)
Supplement: Supplementary file 1 [file metabolites-14-00687-s001.zip › Supplementary Table S2 Gene expression profiles of green soybean (QXD15) samples treated at 10íμ for 24 hours.xlsx]

## Sheet: Table S2
Table S2. Gene expression profiles of green soybean (QXD15) samples treated at 10℃ for 24 hours.
ID	24h_CK_1_fpkm	24h_CK_2_fpkm	24h_CK_3_fpkm	24h_cold_1_fpkm	24h_cold_2_fpkm	24h_cold_3_fpkm	24h_CK_1_count	24h_CK_2_count	24h_CK_3_count	24h_cold_1_count	24h_cold_2_count	24h_cold_3_count	log2FoldChange	pvalue	padj	regulated	chr	start	end	strand	gene_name	gene_description	KEGG	KEGG pathway	NR	Swissprot	Tremble	KOG	GO	Pfam	TF-Family	TF-Category	TF-Classification
Glyma.01G006000.Wm82.a2.v1	288.602	300.677	386.828	4.088	3.175	3.3414	6178	7971	8203	87	71	69	-6.99657	0	0	down	Chr01	585972	587305	+	Glyma.01G006000	--	--	--	uncharacterized protein LOC100306340 [Glycine max]	OXS3_ARATH RecName: Full=Protein OXIDATIVE STRESS 3 {ECO:0000303|PubMed:18980652}; Short=AtOXS3 {ECO:0000303|PubMed:18980652};	C6SYZ5_SOYBN SubName: Full=Uncharacterized protein {ECO:0000313|EMBL:ACU14468.1, ECO:0000313|EnsemblPlants:KRH74208};	Nuclear localization sequence binding protein	GO:0016607,nuclear speck; GO:0005634,nucleus; GO:2000028,regulation of photoperiodism, flowering; GO:2000070,regulation of response to water deprivation; GO:0046686,response to cadmium ion; GO:0046688,response to copper ion; GO:0010218,response to far red light; GO:0009416,response to light stimulus; GO:0006979,response to oxidative stress; GO:0010114,response to red light; GO:0009611,response to…	--	--	--	--
Glyma.01G080500.Wm82.a2.v1	240.6	236.182	263.976	10.0853	10.8445	8.7063	7391	8985	8033	308	348	258	-5.1106	0	0	down	Chr01	22445853	22447409	+	Glyma.01G080500	--	--	--	uncharacterized protein LOC102663973 [Glycine max]	--	I1J6J6_SOYBN SubName: Full=Uncharacterized protein {ECO:0000313|EMBL:KRH75361.1, ECO:0000313|EnsemblPlants:KRH75361};	--	GO:0016021,integral component of membrane; GO:0005575,cellular_component; GO:0016020,membrane; GO:0031224,intrinsic component of membrane; GO:0110165,cellular anatomical entity	--	--	--	--
Glyma.01G087500.Wm82.a2.v1	183.873	160.3	169.905	4.7238	4.2295	5.7323	6617	7144	6057	169	159	199	-5.59641	0	0	down	Chr01	26423047	26424870	-	Glyma.01G087500	--	K09287 RAV-like factor | (RefSeq) RAV1; AP2/ERF transcription factor family protein RAV1 (A)	--	AP2/ERF transcription factor family protein RAV1 [Glycine max]	RAVL1_ARATH RecName: Full=AP2/ERF and B3 domain-containing transcription repressor TEM1; AltName: Full=Protein TEMPRANILLO 1; AltName: Full=RAV1-like ethylene-responsive transcription factor TEM1;	I1J6Q5_SOYBN SubName: Full=RAV1 {ECO:0000313|EMBL:ALR99821.1};	--	GO:0005634,nucleus; GO:0003700,DNA-binding transcription factor activity; GO:0000976,transcription regulatory region sequence-specific DNA binding; GO:0071456,cellular response to hypoxia; GO:0009873,ethylene-activated signaling pathway; GO:0048573,photoperiodism, flowering; GO:0003674,molecular_function; GO:0140110,transcription regulator activity; GO:0001067,regulatory region nucleic acid bindi…	PF02362.24:B3 DNA binding domain	AP2/ERF-RAV	TF	AP2/ERF->AP2/ERF-RAV
Glyma.01G119500.Wm82.a2.v1	420.202	409.657	297.78	6.1817	6.7985	6.9395	26803	32360	18816	392	453	427	-6.28007	0	0	down	Chr01	41160040	41170441	+	Glyma.01G119500	--	K01490 AMP deaminase [EC:3.5.4.6] | (RefSeq) AMP deaminase (A)	ko00230: Purine metabolism; ko01100: Metabolic pathways; ko01110: Biosynthesis of secondary metabolites; ko01232: Nucleotide metabolism	AMP deaminase [Glycine max]	AMPD_ARATH RecName: Full=AMP deaminase {ECO:0000303|PubMed:15918887}; Short=AtAMPD {ECO:0000303|PubMed:15918887}; EC=3.5.4.6 {ECO:0000305}; AltName: Full=Protein EMBRYONIC FACTOR 1 {ECO:0000303|PubMed:15918887};	K7K3C2_SOYBN RecName: Full=AMP deaminase {ECO:0000256|ARBA:ARBA00012775}; EC=3.5.4.6 {ECO:0000256|ARBA:ARBA00012775};	Adenosine monophosphate deaminase	GO:0005829,cytosol; GO:0005783,endoplasmic reticulum; GO:0031307,integral component of mitochondrial outer membrane; GO:0043231,intracellular membrane-bounded organelle; GO:0003876,AMP deaminase activity; GO:0005524,ATP binding; GO:0046872,metal ion binding; GO:0043424,protein histidine kinase binding; GO:0046033,AMP metabolic process; GO:0009793,embryo development ending in seed dormancy; GO:000…	PF19326.2:AMP deaminase	--	--	--
Glyma.01G129400.Wm82.a2.v1	666.202	632.891	636.619	9.6302	8.8953	10.8533	26025	30618	24636	374	363	409	-6.50743	0	0	down	Chr01	44326500	44333319	-	Glyma.01G129400	--	K00827 alanine-glyoxylate transaminase / (R)-3-amino-2-methylpropionate-pyruvate transaminase [EC:2.6.1.44 2.6.1.40] | (RefSeq) alanine--glyoxylate aminotransferase 2 homolog 2, mitochondrial (A)	ko00250: Alanine, aspartate and glutamate metabolism; ko00260: Glycine, serine and threonine metabolism; ko00270: Cysteine and methionine metabolism; ko00280: Valine, leucine and isoleucine degradation; ko01100: Metabolic pathways; ko01110: Biosynthesis of secondary metabolites	alanine--glyoxylate aminotransferase 2 homolog 2, mitochondrial [Glycine max]	AGT22_ARATH RecName: Full=Alanine--glyoxylate aminotransferase 2 homolog 2, mitochondrial; EC=2.6.1.44; AltName: Full=Beta-alanine-pyruvate aminotransferase 2; Flags: Precursor;	A0A0R4J2K3_SOYBN SubName: Full=Uncharacterized protein {ECO:0000313|EMBL:KRH76075.1, ECO:0000313|EnsemblPlants:KRH76075};	Alanine-glyoxylate aminotransferase AGT2	GO:0005739,mitochondrion; GO:0008453,alanine-glyoxylate transaminase activity; GO:0030170,pyridoxal phosphate binding; GO:0009853,photorespiration; GO:0003674,molecular_function; GO:0003824,catalytic activity; GO:0008483,transaminase activity; GO:0016740,transferase activity; GO:0016769,transferase activity, transferring nitrogenous groups; GO:0005488,binding; GO:0019842,vitamin binding; GO:00360…	PF00202.24:Aminotransferase class-III	--	--	--
Glyma.01G161500.Wm82.a2.v1	2841.59	2992.36	3233.66	90.1051	89.7359	92.0377	57353	74795	64654	1808	1892	1792	-5.52766	0	0	down	Chr01	49956121	49958722	+	Glyma.01G161500	--	K22547 arsenate reductase [EC:1.20.4.1] | (RefSeq) protein HIGH ARSENIC CONTENT 1-like (A)	--	Rhodanese-like domain-containing protein 15, chloroplastic-like [Glycine max]	STR15_ARATH RecName: Full=Rhodanese-like domain-containing protein 15, chloroplastic; AltName: Full=Protein DARK INDUCIBLE 1; AltName: Full=Senescence-associated protein 1; Short=AtSEN1; AltName: Full=Sulfurtransferase 15; Short=AtStr15; Flags: Precursor;	C6SXE2_SOYBN RecName: Full=Rhodanese domain-containing protein {ECO:0000259|PROSITE:PS50206};	Rhodanese-related sulfurtransferase	GO:0009507,chloroplast; GO:0009579,thylakoid; GO:0007568,aging; GO:0009753,response to jasmonic acid; GO:0006979,response to oxidative stress; GO:0009611,response to wounding; GO:0008150,biological_process; GO:0032502,developmental process; GO:0009719,response to endogenous stimulus; GO:0009725,response to hormone; GO:0010033,response to organic substance; GO:0033993,response to lipid; GO:0042221…	PF00581.23:Rhodanese-like domain	--	--	--
Glyma.01G161600.Wm82.a2.v1	167.692	162.903	152.864	8.7663	8.5623	8.3427	8043	9676	7263	418	429	386	-4.69773	0	0	down	Chr01	49966465	49975218	-	Glyma.01G161600	--	K14510 serine/threonine-protein kinase CTR1 [EC:2.7.11.1] | (RefSeq) serine/threonine-protein kinase CTR1 (A)	ko04016: MAPK signaling pathway - plant; ko04075: Plant hormone signal transduction	hypothetical protein GYH30_001763 [Glycine max]	STY17_ARATH RecName: Full=Serine/threonine-protein kinase STY17 {ECO:0000305}; EC=2.7.11.1 {ECO:0000269|PubMed:17090544}; AltName: Full=Serine/threonine/tyrosine-protein kinase 17 {ECO:0000303|PubMed:16429265};	I1J8F8_SOYBN SubName: Full=Uncharacterized protein {ECO:0000313|EMBL:KRH76580.1, ECO:0000313|EnsemblPlants:KRH76580};	Tyrosine kinase specific for activated (GTP-bound) p21cdc42Hs	GO:0005829,cytosol; GO:0005524,ATP binding; GO:0106310,protein serine kinase activity; GO:0004674,protein serine/threonine kinase activity; GO:0004712,protein serine/threonine/tyrosine kinase activity; GO:0009658,chloroplast organization; GO:0006468,protein phosphorylation; GO:0000166,nucleotide binding; GO:0003674,molecular_function; GO:0005488,binding; GO:0017076,purine nucleotide binding; GO:0…	PF07714.20:Protein tyrosine and serine/threonine kinase	--	--	--
Glyma.01G178500.Wm82.a2.v1	220.644	218.266	198.982	3.217	4.3736	5.6834	7727	9466	6903	112	160	192	-6.05313	0	0	down	Chr01	51465237	51468198	+	Glyma.01G178500	--	K20858 calcium uniporter protein, mitochondrial | (RefSeq) calcium uniporter protein 2, mitochondrial (A)	--	calcium uniporter protein 2, mitochondrial [Glycine max]	MCU2_ARATH RecName: Full=Calcium uniporter protein 2, mitochondrial; Flags: Precursor;	I1J8Z1_SOYBN RecName: Full=Calcium uniporter protein {ECO:0000256|RuleBase:RU367035};	Uncharacterized conserved protein	GO:0031305,integral component of mitochondrial inner membrane; GO:1990246,uniplex complex; GO:0005262,calcium channel activity; GO:0015292,uniporter activity; GO:0036444,calcium import into the mitochondrion; GO:0051560,mitochondrial calcium ion homeostasis; GO:0003674,molecular_function; GO:0005215,transporter activity; GO:0005216,ion channel activity; GO:0005261,cation channel activity; GO:0008…	PF04678.16:Mitochondrial calcium uniporter	--	--	--
Glyma.02G022000.Wm82.a2.v1	466.393	437.011	406.782	40.8385	44.2216	46.4491	19839	23021	17141	1727	1965	1906	-3.77969	0	0	down	Chr02	1955799	1959903	+	Glyma.02G022000	--	K20715 phototropin [EC:2.7.11.1] | (RefSeq) phototropin-2 isoform X1 (A)	--	hypothetical protein JHK85_003128 [Glycine max]	TLOV1_ARATH RecName: Full=Protein TWIN LOV 1;	A0A0R0KYL2_SOYBN SubName: Full=Uncharacterized protein {ECO:0000313|EMBL:KRH69365.1, ECO:0000313|EnsemblPlants:KRH69365};	--	GO:0005634,nucleus; GO:0009881,photoreceptor activity; GO:0009637,response to blue light; GO:0003674,molecular_function; GO:0038023,signaling receptor activity; GO:0060089,molecular transducer activity; GO:0008150,biological_process; GO:0009314,response to radiation; GO:0009416,response to light stimulus; GO:0009628,response to abiotic stimulus; GO:0050896,response to stimulus; GO:0005575,cellula…	PF13426.10:PAS domain	--	--	--
Glyma.02G034000.Wm82.a2.v1	156.635	168.504	132.872	4.9641	4.2987	4.9776	7046	9387	5921	222	202	216	-5.46732	0	0	down	Chr02	3157712	3162381	+	Glyma.02G034000	--	K00128 aldehyde dehydrogenase (NAD+) [EC:1.2.1.3] | (RefSeq) ALDH2B2; aldehyde dehydrogenase family 2 member B2 (A)	ko00010: Glycolysis / Gluconeogenesis; ko00053: Ascorbate and aldarate metabolism; ko00071: Fatty acid degradation; ko00280: Valine, leucine and isoleucine degradation; ko00310: Lysine degradation; ko00330: Arginine and proline metabolism; ko00340: Histidine metabolism; ko00380: Tryptophan metabolism; ko00410: beta-Alanine metabolism; ko00561: Glycerolipid metabolism; ko00620: Pyruvate metabolism…	aldehyde dehydrogenase family 2 member B2 [Glycine max]	BALDH_ANTMA RecName: Full=Benzaldehyde dehydrogenase, mitochondrial {ECO:0000303|PubMed:19292760}; EC=1.2.1.28 {ECO:0000269|PubMed:19292760}; AltName: Full=2-phenylacetaldehyde dehydrogenase {ECO:0000305}; EC=1.2.1.39 {ECO:0000269|PubMed:19292760}; AltName: Full=Acetaldehyde dehydrogenase {ECO:0000305}; EC=1.2.1.3 {ECO:0000269|PubMed:19292760}; Flags: Precursor;	I1JC17_SOYBN RecName: Full=Aldedh domain-containing protein {ECO:0000259|Pfam:PF00171};	Aldehyde dehydrogenase	GO:0005739,mitochondrion; GO:0008774,acetaldehyde dehydrogenase (acetylating) activity; GO:0004029,aldehyde dehydrogenase (NAD+) activity; GO:0018479,benzaldehyde dehydrogenase (NAD+) activity; GO:0043878,glyceraldehyde-3-phosphate dehydrogenase (NAD+) (non-phosphorylating) activity; GO:0008957,phenylacetaldehyde dehydrogenase activity; GO:0007623,circadian rhythm; GO:0010597,green leaf volatile …	PF00171.25:Aldehyde dehydrogenase family	--	--	--
Glyma.02G059500.Wm82.a2.v1	1682.23	1667.41	1664.06	15.5644	15.4597	16.3367	64687	79403	63388	595	621	606	-7.19127	0	0	down	Chr02	5356619	5363076	-	Glyma.02G059500	--	K23678 solute carrier family 66 (lysosomal lysine-arginine transporter), member 1 | (RefSeq) PQ-loop repeat-containing protein (A)	--	PQ-loop repeat-containing protein [Glycine max]	--	C6TMI0_SOYBN SubName: Full=Uncharacterized protein {ECO:0000313|EMBL:ACU24122.1, ECO:0000313|EnsemblPlants:KRH69959};	Predicted membrane protein	GO:0016021,integral component of membrane; GO:0005575,cellular_component; GO:0016020,membrane; GO:0031224,intrinsic component of membrane; GO:0110165,cellular anatomical entity	PF04193.17:PQ loop repeat	--	--	--
Glyma.02G086200.Wm82.a2.v1	94.9064	91.6544	76.1047	4.1574	4.6408	3.914	6108	7305	4852	266	312	243	-4.82799	0	0	down	Chr02	7512613	7516994	-	Glyma.02G086200	--	K16055 trehalose 6-phosphate synthase/phosphatase [EC:2.4.1.15 3.1.3.12] | (RefSeq) alpha,alpha-trehalose-phosphate synthase [UDP-forming] 6-like (A)	ko00500: Starch and sucrose metabolism; ko01100: Metabolic pathways; ko01110: Biosynthesis of secondary metabolites	trehalose-6-phosphate synthase [Glycine max]	TPS6_ARATH RecName: Full=Alpha,alpha-trehalose-phosphate synthase [UDP-forming] 6 {ECO:0000303|PubMed:16771775}; EC=2.4.1.15 {ECO:0000269|PubMed:17981987}; AltName: Full=Trehalose-6-phosphate synthase 6 {ECO:0000303|PubMed:16771775}; Short=AtTPS6 {ECO:0000303|PubMed:16771775};	I1JDI7_SOYBN SubName: Full=Uncharacterized protein {ECO:0000313|EMBL:KRH70364.1, ECO:0000313|EnsemblPlants:KRH70364};	Trehalose-6-phosphate synthase component TPS1 and related subunits	GO:0003825,alpha,alpha-trehalose-phosphate synthase (UDP-forming) activity; GO:0004805,trehalose-phosphatase activity; GO:0005992,trehalose biosynthetic process; GO:0070413,trehalose metabolism in response to stress; GO:0003674,molecular_function; GO:0003824,catalytic activity; GO:0008194,UDP-glycosyltransferase activity; GO:0016740,transferase activity; GO:0016757,transferase activity, transferr…	PF00982.24:Glycosyltransferase family 20	--	--	--
Glyma.02G095400.Wm82.a2.v1	300.647	297.242	285.779	36.9179	36.1982	34.8848	11632	14242	10953	1420	1463	1302	-3.49579	0	0	down	Chr02	8561703	8565611	+	Glyma.02G095400	--	--	--	Metal tolerance protein 11-like [Glycine max]	MTP11_ARATH RecName: Full=Metal tolerance protein 11; Short=AtMTP11;	A0A0B2R5G3_GLYSO SubName: Full=Metal tolerance protein 5 {ECO:0000313|EMBL:KHN27203.1}; SubName: Full=Metal tolerance protein 5 isoform A {ECO:0000313|EMBL:RZC24190.1};	Mitochondrial Fe2+ transporter MMT1 and related transporters (cation diffusion facilitator superfamily)	GO:0005794,Golgi apparatus; GO:0000139,Golgi membrane; GO:0016021,integral component of membrane; GO:0005770,late endosome; GO:0016020,membrane; GO:0008324,cation transmembrane transporter activity; GO:0005384,manganese ion transmembrane transporter activity; GO:0010486,manganese:proton antiporter activity; GO:0030026,cellular manganese ion homeostasis; GO:0046688,response to copper ion; GO:00100…	PF01545.24:Cation efflux family	--	--	--
Glyma.02G131500.Wm82.a2.v1	165.696	156.18	145.615	1.2193	0.9283	0.9718	10252	11967	8925	75	60	58	-7.6903	0	0	down	Chr02	13570993	13576918	-	Glyma.02G131500	--	K01969 3-methylcrotonyl-CoA carboxylase beta subunit [EC:6.4.1.4] | (RefSeq) methylcrotonoyl-CoA carboxylase beta chain, mitochondrial isoform X1 (A)	ko00280: Valine, leucine and isoleucine degradation; ko01100: Metabolic pathways	methylcrotonoyl-CoA carboxylase beta chain, mitochondrial isoform X1 [Glycine max]	MCCB_ARATH RecName: Full=Methylcrotonoyl-CoA carboxylase beta chain, mitochondrial; Short=MCCase subunit beta; EC=6.4.1.4; AltName: Full=3-methylcrotonyl-CoA carboxylase 2; AltName: Full=3-methylcrotonyl-CoA:carbon dioxide ligase subunit beta; Flags: Precursor;	A0A0B2RSX2_GLYSO RecName: Full=Methylcrotonoyl-CoA carboxylase {ECO:0000256|ARBA:ARBA00026116}; EC=6.4.1.4 {ECO:0000256|ARBA:ARBA00026116}; AltName: Full=3-methylcrotonyl-CoA carboxylase 2 {ECO:0000256|ARBA:ARBA00031404}; AltName: Full=3-methylcrotonyl-CoA:carbon dioxide ligase subunit beta {ECO:0000256|ARBA:ARBA00031237};	3-Methylcrotonyl-CoA carboxylase, non-biotin containing subunit/Acetyl-CoA carboxylase carboxyl transferase, subunit beta	GO:1905202,methylcrotonoyl-CoA carboxylase complex; GO:0005759,mitochondrial matrix; GO:0005739,mitochondrion; GO:0005886,plasma membrane; GO:0005524,ATP binding; GO:0050897,cobalt ion binding; GO:0004485,methylcrotonoyl-CoA carboxylase activity; GO:0008270,zinc ion binding; GO:0006552,leucine catabolic process; GO:0000166,nucleotide binding; GO:0003674,molecular_function; GO:0005488,binding; GO:…	PF01039.25:Carboxyl transferase domain	--	--	--
Glyma.02G145300.Wm82.a2.v1	584.853	567.835	491.283	11.6144	11.6246	9.8278	25478	30634	21201	503	529	413	-6.09528	0	0	down	Chr02	15009322	15014177	+	Glyma.02G145300	--	K01968 3-methylcrotonyl-CoA carboxylase alpha subunit [EC:6.4.1.4] | (RefSeq) MCCA; methylcrotonoyl-CoA carboxylase subunit alpha, mitochondrial (A)	ko00280: Valine, leucine and isoleucine degradation; ko01100: Metabolic pathways	hypothetical protein GYH30_004023 [Glycine max]	MCCA_SOYBN RecName: Full=Methylcrotonoyl-CoA carboxylase subunit alpha, mitochondrial; Short=MCCase subunit alpha; EC=6.4.1.4; AltName: Full=3-methylcrotonyl-CoA carboxylase 1; AltName: Full=3-methylcrotonyl-CoA:carbon dioxide ligase subunit alpha; Flags: Precursor;	I1JF82_SOYBN SubName: Full=Uncharacterized protein {ECO:0000313|EMBL:KRH71391.1, ECO:0000313|EnsemblPlants:KRH71391};	3-Methylcrotonyl-CoA carboxylase, biotin-containing subunit/Propionyl-CoA carboxylase, alpha chain/Acetyl-CoA carboxylase, biotin carboxylase subunit	GO:0005759,mitochondrial matrix; GO:0005739,mitochondrion; GO:0005524,ATP binding; GO:0046872,metal ion binding; GO:0004485,methylcrotonoyl-CoA carboxylase activity; GO:0006552,leucine catabolic process; GO:0000166,nucleotide binding; GO:0003674,molecular_function; GO:0005488,binding; GO:0017076,purine nucleotide binding; GO:0030554,adenyl nucleotide binding; GO:0032553,ribonucleotide binding; GO…	PF19331.2:Methylcrotonoyl-CoA carboxylase subunit alpha BT domain	--	--	--
Glyma.02G208000.Wm82.a2.v1	124.682	120.627	122.504	8.6233	9.4304	9.9198	6632	7946	6455	456	524	509	-4.18284	0	0	down	Chr02	39276566	39279261	-	Glyma.02G208000	--	K08679 UDP-glucuronate 4-epimerase [EC:5.1.3.6] | (RefSeq) UDP-glucuronate 4-epimerase 1 (A)	ko00053: Ascorbate and aldarate metabolism; ko00520: Amino sugar and nucleotide sugar metabolism; ko01100: Metabolic pathways; ko01240: Biosynthesis of cofactors; ko01250: Biosynthesis of nucleotide sugars	UDP-glucuronate 4-epimerase 1 [Glycine max]	GAE1_ARATH RecName: Full=UDP-glucuronate 4-epimerase 1; EC=5.1.3.6 {ECO:0000269|PubMed:15247385}; AltName: Full=UDP-glucuronic acid epimerase 1; Short=AtUGlcAE3;	I1JGU4_SOYBN RecName: Full=NAD(P)-bd_dom domain-containing protein {ECO:0000259|Pfam:PF16363};	UDP-glucose 4-epimerase/UDP-sulfoquinovose synthase	GO:0005768,endosome; GO:0005794,Golgi apparatus; GO:0032580,Golgi cisterna membrane; GO:0000138,Golgi trans cisterna; GO:0016021,integral component of membrane; GO:0005802,trans-Golgi network; GO:0050378,UDP-glucuronate 4-epimerase activity; GO:0005975,carbohydrate metabolic process; GO:0071456,cellular response to hypoxia; GO:0050832,defense response to fungus; GO:0050829,defense response to Gra…	PF16363.8:GDP-mannose 4,6 dehydratase	--	--	--
Glyma.02G213700.Wm82.a2.v1	946.88	1030.58	997.402	6.0763	6.2509	6.6795	32917	44368	34348	210	227	224	-7.75622	0	0	down	Chr02	39982043	39985145	-	Glyma.02G213700	--	K01673 carbonic anhydrase [EC:4.2.1.1] | (RefSeq) uncharacterized protein LOC100812124 (A)	ko00910: Nitrogen metabolism; ko01100: Metabolic pathways	beta carbonic anhydrase 5, chloroplastic-like [Glycine soja]	BCA5_ARATH RecName: Full=Beta carbonic anhydrase 5, chloroplastic; Short=AtbCA5; Short=AtbetaCA5; EC=4.2.1.1; AltName: Full=Beta carbonate dehydratase 5; Flags: Precursor;	I1JGZ6_SOYBN RecName: Full=Carbonic anhydrase {ECO:0000256|ARBA:ARBA00012925, ECO:0000256|RuleBase:RU003956}; EC=4.2.1.1 {ECO:0000256|ARBA:ARBA00012925, ECO:0000256|RuleBase:RU003956}; AltName: Full=Carbonate dehydratase {ECO:0000256|RuleBase:RU003956};	Predicted carbonic anhydrase involved in protection against oxidative damage	GO:0009507,chloroplast; GO:0004089,carbonate dehydratase activity; GO:0008270,zinc ion binding; GO:0015976,carbon utilization; GO:0003674,molecular_function; GO:0003824,catalytic activity; GO:0016829,lyase activity; GO:0016835,carbon-oxygen lyase activity; GO:0016836,hydro-lyase activity; GO:0005488,binding; GO:0043167,ion binding; GO:0043169,cation binding; GO:0046872,metal ion binding; GO:00469…	PF00484.22:Carbonic anhydrase	--	--	--
Glyma.02G239500.Wm82.a2.v1	138.041	131.833	127.71	4.1948	4.4912	3.5333	6885	8143	6310	208	234	170	-5.48596	0	0	down	Chr02	42799982	42802509	-	Glyma.02G239500	--	K23618 acyl-activating enzyme 11/12 [EC:6.2.1.2 6.2.1.-] | (RefSeq) trans-cinnamate:CoA ligase, peroxisomal (A)	--	probable acyl-activating enzyme 5, peroxisomal [Glycine max]	CCL4_HUMLU RecName: Full=2-methylpropanoate--CoA ligase CCL4 {ECO:0000305|PubMed:23300257}; Short=HlCCL4 {ECO:0000303|PubMed:23300257}; EC=6.2.1.- {ECO:0000269|PubMed:23300257}; AltName: Full=2-methylbutanoate--CoA ligase CCL4 {ECO:0000305|PubMed:23300257}; EC=6.2.1.- {ECO:0000269|PubMed:23300257}; AltName: Full=Butanoate--CoA ligase CCL3 {ECO:0000305|PubMed:23300257}; EC=6.2.1.- {ECO:0000269|Pub…	I1JHQ7_SOYBN SubName: Full=Uncharacterized protein {ECO:0000313|EMBL:KRH72895.1, ECO:0000313|EnsemblPlants:KRH72895};	Acyl-CoA synthetase	GO:0005829,cytosol; GO:0005524,ATP binding; GO:0047760,butyrate-CoA ligase activity; GO:0016405,CoA-ligase activity; GO:0043759,methylbutanoate-CoA ligase activity; GO:0050218,propionate-CoA ligase activity; GO:0000166,nucleotide binding; GO:0003674,molecular_function; GO:0005488,binding; GO:0017076,purine nucleotide binding; GO:0030554,adenyl nucleotide binding; GO:0032553,ribonucleotide binding…	PF00501.31:AMP-binding enzyme	--	--	--
Glyma.02G255200.Wm82.a2.v1	89.417	85.1466	76.0016	3.1015	3.639	3.4809	4234	4993	3565	146	180	159	-5.07722	0	0	down	Chr02	44225495	44228320	-	Glyma.02G255200	--	--	--	hypothetical protein GLYMA_02G255200v4 [Glycine max]	--	K7KAR0_SOYBN SubName: Full=Uncharacterized protein {ECO:0000313|EMBL:KRH73162.1, ECO:0000313|EnsemblPlants:KRH73162};	--	GO:0016021,integral component of membrane; GO:0005575,cellular_component; GO:0016020,membrane; GO:0031224,intrinsic component of membrane; GO:0110165,cellular anatomical entity	--	--	--	--
Glyma.02G260300.Wm82.a2.v1	72.6871	71.4839	68.259	2.8678	2.6465	2.8361	2524	3074	2348	99	96	95	-5.13321	0	0	down	Chr02	44689952	44693546	-	Glyma.02G260300	--	K14207 solute carrier family 38 (sodium-coupled neutral amino acid transporter), member 2 | (RefSeq) amino acid transporter family protein (A)	--	amino acid transporter AVT6C isoform X1 [Glycine max]	AVT6C_ARATH RecName: Full=Amino acid transporter AVT6C {ECO:0000305}; Short=AtAvt6C {ECO:0000303|PubMed:27925655};	I1JIB8_SOYBN RecName: Full=Aa_trans domain-containing protein {ECO:0000259|Pfam:PF01490};	Amino acid transporter protein	GO:0016021,integral component of membrane; GO:0015179,L-amino acid transmembrane transporter activity; GO:0003333,amino acid transmembrane transport; GO:0003674,molecular_function; GO:0005215,transporter activity; GO:0005342,organic acid transmembrane transporter activity; GO:0008509,anion transmembrane transporter activity; GO:0015075,ion transmembrane transporter activity; GO:0015171,amino acid…	PF01490.21:Transmembrane amino acid transporter protein	--	--	--
Glyma.03G056400.Wm82.a2.v1	171.993	175.384	182.295	12.5663	12.6913	12.1311	6746	8519	7083	490	520	459	-4.29051	0	0	down	Chr03	7762789	7767440	-	Glyma.03G056400	--	K00232 acyl-CoA oxidase [EC:1.3.3.6] | (RefSeq) acyl-CoA oxidase (A)	ko00071: Fatty acid degradation; ko00410: beta-Alanine metabolism; ko00592: alpha-Linolenic acid metabolism; ko00640: Propanoate metabolism; ko01040: Biosynthesis of unsaturated fatty acids; ko01100: Metabolic pathways; ko01110: Biosynthesis of secondary metabolites; ko01200: Carbon metabolism; ko01212: Fatty acid metabolism; ko04146: Peroxisome	acyl-CoA oxidase [Glycine max]	ACOX4_ARATH RecName: Full=Acyl-coenzyme A oxidase 4, peroxisomal {ECO:0000305}; Short=AOX 4 {ECO:0000305}; EC=1.3.3.6 {ECO:0000269|PubMed:10212254}; AltName: Full=G6p {ECO:0000312|EMBL:AAB18129.1}; AltName: Full=Short-chain acyl-CoA oxidase {ECO:0000303|PubMed:10212254}; Short=AtCX4 {ECO:0000303|PubMed:12682048}; Short=AtG6 {ECO:0000312|EMBL:AAB18129.1}; Short=SAOX {ECO:0000305};	A0A0R0KF64_SOYBN SubName: Full=Uncharacterized protein {ECO:0000313|EMBL:KRH65710.1, ECO:0000313|EnsemblPlants:KRH65710};	Glutaryl-CoA dehydrogenase	GO:0005829,cytosol; GO:0009514,glyoxysome; GO:0005777,peroxisome; GO:0003995,acyl-CoA dehydrogenase activity; GO:0003997,acyl-CoA oxidase activity; GO:0050660,flavin adenine dinucleotide binding; GO:1901149,salicylic acid binding; GO:0009793,embryo development ending in seed dormancy; GO:0006635,fatty acid beta-oxidation; GO:0046459,short-chain fatty acid metabolic process; GO:0003674,molecular_f…	PF02771.19:Acyl-CoA dehydrogenase, N-terminal domain	--	--	--
Glyma.03G070200.Wm82.a2.v1	197.875	202.865	192.452	13.5638	12.6157	14.0649	7117	9036	6857	485	474	488	-4.34573	0	0	down	Chr03	16215981	16222596	-	Glyma.03G070200	--	K00167 2-oxoisovalerate dehydrogenase E1 component beta subunit [EC:1.2.4.4] | (RefSeq) 2-oxoisovalerate dehydrogenase subunit beta 1, mitochondrial (A)	ko00280: Valine, leucine and isoleucine degradation; ko00640: Propanoate metabolism; ko01100: Metabolic pathways; ko01110: Biosynthesis of secondary metabolites	2-oxoisovalerate dehydrogenase subunit beta 1, mitochondrial [Glycine max]	ODBB1_ARATH RecName: Full=2-oxoisovalerate dehydrogenase subunit beta 1, mitochondrial; EC=1.2.4.4; AltName: Full=Branched-chain alpha-keto acid dehydrogenase E1 component beta chain; Short=BCKDE1B; Short=BCKDH E1-beta; Flags: Precursor;	A0A0B2QCY6_GLYSO SubName: Full=2-oxoisovalerate dehydrogenase subunit beta 1, mitochondrial isoform A {ECO:0000313|EMBL:RZC19465.1}; SubName: Full=2-oxoisovalerate dehydrogenase subunit beta, mitochondrial {ECO:0000313|EMBL:KHN17834.1}; EC=1.2.4.4 {ECO:0000313|EMBL:KHN17834.1};	Branched chain alpha-keto acid dehydrogenase E1, beta subunit	GO:0005947,mitochondrial alpha-ketoglutarate dehydrogenase complex; GO:0003863,3-methyl-2-oxobutanoate dehydrogenase (2-methylpropanoyl-transferring) activity; GO:0009083,branched-chain amino acid catabolic process; GO:0007584,response to nutrient; GO:0003674,molecular_function; GO:0003824,catalytic activity; GO:0016491,oxidoreductase activity; GO:0016624,oxidoreductase activity, acting on the al…	PF02779.27:Transketolase, pyrimidine binding domain	--	--	--
Glyma.03G130900.Wm82.a2.v1	152.144	142.18	111.832	4.0918	4.6473	4.2938	10248	11860	7462	274	327	279	-5.41994	0	0	down	Chr03	34612113	34616010	-	Glyma.03G130900	--	K14674 TAG lipase / steryl ester hydrolase / phospholipase A2 / LPA acyltransferase [EC:3.1.1.3 3.1.1.13 3.1.1.4 2.3.1.51] | (RefSeq) SDP1-4; triacylglycerol lipase SDP1 (A)	ko00100: Steroid biosynthesis; ko00561: Glycerolipid metabolism; ko00564: Glycerophospholipid metabolism; ko00565: Ether lipid metabolism; ko00590: Arachidonic acid metabolism; ko00591: Linoleic acid metabolism; ko00592: alpha-Linolenic acid metabolism; ko01100: Metabolic pathways; ko01110: Biosynthesis of secondary metabolites	triacylglycerol lipase SDP1 [Glycine max]	SDP1_ARATH RecName: Full=Triacylglycerol lipase SDP1 {ECO:0000303|PubMed:16473965}; EC=3.1.1.3 {ECO:0000269|PubMed:16473965}; AltName: Full=Protein SUGAR-DEPENDENT 1 {ECO:0000303|PubMed:16473965};	I1JN82_SOYBN RecName: Full=PNPLA domain-containing protein {ECO:0000259|PROSITE:PS51635};	Predicted esterase of the alpha-beta hydrolase superfamily	GO:0016020,membrane; GO:0012511,monolayer-surrounded lipid storage body; GO:0005777,peroxisome; GO:0004806,triglyceride lipase activity; GO:0006071,glycerol metabolic process; GO:0019433,triglyceride catabolic process; GO:0006641,triglyceride metabolic process; GO:0003674,molecular_function; GO:0003824,catalytic activity; GO:0016298,lipase activity; GO:0016787,hydrolase activity; GO:0016788,hydro…	PF11815.11:Domain of unknown function (DUF3336)	--	--	--
Glyma.03G218600.Wm82.a2.v1	105.515	98.653	97.6206	3.9367	3.8572	4.4168	5473	6337	5016	203	209	221	-5.09237	0	0	down	Chr03	42212143	42215618	-	Glyma.03G218600	--	K09527 DnaJ homolog subfamily C member 7 | (RefSeq) dnaJ homolog subfamily C member 7 homolog (A)	--	hypothetical protein JHK85_055130 [Glycine max]	--	I1JQQ9_SOYBN SubName: Full=Uncharacterized protein {ECO:0000313|EMBL:KRH68246.1, ECO:0000313|EnsemblPlants:KRH68246};	--	--	PF00515.31:Tetratricopeptide repeat	--	--	--
Glyma.03G247000.Wm82.a2.v1	1465.16	1518.01	1732.16	18.3493	17.1588	19.8677	50761	65130	59448	632	621	664	-6.88151	0	0	down	Chr03	44384142	44388319	-	Glyma.03G247000	--	K10046 GDP-D-mannose 3', 5'-epimerase [EC:5.1.3.18 5.1.3.-] | (RefSeq) GDP-mannose 3,5-epimerase 2 (A)	ko00053: Ascorbate and aldarate metabolism; ko00520: Amino sugar and nucleotide sugar metabolism; ko01100: Metabolic pathways; ko01110: Biosynthesis of secondary metabolites; ko01240: Biosynthesis of cofactors; ko01250: Biosynthesis of nucleotide sugars	GDP-mannose 3,5-epimerase 1 [Glycine max]	GME1_ORYSJ RecName: Full=GDP-mannose 3,5-epimerase 1; Short=GDP-Man 3,5-epimerase 1; EC=5.1.3.18 {ECO:0000269|PubMed:16413588}; AltName: Full=OsGME-1;	A0A0R0KV37_SOYBN RecName: Full=Epimerase domain-containing protein {ECO:0000259|Pfam:PF01370};	dTDP-glucose 4-6-dehydratase/UDP-glucuronic acid decarboxylase	GO:0047918,GDP-mannose 3,5-epimerase activity; GO:0051287,NAD binding; GO:0019853,L-ascorbic acid biosynthetic process; GO:0003674,molecular_function; GO:0003824,catalytic activity; GO:0016853,isomerase activity; GO:0016854,racemase and epimerase activity; GO:0016857,racemase and epimerase activity, acting on carbohydrates and derivatives; GO:0000166,nucleotide binding; GO:0005488,binding; GO:003…	PF01370.24:NAD dependent epimerase/dehydratase family	--	--	--
Glyma.03G247100.Wm82.a2.v1	347.177	356.993	314.581	18.0665	18.8436	19.8099	13898	17698	12475	719	788	765	-4.62935	0	0	down	Chr03	44393593	44398029	+	Glyma.03G247100	--	K14432 ABA responsive element binding factor | (RefSeq) ABI5; protein ABSCISIC ACID-INSENSITIVE 5 isoform X2 (A)	ko04075: Plant hormone signal transduction	bZIP transcription factor bZIP105 [Glycine max]	CPRF2_PETCR RecName: Full=Light-inducible protein CPRF2; AltName: Full=Common plant regulatory factor 2; Short=CPRF-2;	I1JRM9_SOYBN RecName: Full=BZIP domain-containing protein {ECO:0000259|PROSITE:PS50217};	--	GO:0005634,nucleus; GO:0003677,DNA binding; GO:0003700,DNA-binding transcription factor activity; GO:0003674,molecular_function; GO:0003676,nucleic acid binding; GO:0005488,binding; GO:0097159,organic cyclic compound binding; GO:1901363,heterocyclic compound binding; GO:0140110,transcription regulator activity; GO:0005575,cellular_component; GO:0005622,intracellular anatomical structure; GO:00432…	PF12498.11:Basic leucine-zipper C terminal	bZIP	TF	bZIP
Glyma.03G248400.Wm82.a2.v1	863.942	879.471	707.749	48.9975	56.4875	52.9287	16193	20414	13141	913	1106	957	-4.41193	0	0	down	Chr03	44482937	44484918	-	Glyma.03G248400	--	K17744 L-galactose dehydrogenase [EC:1.1.1.316] | (RefSeq) uncharacterized protein LOC100809400 (A)	ko00053: Ascorbate and aldarate metabolism; ko01100: Metabolic pathways; ko01110: Biosynthesis of secondary metabolites; ko01240: Biosynthesis of cofactors	hypothetical protein GLYMA_03G248400v4 [Glycine max]	AKR1_SOYBN RecName: Full=Probable aldo-keto reductase 1; Short=GmAKR1; EC=1.1.1.-;	A0A0R0KY26_SOYBN RecName: Full=Aldo_ket_red domain-containing protein {ECO:0000259|Pfam:PF00248};	Voltage-gated shaker-like K+ channel, subunit beta/KCNAB	GO:0005737,cytoplasm; GO:0004033,aldo-keto reductase (NADP) activity; GO:0003674,molecular_function; GO:0003824,catalytic activity; GO:0016491,oxidoreductase activity; GO:0016614,oxidoreductase activity, acting on CH-OH group of donors; GO:0016616,oxidoreductase activity, acting on the CH-OH group of donors, NAD or NADP as acceptor; GO:0005575,cellular_component; GO:0005622,intracellular anatomic…	PF00248.24:Aldo/keto reductase family	--	--	--
Glyma.03G252700.Wm82.a2.v1	3.9564	4.9217	3.6341	408.116	394.233	387.928	111	171	101	11383	11554	10499	6.10391	0	0	up	Chr03	44841960	44844706	+	Glyma.03G252700	--	--	--	GDSL esterase/lipase At5g33370 [Glycine max]	GDL79_ARATH RecName: Full=GDSL esterase/lipase At5g33370; EC=3.1.1.-; AltName: Full=Extracellular lipase At5g33370; Flags: Precursor;	A0A0B2RSX5_GLYSO SubName: Full=GDSL esterase/lipase {ECO:0000313|EMBL:KHN35334.1}; EC=1.3.5.6 {ECO:0000313|EMBL:KHN35334.1};	--	GO:0005576,extracellular region; GO:0016788,hydrolase activity, acting on ester bonds; GO:0042335,cuticle development; GO:0016042,lipid catabolic process; GO:0003674,molecular_function; GO:0003824,catalytic activity; GO:0016787,hydrolase activity; GO:0007275,multicellular organism development; GO:0008150,biological_process; GO:0032501,multicellular organismal process; GO:0032502,developmental pro…	PF00657.25:GDSL-like Lipase/Acylhydrolase	--	--	--
Glyma.04G030900.Wm82.a2.v1	205.021	224.93	247.674	1.6724	1.2733	1.2311	4316	5864	5165	35	28	25	-7.81062	0	0	down	Chr04	2502101	2507434	-	Glyma.04G030900	--	--	--	uncharacterized protein LOC114408635 [Glycine soja]	--	I1JT98_SOYBN SubName: Full=Uncharacterized protein {ECO:0000313|EMBL:KRH61149.1, ECO:0000313|EnsemblPlants:KRH61149};	--	--	--	--	--	--
Glyma.04G050300.Wm82.a2.v1	245.401	231.255	246.28	1.0599	0.6983	0.9242	9083	10600	9030	39	27	33	-8.54412	0	0	down	Chr04	4092203	4094078	-	Glyma.04G050300	--	K23048 RING finger protein unkempt | (RefSeq) zinc finger CCCH domain-containing protein (A)	--	zinc finger CCCH domain-containing protein 23 [Glycine max]	C3H23_ARATH RecName: Full=Zinc finger CCCH domain-containing protein 23; Short=AtC3H23; AltName: Full=Protein ATCTH;	I1JTV7_SOYBN RecName: Full=C3H1-type domain-containing protein {ECO:0000259|PROSITE:PS50103};	CCCH-type Zn-finger protein	GO:0005737,cytoplasm; GO:0003677,DNA binding; GO:0003700,DNA-binding transcription factor activity; GO:0046872,metal ion binding; GO:0003723,RNA binding; GO:0003727,single-stranded RNA binding; GO:0061157,mRNA destabilization; GO:0006355,regulation of transcription, DNA-templated; GO:0003674,molecular_function; GO:0003676,nucleic acid binding; GO:0005488,binding; GO:0097159,organic cyclic compoun…	PF00642.27:Zinc finger C-x8-C-x5-C-x3-H type (and similar)	C3H	TF	C3H
Glyma.04G076000.Wm82.a2.v1	381.218	402.461	401.593	16.1519	20.3701	21.6922	9710	12695	10133	409	542	533	-4.8156	0	0	down	Chr04	6359008	6360568	-	Glyma.04G076000	--	--	--	uncharacterized protein LOC100788810 [Glycine max]	O3L4_ARATH RecName: Full=Protein OXIDATIVE STRESS 3 LIKE 4 {ECO:0000303|PubMed:18980652}; Short=AtO3L4 {ECO:0000303|PubMed:18980652}; AltName: Full=KID-containing protein {ECO:0000303|PubMed:12631331}; Short=AtKCP {ECO:0000303|PubMed:12631331};	I1JUN1_SOYBN SubName: Full=Uncharacterized protein {ECO:0000313|EMBL:KRH61944.1, ECO:0000313|EnsemblPlants:KRH61944};	Nuclear localization sequence binding protein	GO:0005634,nucleus; GO:0045893,positive regulation of transcription, DNA-templated; GO:0046686,response to cadmium ion; GO:0006979,response to oxidative stress; GO:0006139,nucleobase-containing compound metabolic process; GO:0006351,transcription, DNA-templated; GO:0006355,regulation of transcription, DNA-templated; GO:0006725,cellular aromatic compound metabolic process; GO:0006807,nitrogen comp…	--	--	--	--
Glyma.04G191500.Wm82.a2.v1	276.171	270.25	216.308	7.2833	7.7903	6.7717	17545	21262	13613	460	517	415	-5.58415	0	0	down	Chr04	46238647	46243068	+	Glyma.04G191500	--	K03260 translation initiation factor 4G | (RefSeq) eukaryotic translation initiation factor (A)	--	MA3 DOMAIN-CONTAINING TRANSLATION REGULATORY FACTOR 1 [Glycine max]	MRF1_ARATH RecName: Full=MA3 DOMAIN-CONTAINING TRANSLATION REGULATORY FACTOR 1 {ECO:0000303|PubMed:29084871}; AltName: Full=MA3 domain-containing protein 6 {ECO:0000303|PubMed:24041411};	I1JXE8_SOYBN SubName: Full=Uncharacterized protein {ECO:0000313|EMBL:KRH63686.1, ECO:0000313|EnsemblPlants:KRH63686};	Neoplastic transformation suppressor Pdcd4/MA-3, contains MA3 domain	GO:0005829,cytosol; GO:0005634,nucleus; GO:0003729,mRNA binding; GO:0043022,ribosome binding; GO:0045892,negative regulation of transcription, DNA-templated; GO:0006417,regulation of translation; GO:0009646,response to absence of light; GO:0090549,response to carbon starvation; GO:0003674,molecular_function; GO:0003676,nucleic acid binding; GO:0003723,RNA binding; GO:0005488,binding; GO:0097159,o…	PF02847.20:MA3 domain	--	--	--
Glyma.04G195300.Wm82.a2.v1	187.291	184.584	169.313	1.2421	1.4974	1.2517	6825	8330	6112	45	57	44	-7.54343	0	0	down	Chr04	46720462	46724058	+	Glyma.04G195300	--	--	--	SNF1-related protein kinase regulatory subunit gamma-1 [Glycine max]	KING1_ARATH RecName: Full=SNF1-related protein kinase regulatory subunit gamma-1; Short=AKIN subunit gamma-1; Short=AKING1; Short=AKINgamma1; AltName: Full=CBS domain-containing protein CBSCBS1;	A0A0B2RHV8_GLYSO SubName: Full=SNF1-related protein kinase regulatory subunit gamma-1 {ECO:0000313|EMBL:KHN31899.1}; SubName: Full=SNF1-related protein kinase regulatory subunit gamma-1 isoform A {ECO:0000313|EMBL:RZC17364.1};	5'-AMP-activated protein kinase, gamma subunit	GO:0005524,ATP binding; GO:0019887,protein kinase regulator activity; GO:0005975,carbohydrate metabolic process; GO:0006633,fatty acid biosynthetic process; GO:0042128,nitrate assimilation; GO:0000166,nucleotide binding; GO:0003674,molecular_function; GO:0005488,binding; GO:0017076,purine nucleotide binding; GO:0030554,adenyl nucleotide binding; GO:0032553,ribonucleotide binding; GO:0032555,purin…	PF00571.31:CBS domain	--	--	--
Glyma.04G215500.Wm82.a2.v1	107.957	114.27	102.636	7.5961	8.3524	9.1232	5704	7477	5372	399	461	465	-4.15983	0	0	down	Chr04	48694717	48697763	-	Glyma.04G215500	--	K08269 serine/threonine-protein kinase ULK2 [EC:2.7.11.1] | (RefSeq) serine/threonine-protein kinase ATG1c (A)	ko04136: Autophagy - other	serine/threonine-protein kinase ATG1t isoform X1 [Glycine max]	ATG1T_ARATH RecName: Full=Serine/threonine-protein kinase ATG1t {ECO:0000305}; EC=2.7.11.-; AltName: Full=Autophagy-related protein 1t {ECO:0000305};	I1JY48_SOYBN RecName: Full=Protein kinase domain-containing protein {ECO:0000259|PROSITE:PS50011};	Serine/threonine-protein kinase involved in autophagy	GO:0005776,autophagosome; GO:0005737,cytoplasm; GO:0031410,cytoplasmic vesicle; GO:0005524,ATP binding; GO:0003676,nucleic acid binding; GO:0004674,protein serine/threonine kinase activity; GO:0006914,autophagy; GO:0018105,peptidyl-serine phosphorylation; GO:0015031,protein transport; GO:0000166,nucleotide binding; GO:0003674,molecular_function; GO:0005488,binding; GO:0017076,purine nucleotide bi…	PF00069.28:Protein kinase domain	--	--	--
Glyma.05G002500.Wm82.a2.v1	266.82	268.422	304.014	3.2713	3.3771	3.9999	9681	12061	10927	118	128	140	-6.77102	0	0	down	Chr05	182081	185308	-	Glyma.05G002500	--	K16190 glucuronokinase [EC:2.7.1.43] | (RefSeq) glucuronokinase 1-like (A)	ko00040: Pentose and glucuronate interconversions; ko00053: Ascorbate and aldarate metabolism; ko00520: Amino sugar and nucleotide sugar metabolism; ko01100: Metabolic pathways; ko01250: Biosynthesis of nucleotide sugars	glucuronokinase 1-like [Glycine max]	GLAK1_ARATH RecName: Full=Glucuronokinase 1; Short=AtGlcAK1; EC=2.7.1.43;	I1K1M4_SOYBN RecName: Full=GHMP_kinases_N domain-containing protein {ECO:0000259|Pfam:PF00288};	--	GO:0005829,cytosol; GO:0005524,ATP binding; GO:0047940,glucuronokinase activity; GO:0046872,metal ion binding; GO:0004496,mevalonate kinase activity; GO:0008266,poly(U) RNA binding; GO:0042546,cell wall biogenesis; GO:0006020,inositol metabolic process; GO:0008299,isoprenoid biosynthetic process; GO:0016310,phosphorylation; GO:0048868,pollen tube development; GO:0000166,nucleotide binding; GO:000…	PF00288.29:GHMP kinases N terminal domain	--	--	--
Glyma.05G032200.Wm82.a2.v1	477.316	476.132	475.597	48.3617	47.3046	44.5409	14286	17648	14101	1439	1479	1286	-3.81379	0	0	down	Chr05	2802638	2804780	-	Glyma.05G032200	--	--	--	transcription factor MYB176 [Glycine max]	MY1R1_SOLTU RecName: Full=Transcription factor MYB1R1; AltName: Full=Myb-related protein R1 {ECO:0000303|PubMed:21030505}; Short=StMYB1R-1 {ECO:0000303|PubMed:21030505};	D8L1Z5_SOYBN SubName: Full=Isoflavonoid regulator {ECO:0000313|EMBL:ACT78579.1}; SubName: Full=MYB/HD-like transcription factor {ECO:0000313|EMBL:ALA09215.1};	--	GO:0005829,cytosol; GO:0005634,nucleus; GO:0000976,transcription regulatory region sequence-specific DNA binding; GO:0010597,green leaf volatile biosynthetic process; GO:0001067,regulatory region nucleic acid binding; GO:0003674,molecular_function; GO:0003676,nucleic acid binding; GO:0003677,DNA binding; GO:0003690,double-stranded DNA binding; GO:0005488,binding; GO:0043565,sequence-specific DNA …	PF00249.34:Myb-like DNA-binding domain	MYB-related	TF	MYB->MYB-related
Glyma.05G138700.Wm82.a2.v1	130.92	131.238	130.59	8.5763	8.6671	8.3203	4714	5852	4658	307	326	289	-4.40605	0	0	down	Chr05	33110957	33114085	-	Glyma.05G138700	--	K08235 xyloglucan:xyloglucosyl transferase [EC:2.4.1.207] | (RefSeq) probable xyloglucan endotransglucosylase/hydrolase protein 28 (A)	--	probable xyloglucan endotransglucosylase/hydrolase protein 28 [Glycine max]	XTH28_ARATH RecName: Full=Probable xyloglucan endotransglucosylase/hydrolase protein 28; Short=At-XTH28; Short=XTH-28; EC=2.4.1.207; Flags: Precursor;	A0A445KNL1_GLYSO RecName: Full=Xyloglucan endotransglucosylase/hydrolase {ECO:0000256|RuleBase:RU361120}; EC=2.4.1.207 {ECO:0000256|RuleBase:RU361120};	--	GO:0048046,apoplast; GO:0004553,hydrolase activity, hydrolyzing O-glycosyl compounds; GO:0030247,polysaccharide binding; GO:0016762,xyloglucan:xyloglucosyl transferase activity; GO:0042546,cell wall biogenesis; GO:0071555,cell wall organization; GO:0010154,fruit development; GO:0080086,stamen filament development; GO:0010411,xyloglucan metabolic process; GO:0003674,molecular_function; GO:0003824,…	PF00722.24:Glycosyl hydrolases family 16	--	--	--
Glyma.05G150400.Wm82.a2.v1	136.218	131.627	150.983	3.0358	2.7998	3.0319	4378	5239	4807	97	94	94	-6.03072	0	0	down	Chr05	34429993	34432911	+	Glyma.05G150400	--	K08235 xyloglucan:xyloglucosyl transferase [EC:2.4.1.207] | (RefSeq) xyloglucan endotransglucosylase/hydrolase 2 isoform X1 (A)	--	xyloglucan endotransglucosylase/hydrolase 2 isoform X1 [Glycine max]	XTH2_SOYBN RecName: Full=Xyloglucan endotransglucosylase/hydrolase 2 {ECO:0000250|UniProtKB:Q38857}; EC=2.4.1.207 {ECO:0000250|UniProtKB:Q38857}; AltName: Full=Brassinosteroid-regulated protein BRU1 {ECO:0000303|PubMed:8115544}; Flags: Precursor;	A0A0R0JVY2_SOYBN RecName: Full=Xyloglucan endotransglucosylase/hydrolase {ECO:0000256|RuleBase:RU361120}; EC=2.4.1.207 {ECO:0000256|RuleBase:RU361120};	--	GO:0048046,apoplast; GO:0004553,hydrolase activity, hydrolyzing O-glycosyl compounds; GO:0030247,polysaccharide binding; GO:0016762,xyloglucan:xyloglucosyl transferase activity; GO:0042546,cell wall biogenesis; GO:0010411,xyloglucan metabolic process; GO:0003674,molecular_function; GO:0003824,catalytic activity; GO:0016787,hydrolase activity; GO:0016798,hydrolase activity, acting on glycosyl bond…	PF00722.24:Glycosyl hydrolases family 16	--	--	--
Glyma.05G152000.Wm82.a2.v1	9.721	10.4033	9.8774	302.141	314.1	312.851	458	607	461	14152	15459	14219	4.48841	0	0	up	Chr05	34548644	34551920	-	Glyma.05G152000	--	K01251 adenosylhomocysteinase [EC:3.3.1.1] | (RefSeq) adenosylhomocysteinase (A)	ko00270: Cysteine and methionine metabolism; ko01100: Metabolic pathways	Adenosylhomocysteinase [Glycine max]	SAHH_NICSY RecName: Full=Adenosylhomocysteinase; Short=AdoHcyase; EC=3.3.1.1; AltName: Full=Cytokinin-binding protein CBP57; AltName: Full=S-adenosyl-L-homocysteine hydrolase;	I1K3S5_SOYBN RecName: Full=Adenosylhomocysteinase {ECO:0000256|ARBA:ARBA00012685, ECO:0000256|RuleBase:RU000548}; EC=3.3.1.1 {ECO:0000256|ARBA:ARBA00012685, ECO:0000256|RuleBase:RU000548};	S-adenosylhomocysteine hydrolase	GO:0004013,adenosylhomocysteinase activity; GO:0006730,one-carbon metabolic process; GO:0003674,molecular_function; GO:0003824,catalytic activity; GO:0016787,hydrolase activity; GO:0016801,hydrolase activity, acting on ether bonds; GO:0016802,trialkylsulfonium hydrolase activity; GO:0008150,biological_process; GO:0008152,metabolic process; GO:0009987,cellular process; GO:0044237,cellular metaboli…	PF05221.20:S-adenosyl-L-homocysteine hydrolase	--	--	--
Glyma.05G180100.Wm82.a2.v1	67.1283	64.285	45.5965	1.1738	0.9591	1.002	5695	6754	3832	99	85	82	-6.27445	0	0	down	Chr05	36825976	36832570	+	Glyma.05G180100	--	K00232 acyl-CoA oxidase [EC:1.3.3.6] | (RefSeq) acyl-coenzyme A oxidase 2, peroxisomal (A)	ko00071: Fatty acid degradation; ko00410: beta-Alanine metabolism; ko00592: alpha-Linolenic acid metabolism; ko00640: Propanoate metabolism; ko01040: Biosynthesis of unsaturated fatty acids; ko01100: Metabolic pathways; ko01110: Biosynthesis of secondary metabolites; ko01200: Carbon metabolism; ko01212: Fatty acid metabolism; ko04146: Peroxisome	acyl-coenzyme A oxidase 2, peroxisomal [Glycine max]	ACOX2_ARATH RecName: Full=Acyl-coenzyme A oxidase 2, peroxisomal {ECO:0000303|PubMed:10571860}; Short=AOX 2 {ECO:0000305}; EC=1.3.3.6 {ECO:0000269|PubMed:10571860}; AltName: Full=Long-chain acyl-CoA oxidase {ECO:0000305}; Short=AtCX2 {ECO:0000303|PubMed:10571860}; Flags: Precursor;	I1K4K8_SOYBN RecName: Full=Acyl-coenzyme A oxidase {ECO:0000256|PIRNR:PIRNR000168};	Pristanoyl-CoA/acyl-CoA oxidase	GO:0005777,peroxisome; GO:0003997,acyl-CoA oxidase activity; GO:0071949,FAD binding; GO:0005504,fatty acid binding; GO:0050660,flavin adenine dinucleotide binding; GO:0006635,fatty acid beta-oxidation; GO:0033540,fatty acid beta-oxidation using acyl-CoA oxidase; GO:0055088,lipid homeostasis; GO:0001676,long-chain fatty acid metabolic process; GO:0003674,molecular_function; GO:0003824,catalytic ac…	PF01756.22:Acyl-CoA oxidase	--	--	--
Glyma.05G180600.Wm82.a2.v1	5.541	4.4343	5.7183	375.668	411.721	394.177	224	222	229	15098	17387	15372	5.77239	0	0	up	Chr05	36870768	36875196	+	Glyma.05G180600	--	K01858 myo-inositol-1-phosphate synthase [EC:5.5.1.4] | (RefSeq) inositol-3-phosphate synthase (A)	ko00562: Inositol phosphate metabolism; ko01100: Metabolic pathways; ko01110: Biosynthesis of secondary metabolites	inositol-3-phosphate synthase [Glycine max]	INO1_TOBAC RecName: Full=Inositol-3-phosphate synthase; Short=MIP synthase; EC=5.5.1.4; AltName: Full=Myo-inositol 1-phosphate synthase; Short=IPS; Short=MI-1-P synthase;	I1K4L3_SOYBN RecName: Full=Inositol-3-phosphate synthase {ECO:0000256|ARBA:ARBA00012125}; EC=5.5.1.4 {ECO:0000256|ARBA:ARBA00012125};	Myo-inositol-1-phosphate synthase	GO:0005737,cytoplasm; GO:0004512,inositol-3-phosphate synthase activity; GO:0006021,inositol biosynthetic process; GO:0008654,phospholipid biosynthetic process; GO:0003674,molecular_function; GO:0003824,catalytic activity; GO:0016853,isomerase activity; GO:0016872,intramolecular lyase activity; GO:0005975,carbohydrate metabolic process; GO:0006020,inositol metabolic process; GO:0006066,alcohol me…	PF07994.15:Myo-inositol-1-phosphate synthase	--	--	--
Glyma.05G182600.Wm82.a2.v1	137.452	137.644	132.141	3.2446	3.016	3.0846	5497	6817	5235	129	126	119	-5.90956	0	0	down	Chr05	37038089	37042117	-	Glyma.05G182600	--	K00827 alanine-glyoxylate transaminase / (R)-3-amino-2-methylpropionate-pyruvate transaminase [EC:2.6.1.44 2.6.1.40] | (RefSeq) alanine--glyoxylate aminotransferase 2 homolog 1, mitochondrial (A)	ko00250: Alanine, aspartate and glutamate metabolism; ko00260: Glycine, serine and threonine metabolism; ko00270: Cysteine and methionine metabolism; ko00280: Valine, leucine and isoleucine degradation; ko01100: Metabolic pathways; ko01110: Biosynthesis of secondary metabolites	alanine--glyoxylate aminotransferase 2 homolog 1, mitochondrial [Glycine max]	AGT21_ARATH RecName: Full=Alanine--glyoxylate aminotransferase 2 homolog 1, mitochondrial; EC=2.6.1.44; AltName: Full=Beta-alanine-pyruvate aminotransferase 1; Flags: Precursor;	A0A0R4J3C5_SOYBN SubName: Full=Uncharacterized protein {ECO:0000313|EMBL:KRH59427.1, ECO:0000313|EnsemblPlants:KRH59427};	Alanine-glyoxylate aminotransferase AGT2	GO:0005739,mitochondrion; GO:0000325,plant-type vacuole; GO:0005886,plasma membrane; GO:0008453,alanine-glyoxylate transaminase activity; GO:0030170,pyridoxal phosphate binding; GO:0008270,zinc ion binding; GO:0009436,glyoxylate catabolic process; GO:0019481,L-alanine catabolic process, by transamination; GO:0009853,photorespiration; GO:0003674,molecular_function; GO:0003824,catalytic activity; G…	PF00202.24:Aminotransferase class-III	--	--	--
Glyma.05G216400.Wm82.a2.v1	1.5226	1.6752	1.1912	211.706	209.931	211.251	80	109	62	11058	11522	10707	6.7039	0	0	up	Chr05	39673239	39678762	+	Glyma.05G216400	--	K01179 endoglucanase [EC:3.2.1.4] | (RefSeq) endoglucanase 6 (A)	ko00500: Starch and sucrose metabolism; ko01100: Metabolic pathways	endoglucanase 6 [Glycine max]	GUN6_ARATH RecName: Full=Endoglucanase 6; EC=3.2.1.4; AltName: Full=Endo-1,4-beta glucanase 6; Flags: Precursor;	I1K6A1_SOYBN RecName: Full=Endoglucanase {ECO:0000256|RuleBase:RU361166}; EC=3.2.1.4 {ECO:0000256|RuleBase:RU361166};	--	GO:0005576,extracellular region; GO:0030246,carbohydrate binding; GO:0008810,cellulase activity; GO:0071555,cell wall organization; GO:0030245,cellulose catabolic process; GO:0003674,molecular_function; GO:0005488,binding; GO:0003824,catalytic activity; GO:0004553,hydrolase activity, hydrolyzing O-glycosyl compounds; GO:0016787,hydrolase activity; GO:0016798,hydrolase activity, acting on glycosyl…	PF00759.22:Glycosyl hydrolase family 9	--	--	--
Glyma.05G224500.Wm82.a2.v1	1144.7	1184.82	1059.57	1.5666	1.0372	1.9304	33809	43337	31001	46	32	55	-10.0164	0	0	down	Chr05	40342583	40345336	+	Glyma.05G224500	--	K00469 inositol oxygenase [EC:1.13.99.1] | (RefSeq) putative inositol oxygenase (A)	ko00053: Ascorbate and aldarate metabolism; ko00562: Inositol phosphate metabolism; ko01100: Metabolic pathways; ko01250: Biosynthesis of nucleotide sugars	hypothetical protein GYH30_013489 [Glycine max]	MIOX4_ARATH RecName: Full=Inositol oxygenase 4; EC=1.13.99.1 {ECO:0000305|PubMed:14976233}; AltName: Full=Myo-inositol oxygenase 4 {ECO:0000303|PubMed:14976233}; Short=AtMIOX4 {ECO:0000303|PubMed:14976233}; Short=MI oxygenase 4;	A0A0R0JZY1_SOYBN RecName: Full=Inositol oxygenase {ECO:0000256|ARBA:ARBA00011919, ECO:0000256|RuleBase:RU367039}; EC=1.13.99.1 {ECO:0000256|ARBA:ARBA00011919, ECO:0000256|RuleBase:RU367039}; AltName: Full=Myo-inositol oxygenase {ECO:0000256|RuleBase:RU367039};	Aldehyde reductase	GO:0005737,cytoplasm; GO:0050113,inositol oxygenase activity; GO:0005506,iron ion binding; GO:0019310,inositol catabolic process; GO:0019853,L-ascorbic acid biosynthetic process; GO:0003674,molecular_function; GO:0003824,catalytic activity; GO:0016491,oxidoreductase activity; GO:0016701,oxidoreductase activity, acting on single donors with incorporation of molecular oxygen; GO:0005488,binding; GO…	PF05153.18:Myo-inositol oxygenase	--	--	--
Glyma.05G236400.Wm82.a2.v1	71.2028	70.2995	66.0135	1.1544	0.852	1.044	3040	3717	2792	49	38	43	-6.55393	0	0	down	Chr05	41274513	41279615	-	Glyma.05G236400	--	K01179 endoglucanase [EC:3.2.1.4] | (RefSeq) endoglucanase 8 (A)	ko00500: Starch and sucrose metabolism; ko01100: Metabolic pathways	Endoglucanase 8, partial [Glycine soja]	GUN8_ARATH RecName: Full=Endoglucanase 8; EC=3.2.1.4; AltName: Full=Cellulase 1; Short=AtCEL1; AltName: Full=Endo-1,4-beta glucanase 8; Flags: Precursor;	A0A445KSU8_GLYSO RecName: Full=Endoglucanase {ECO:0000256|RuleBase:RU361166}; EC=3.2.1.4 {ECO:0000256|RuleBase:RU361166}; Flags: Fragment;	--	GO:0009507,chloroplast; GO:0005576,extracellular region; GO:0008810,cellulase activity; GO:0042547,cell wall modification involved in multidimensional cell growth; GO:0030245,cellulose catabolic process; GO:0003674,molecular_function; GO:0003824,catalytic activity; GO:0004553,hydrolase activity, hydrolyzing O-glycosyl compounds; GO:0016787,hydrolase activity; GO:0016798,hydrolase activity, acting…	PF00759.22:Glycosyl hydrolase family 9	--	--	--
Glyma.06G050100.Wm82.a2.v1	523.524	508.823	465.771	8.5226	8.9508	9.7555	17301	20824	15248	280	309	311	-6.24524	0	0	down	Chr06	3797970	3805677	-	Glyma.06G050100	--	K00826 branched-chain amino acid aminotransferase [EC:2.6.1.42] | (RefSeq) uncharacterized protein LOC100782644 (A)	ko00270: Cysteine and methionine metabolism; ko00280: Valine, leucine and isoleucine degradation; ko00290: Valine, leucine and isoleucine biosynthesis; ko00770: Pantothenate and CoA biosynthesis; ko00966: Glucosinolate biosynthesis; ko01100: Metabolic pathways; ko01110: Biosynthesis of secondary metabolites; ko01210: 2-Oxocarboxylic acid metabolism; ko01230: Biosynthesis of amino acids; ko01240: …	hypothetical protein GYH30_014117 [Glycine max]	BCAT2_ARATH RecName: Full=Branched-chain-amino-acid aminotransferase 2, chloroplastic; Short=Atbcat-2; EC=2.6.1.42; Flags: Precursor;	K7KT64_SOYBN RecName: Full=Branched-chain-amino-acid aminotransferase {ECO:0000256|RuleBase:RU004517}; EC=2.6.1.42 {ECO:0000256|RuleBase:RU004517};	Branched chain aminotransferase BCAT1, pyridoxal phosphate enzymes type IV superfamily	GO:0009507,chloroplast; GO:0004084,branched-chain-amino-acid transaminase activity; GO:0052656,L-isoleucine transaminase activity; GO:0052654,L-leucine transaminase activity; GO:0050048,L-leucine:2-oxoglutarate aminotransferase activity; GO:0052655,L-valine transaminase activity; GO:0009097,isoleucine biosynthetic process; GO:0009098,leucine biosynthetic process; GO:0071669,plant-type cell wall o…	PF01063.22:Amino-transferase class IV	--	--	--
Glyma.06G084300.Wm82.a2.v1	99.4072	101.488	95.9078	3.5924	5.0037	4.8055	4203	5314	4017	151	221	196	-4.93425	0	0	down	Chr06	6487976	6494012	+	Glyma.06G084300	--	K08960 casein kinase 1, epsilon [EC:2.7.11.1] | (RefSeq) casein kinase I isoform X1 (A)	--	casein kinase I isoform X1 [Glycine max]	CKL3_ARATH RecName: Full=Casein kinase 1-like protein 3 {ECO:0000305}; EC=2.7.11.1 {ECO:0000269|PubMed:23897926}; AltName: Full=Protein CASEIN KINASE I-LIKE 3 {ECO:0000303|PubMed:16126836}; Short=CK1.3 {ECO:0000303|PubMed:23897926};	I1K9C5_SOYBN RecName: Full=Protein kinase domain-containing protein {ECO:0000259|PROSITE:PS50011};	Casein kinase (serine/threonine/tyrosine protein kinase)	GO:0005737,cytoplasm; GO:0005634,nucleus; GO:0005524,ATP binding; GO:0106310,protein serine kinase activity; GO:0004674,protein serine/threonine kinase activity; GO:0009785,blue light signaling pathway; GO:0006897,endocytosis; GO:0018105,peptidyl-serine phosphorylation; GO:0009640,photomorphogenesis; GO:0009637,response to blue light; GO:0007165,signal transduction; GO:0000166,nucleotide binding;…	PF00069.28:Protein kinase domain	--	--	--
Glyma.06G115100.Wm82.a2.v1	65.4842	59.8955	56.4472	1.1746	1.2899	1.5597	2916	3303	2490	52	60	67	-5.96286	0	0	down	Chr06	9344494	9352603	-	Glyma.06G115100	--	K21604 jasmonoyl-L-amino acid hydrolase [EC:3.5.1.127] | (RefSeq) IAA-amino acid hydrolase ILR1-like 6 (A)	--	IAA-amino acid hydrolase ILR1-like 6 [Glycine max]	ILL6_ARATH RecName: Full=IAA-amino acid hydrolase ILR1-like 6 {ECO:0000303|PubMed:11923288}; EC=3.5.1.- {ECO:0000305}; AltName: Full=Protein gr1 {ECO:0000303|Ref.1}; AltName: Full=jasmonoyl-L-amino acid hydrolase {ECO:0000305}; EC=3.5.1.127 {ECO:0000269|PubMed:24052260}; Flags: Precursor;	I1KAC2_SOYBN RecName: Full=M20_dimer domain-containing protein {ECO:0000259|Pfam:PF07687};	--	GO:0016787,hydrolase activity; GO:1990206,jasmonyl-Ile conjugate hydrolase activity; GO:0046872,metal ion binding; GO:0009850,auxin metabolic process; GO:0009694,jasmonic acid metabolic process; GO:0010112,regulation of systemic acquired resistance; GO:0009753,response to jasmonic acid; GO:0003674,molecular_function; GO:0003824,catalytic activity; GO:0016810,hydrolase activity, acting on carbon-n…	PF01546.31:Peptidase family M20/M25/M40	--	--	--
Glyma.06G115200.Wm82.a2.v1	93.57	104.752	89.5898	3.8726	4.038	3.9909	2795	3875	2651	115	126	115	-5.05888	0	0	down	Chr06	9377429	9384774	+	Glyma.06G115200	--	K10295 F-box protein 9 | (RefSeq) uncharacterized protein LOC100786704 (A)	--	F-box protein 7 [Glycine soja]	SKI32_ARATH RecName: Full=F-box protein 7; AltName: Full=SKP1-interacting partner 32;	C6T7Z2_SOYBN RecName: Full=F-box domain-containing protein {ECO:0000259|PROSITE:PS50181};	F-box protein FBX9	GO:0005737,cytoplasm; GO:0005739,mitochondrion; GO:0005634,nucleus; GO:0090406,pollen tube; GO:0019005,SCF ubiquitin ligase complex; GO:0016567,protein ubiquitination; GO:0006417,regulation of translation; GO:0009409,response to cold; GO:0009408,response to heat; GO:0031146,SCF-dependent proteasomal ubiquitin-dependent protein catabolic process; GO:0006464,cellular protein modification process; G…	PF19270.2:F-box only protein C-terminal region	--	--	--
Glyma.06G120300.Wm82.a2.v1	140.98	146.889	147.325	0.6148	0.4915	1.0645	5766	7440	5969	25	21	42	-8.12435	0	0	down	Chr06	9778588	9785737	+	Glyma.06G120300	--	K00166 2-oxoisovalerate dehydrogenase E1 component alpha subunit [EC:1.2.4.4] | (RefSeq) 2-oxoisovalerate dehydrogenase subunit alpha 2, mitochondrial (A)	ko00280: Valine, leucine and isoleucine degradation; ko00640: Propanoate metabolism; ko01100: Metabolic pathways; ko01110: Biosynthesis of secondary metabolites	2-oxoisovalerate dehydrogenase subunit alpha 2, mitochondrial [Glycine max]	ODBA2_ARATH RecName: Full=2-oxoisovalerate dehydrogenase subunit alpha 2, mitochondrial; EC=1.2.4.4; AltName: Full=Branched-chain alpha-keto acid dehydrogenase E1 component alpha chain; Short=BCKDE1A; Short=BCKDH E1-alpha; Flags: Precursor;	I1KAH2_SOYBN SubName: Full=Branched-chain alpha keto-acid dehydrogenase E1 alpha subunit-like protein {ECO:0000313|EMBL:ACJ61481.1};	Branched chain alpha-keto acid dehydrogenase complex, alpha subunit	GO:0005947,mitochondrial alpha-ketoglutarate dehydrogenase complex; GO:0005739,mitochondrion; GO:0003863,3-methyl-2-oxobutanoate dehydrogenase (2-methylpropanoyl-transferring) activity; GO:0046872,metal ion binding; GO:0009083,branched-chain amino acid catabolic process; GO:0003674,molecular_function; GO:0003824,catalytic activity; GO:0016491,oxidoreductase activity; GO:0016624,oxidoreductase act…	PF00676.23:Dehydrogenase E1 component	--	--	--
Glyma.06G136500.Wm82.a2.v1	426.427	433.155	431.257	27.5478	26.1096	27.2578	15228	19156	15256	978	974	939	-4.46058	0	0	down	Chr06	11175164	11177452	-	Glyma.06G136500	--	--	--	ribosome-binding factor PSRP1, chloroplastic [Glycine max]	PRSP1_SPIOL RecName: Full=Ribosome-binding factor PSRP1, chloroplastic {ECO:0000303|PubMed:10874039}; AltName: Full=30S ribosomal protein 1; AltName: Full=CS-S5 {ECO:0000303|PubMed:2693942}; Short=CS5; AltName: Full=Plastid-specific 30S ribosomal protein 1 {ECO:0000303|PubMed:2376575}; Short=PSrp-1 {ECO:0000303|PubMed:2376575}; AltName: Full=Ribosomal protein 1; AltName: Full=S22 {ECO:0000303|Pub…	I1KB15_SOYBN RecName: Full=Ribosom_S30AE_C domain-containing protein {ECO:0000259|Pfam:PF16321};	--	GO:0009570,chloroplast stroma; GO:0022627,cytosolic small ribosomal subunit; GO:0043024,ribosomal small subunit binding; GO:0043022,ribosome binding; GO:0019843,rRNA binding; GO:0045900,negative regulation of translational elongation; GO:0044238,primary metabolic process; GO:0003674,molecular_function; GO:0005488,binding; GO:0043021,ribonucleoprotein complex binding; GO:0044877,protein-containing…	PF16321.8:Sigma 54 modulation/S30EA ribosomal protein C terminus	--	--	--
Glyma.06G170700.Wm82.a2.v1	327.576	332.441	358.82	1.8566	1.6857	1.8914	15440	19405	16754	87	83	86	-8.01941	0	0	down	Chr06	14288952	14293262	-	Glyma.06G170700	--	--	--	SNF1-related protein kinase regulatory subunit gamma-1 isoform X2 [Glycine max]	KING1_ARATH RecName: Full=SNF1-related protein kinase regulatory subunit gamma-1; Short=AKIN subunit gamma-1; Short=AKING1; Short=AKINgamma1; AltName: Full=CBS domain-containing protein CBSCBS1;	I1KC37_SOYBN SubName: Full=Uncharacterized protein {ECO:0000313|EMBL:KRH54191.1, ECO:0000313|EnsemblPlants:KRH54191};	5'-AMP-activated protein kinase, gamma subunit	GO:0005524,ATP binding; GO:0019887,protein kinase regulator activity; GO:0005975,carbohydrate metabolic process; GO:0006633,fatty acid biosynthetic process; GO:0042128,nitrate assimilation; GO:0000166,nucleotide binding; GO:0003674,molecular_function; GO:0005488,binding; GO:0017076,purine nucleotide binding; GO:0030554,adenyl nucleotide binding; GO:0032553,ribonucleotide binding; GO:0032555,purin…	PF00571.31:CBS domain	--	--	--
Glyma.06G185300.Wm82.a2.v1	1227.63	1382.58	1425.78	29.5839	26.5318	33.4755	14484	20201	16664	347	327	381	-5.96153	0	0	down	Chr06	16098644	16099702	-	Glyma.06G185300	--	--	--	snakin-2-like [Glycine soja]	SNAK2_SOLTU RecName: Full=Snakin-2; Flags: Precursor;	K7KVU4_SOYBN SubName: Full=Uncharacterized protein {ECO:0000313|EMBL:KRH54442.1, ECO:0000313|EnsemblPlants:KRH54442};	--	GO:0005576,extracellular region; GO:0006952,defense response; GO:0006950,response to stress; GO:0008150,biological_process; GO:0050896,response to stimulus; GO:0005575,cellular_component; GO:0110165,cellular anatomical entity	PF02704.17:Gibberellin regulated protein	--	--	--
Glyma.06G235500.Wm82.a2.v1	236.098	232.319	191.964	8.7149	8.3757	9.3002	13816	16836	11128	507	512	525	-5.10525	0	0	down	Chr06	38106249	38119835	-	Glyma.06G235500	--	K00815 tyrosine aminotransferase [EC:2.6.1.5] | (RefSeq) tyrosine aminotransferase (A)	ko00130: Ubiquinone and other terpenoid-quinone biosynthesis; ko00270: Cysteine and methionine metabolism; ko00350: Tyrosine metabolism; ko00360: Phenylalanine metabolism; ko00400: Phenylalanine, tyrosine and tryptophan biosynthesis; ko00950: Isoquinoline alkaloid biosynthesis; ko00960: Tropane, piperidine and pyridine alkaloid biosynthesis; ko01100: Metabolic pathways; ko01110: Biosynthesis of s…	tyrosine aminotransferase isoform X1 [Glycine max]	TAT2_ARATH RecName: Full=Probable aminotransferase TAT2; EC=2.6.1.-; AltName: Full=Tyrosine aminotransferase 2;	A0A0R0JL07_SOYBN RecName: Full=Aminotran_1_2 domain-containing protein {ECO:0000259|Pfam:PF00155};	Tyrosine aminotransferase	GO:0005829,cytosol; GO:0004838,L-tyrosine:2-oxoglutarate aminotransferase activity; GO:0030170,pyridoxal phosphate binding; GO:0006572,tyrosine catabolic process; GO:0010189,vitamin E biosynthetic process; GO:0003674,molecular_function; GO:0003824,catalytic activity; GO:0008483,transaminase activity; GO:0016740,transferase activity; GO:0016769,transferase activity, transferring nitrogenous groups…	PF00155.24:Aminotransferase class I and II	--	--	--
Glyma.06G293400.Wm82.a2.v1	179.276	180.114	201.644	3.1687	2.5516	3.3074	4439	5523	4946	78	66	79	-6.4281	0	0	down	Chr06	48217741	48220481	+	Glyma.06G293400	--	K10666 E3 ubiquitin-protein ligase RNF5 [EC:2.3.2.27] | (RefSeq) uncharacterized protein LOC100786373 (A)	ko04141: Protein processing in endoplasmic reticulum	E3 ubiquitin-protein ligase RMA1H1-like [Glycine max]	RMA1_CAPAN RecName: Full=E3 ubiquitin-protein ligase RMA1H1; EC=2.3.2.27; AltName: Full=Protein RING membrane-anchor 1 homolog 1; AltName: Full=RING-type E3 ubiquitin transferase RMA1H1 {ECO:0000305};	C6T8R2_SOYBN RecName: Full=RING-type E3 ubiquitin transferase {ECO:0000256|ARBA:ARBA00012483}; EC=2.3.2.27 {ECO:0000256|ARBA:ARBA00012483};	Predicted E3 ubiquitin ligase	GO:0005789,endoplasmic reticulum membrane; GO:0016021,integral component of membrane; GO:0046872,metal ion binding; GO:0061630,ubiquitin protein ligase activity; GO:0004842,ubiquitin-protein transferase activity; GO:0043161,proteasome-mediated ubiquitin-dependent protein catabolic process; GO:0016567,protein ubiquitination; GO:0009409,response to cold; GO:0009723,response to ethylene; GO:0006970,…	PF13445.9:RING-type zinc-finger	--	--	--
Glyma.07G010400.Wm82.a2.v1	206.552	205.574	138.769	3.266	3.6627	3.2868	13550	16701	9018	213	251	208	-6.20767	0	0	down	Chr07	783384	789811	-	Glyma.07G010400	--	K12309 beta-galactosidase [EC:3.2.1.23] | (RefSeq) beta-galactosidase 17 (A)	ko00052: Galactose metabolism; ko00511: Other glycan degradation; ko00531: Glycosaminoglycan degradation; ko00600: Sphingolipid metabolism; ko00604: Glycosphingolipid biosynthesis - ganglio series; ko01100: Metabolic pathways	beta-galactosidase 1 [Glycine max]	BGAL1_ARATH RecName: Full=Beta-galactosidase 1; Short=Lactase 1; EC=3.2.1.23; Flags: Precursor;	I1KGC4_SOYBN RecName: Full=Beta-galactosidase {ECO:0000256|ARBA:ARBA00012756, ECO:0000256|RuleBase:RU000675}; EC=3.2.1.23 {ECO:0000256|ARBA:ARBA00012756, ECO:0000256|RuleBase:RU000675};	Beta-galactosidase	GO:0048046,apoplast; GO:0005829,cytosol; GO:0009505,plant-type cell wall; GO:0009506,plasmodesma; GO:0005773,vacuole; GO:0004565,beta-galactosidase activity; GO:0030246,carbohydrate binding; GO:0005975,carbohydrate metabolic process; GO:0003674,molecular_function; GO:0003824,catalytic activity; GO:0004553,hydrolase activity, hydrolyzing O-glycosyl compounds; GO:0015925,galactosidase activity; GO:…	PF01301.22:Glycosyl hydrolases family 35	--	--	--
Glyma.07G021300.Wm82.a2.v1	85.2779	84.5103	83.4443	1.3974	1.9284	1.4162	3683	4520	3570	60	87	59	-6.20027	0	0	down	Chr07	1658940	1662247	+	Glyma.07G021300	--	--	--	uncharacterized protein LOC100808320 isoform X2 [Glycine max]	--	I1KGQ7_SOYBN SubName: Full=Uncharacterized protein {ECO:0000313|EMBL:KRH47309.1, ECO:0000313|EnsemblPlants:KRH47309};	--	--	--	--	--	--
Glyma.07G031700.Wm82.a2.v1	603.394	658.138	666.609	3.3106	3.6127	4.731	13750	18573	15048	75	86	104	-7.8403	0	0	down	Chr07	2508024	2510223	+	Glyma.07G031700	--	K08234 glyoxylase I family protein | (RefSeq) GLYI-18; putative lactoylglutathione lyase (A)	--	putative lactoylglutathione lyase [Glycine max]	GLYI4_ARATH RecName: Full=Glyoxylase I 4 {ECO:0000303|PubMed:30483284, ECO:0000303|PubMed:31652571}; Short=AtGLXI-like;4 {ECO:0000303|PubMed:30483284}; Short=AtGLYI4 {ECO:0000303|PubMed:21213008};	I1KH31_SOYBN RecName: Full=VOC domain-containing protein {ECO:0000259|PROSITE:PS51819};	--	GO:0005737,cytoplasm; GO:0005886,plasma membrane; GO:0016829,lyase activity; GO:0140041,cellular detoxification of methylglyoxal; GO:0006952,defense response; GO:0009787,regulation of abscisic acid-activated signaling pathway; GO:2000022,regulation of jasmonic acid mediated signaling pathway; GO:2000031,regulation of salicylic acid mediated signaling pathway; GO:0009409,response to cold; GO:00094…	PF00903.28:Glyoxalase/Bleomycin resistance protein/Dioxygenase superfamily	--	--	--
Glyma.07G073500.Wm82.a2.v1	384.782	382.09	286.624	7.0096	6.6709	8.1618	24240	29809	17887	439	439	496	-6.04995	0	0	down	Chr07	6693433	6700428	+	Glyma.07G073500	--	--	--	uncharacterized protein LOC100790647 isoform X1 [Glycine max]	--	K7L083_SOYBN SubName: Full=Uncharacterized protein {ECO:0000313|EMBL:KRH48183.1, ECO:0000313|EnsemblPlants:KRH48183};	--	--	PF07287.14:Acyclic terpene utilisation family protein AtuA	--	--	--
Glyma.07G073800.Wm82.a2.v1	259.816	278.475	235.777	21.3953	21.2912	20.4581	8294	11009	7456	679	710	630	-4.07677	0	0	down	Chr07	6720249	6727636	+	Glyma.07G073800	--	K15095 (+)-neomenthol dehydrogenase [EC:1.1.1.208] | (RefSeq) (+)-neomenthol dehydrogenase (A)	ko01110: Biosynthesis of secondary metabolites	(+)-neomenthol dehydrogenase [Glycine max]	SDR1_ARATH RecName: Full=(+)-neomenthol dehydrogenase {ECO:0000303|PubMed:18599651}; EC=1.1.1.- {ECO:0000269|PubMed:21169366}; EC=1.1.1.208 {ECO:0000269|PubMed:18599651}; AltName: Full=Menthone:neomenthol reductase; AltName: Full=Short-chain dehydrogenase/reductase 1; Short=AtSDR1;	I1KIE4_SOYBN RecName: Full=Short-chain dehydrogenase/reductase {ECO:0000256|RuleBase:RU369024}; EC=1.1.1.- {ECO:0000256|RuleBase:RU369024};	Dehydrogenases with different specificities (related to short-chain alcohol dehydrogenases)	GO:0005737,cytoplasm; GO:0047501,(+)-neomenthol dehydrogenase activity; GO:0006952,defense response; GO:0003674,molecular_function; GO:0003824,catalytic activity; GO:0016491,oxidoreductase activity; GO:0016614,oxidoreductase activity, acting on CH-OH group of donors; GO:0016616,oxidoreductase activity, acting on the CH-OH group of donors, NAD or NADP as acceptor; GO:0006950,response to stress; GO…	PF00106.28:short chain dehydrogenase	--	--	--
Glyma.07G074400.Wm82.a2.v1	196.367	204.804	186.39	12.7544	12.856	10.8829	5761	7441	5417	372	394	308	-4.47086	0	0	down	Chr07	6775171	6778785	-	Glyma.07G074400	--	K15095 (+)-neomenthol dehydrogenase [EC:1.1.1.208] | (RefSeq) (+)-neomenthol dehydrogenase (A)	ko01110: Biosynthesis of secondary metabolites	(+)-neomenthol dehydrogenase [Glycine max]	SDR1_ARATH RecName: Full=(+)-neomenthol dehydrogenase {ECO:0000303|PubMed:18599651}; EC=1.1.1.- {ECO:0000269|PubMed:21169366}; EC=1.1.1.208 {ECO:0000269|PubMed:18599651}; AltName: Full=Menthone:neomenthol reductase; AltName: Full=Short-chain dehydrogenase/reductase 1; Short=AtSDR1;	I1KIE8_SOYBN RecName: Full=Short-chain dehydrogenase/reductase {ECO:0000256|RuleBase:RU369024}; EC=1.1.1.- {ECO:0000256|RuleBase:RU369024};	Dehydrogenases with different specificities (related to short-chain alcohol dehydrogenases)	GO:0005737,cytoplasm; GO:0047501,(+)-neomenthol dehydrogenase activity; GO:0006952,defense response; GO:0003674,molecular_function; GO:0003824,catalytic activity; GO:0016491,oxidoreductase activity; GO:0016614,oxidoreductase activity, acting on CH-OH group of donors; GO:0016616,oxidoreductase activity, acting on the CH-OH group of donors, NAD or NADP as acceptor; GO:0006950,response to stress; GO…	PF00106.28:short chain dehydrogenase	--	--	--
Glyma.07G091800.Wm82.a2.v1	406.384	412.952	334.16	22.748	27.0785	25.0537	11249	14156	9163	626	783	669	-4.40577	0	0	down	Chr07	8570088	8572245	-	Glyma.07G091800	--	--	--	uncharacterized protein LOC100527326 [Glycine max]	--	A0A445JUG2_GLYSO SubName: Full=Uncharacterized protein {ECO:0000313|EMBL:RZC02133.1};	--	--	--	--	--	--
Glyma.07G125600.Wm82.a2.v1	245.277	264.091	323.883	3.4639	3.8073	4.4748	5057	6743	6615	71	82	89	-6.62262	0	0	down	Chr07	15001863	15003239	-	Glyma.07G125600	--	--	--	uncharacterized protein LOC100775516 [Glycine max]	OXS3_ARATH RecName: Full=Protein OXIDATIVE STRESS 3 {ECO:0000303|PubMed:18980652}; Short=AtOXS3 {ECO:0000303|PubMed:18980652};	C6TFU8_SOYBN SubName: Full=Uncharacterized protein {ECO:0000313|EMBL:ACU20700.1, ECO:0000313|EnsemblPlants:KRH49002};	Nuclear localization sequence binding protein	GO:0016607,nuclear speck; GO:0005634,nucleus; GO:2000028,regulation of photoperiodism, flowering; GO:2000070,regulation of response to water deprivation; GO:0046686,response to cadmium ion; GO:0046688,response to copper ion; GO:0010218,response to far red light; GO:0009416,response to light stimulus; GO:0006979,response to oxidative stress; GO:0010114,response to red light; GO:0009611,response to…	--	--	--	--
Glyma.07G126200.Wm82.a2.v1	79.3768	84.5782	75.7588	3.2542	3.1406	3.4954	5226	6896	4941	213	216	222	-5.06289	0	0	down	Chr07	15060885	15066172	+	Glyma.07G126200	--	K18592 gamma-glutamyltranspeptidase / glutathione hydrolase / leukotriene-C4 hydrolase [EC:2.3.2.2 3.4.19.13 3.4.19.14] | (RefSeq) glutathione hydrolase 3 isoform X1 (A)	ko00430: Taurine and hypotaurine metabolism; ko00460: Cyanoamino acid metabolism; ko00480: Glutathione metabolism; ko00590: Arachidonic acid metabolism; ko01100: Metabolic pathways	hypothetical protein GYH30_018212 [Glycine max]	GAGT3_ARATH RecName: Full=Glutathione hydrolase 3; EC=3.4.19.13; AltName: Full=Gamma-glutamyltransferase 3; AltName: Full=Gamma-glutamyltranspeptidase 3; EC=2.3.2.2; AltName: Full=Gamma-glutamyltranspeptidase 4;	I1KJS0_SOYBN RecName: Full=Glutathione hydrolase {ECO:0000256|RuleBase:RU368068}; EC=2.3.2.2 {ECO:0000256|RuleBase:RU368068}; EC=3.4.19.13 {ECO:0000256|RuleBase:RU368068}; AltName: Full=Gamma-glutamyltransferase {ECO:0000256|RuleBase:RU368068}; AltName: Full=Gamma-glutamyltranspeptidase {ECO:0000256|RuleBase:RU368068};	Gamma-glutamyltransferase	GO:0016021,integral component of membrane; GO:0005886,plasma membrane; GO:0005774,vacuolar membrane; GO:0005773,vacuole; GO:0016756,glutathione gamma-glutamylcysteinyltransferase activity; GO:0036374,glutathione hydrolase activity; GO:0102953,hypoglycin A gamma-glutamyl transpeptidase activity; GO:0103068,leukotriene C4 gamma-glutamyl transferase activity; GO:0006751,glutathione catabolic process…	PF01019.24:Gamma-glutamyltranspeptidase	--	--	--
Glyma.07G139300.Wm82.a2.v1	528.452	566.357	430.106	0.8545	0.7745	1.1741	13064	17339	10533	21	20	28	-9.55279	0	0	down	Chr07	16550454	16553127	+	Glyma.07G139300	--	--	--	uncharacterized protein LOC100306610 [Glycine max]	--	I1KK51_SOYBN SubName: Full=Uncharacterized protein {ECO:0000313|EMBL:KRH49208.1, ECO:0000313|EnsemblPlants:KRH49208};	--	--	--	--	--	--
Glyma.07G168900.Wm82.a2.v1	150.492	140.682	127.288	1.1468	1.2941	1.0805	9240	10697	7742	70	83	64	-7.35241	0	0	down	Chr07	28235435	28242406	-	Glyma.07G168900	--	K15718 linoleate 9S-lipoxygenase [EC:1.13.11.58] | (RefSeq) linoleate 9S-lipoxygenase 5 (A)	ko00591: Linoleic acid metabolism	uncharacterized protein LOC100814036 [Glycine max]	--	I1KKU9_SOYBN SubName: Full=Uncharacterized protein {ECO:0000313|EMBL:KRH49630.1, ECO:0000313|EnsemblPlants:KRH49630};	--	--	PF07676.15:WD40-like Beta Propeller Repeat	--	--	--
Glyma.07G172000.Wm82.a2.v1	71.1338	71.9839	56.3751	3.1201	3.3935	2.648	5458	6840	4285	238	272	196	-4.90201	0	0	down	Chr07	29897101	29901738	-	Glyma.07G172000	--	K16055 trehalose 6-phosphate synthase/phosphatase [EC:2.4.1.15 3.1.3.12] | (RefSeq) alpha,alpha-trehalose-phosphate synthase [UDP-forming] 6 (A)	ko00500: Starch and sucrose metabolism; ko01100: Metabolic pathways; ko01110: Biosynthesis of secondary metabolites	alpha,alpha-trehalose-phosphate synthase [UDP-forming]	TPS6_ARATH RecName: Full=Alpha,alpha-trehalose-phosphate synthase [UDP-forming] 6 {ECO:0000303|PubMed:16771775}; EC=2.4.1.15 {ECO:0000269|PubMed:17981987}; AltName: Full=Trehalose-6-phosphate synthase 6 {ECO:0000303|PubMed:16771775}; Short=AtTPS6 {ECO:0000303|PubMed:16771775};	A0A0B2QGM6_GLYSO SubName: Full=Alpha,alpha-trehalose-phosphate synthase 6 isoform A {ECO:0000313|EMBL:RZC03330.1}; SubName: Full=Alpha,alpha-trehalose-phosphate synthase 6 isoform B {ECO:0000313|EMBL:RZC03331.1}; SubName: Full=Alpha,alpha-trehalose-phosphate synthase 6 isoform C {ECO:0000313|EMBL:RZC03332.1}; SubName: Full=Alpha,alpha-trehalose-phosphate synthase 6 isoform D {ECO:0000313|EMBL:RZC…	Trehalose-6-phosphate synthase component TPS1 and related subunits	GO:0003825,alpha,alpha-trehalose-phosphate synthase (UDP-forming) activity; GO:0004805,trehalose-phosphatase activity; GO:0005992,trehalose biosynthetic process; GO:0070413,trehalose metabolism in response to stress; GO:0003674,molecular_function; GO:0003824,catalytic activity; GO:0008194,UDP-glycosyltransferase activity; GO:0016740,transferase activity; GO:0016757,transferase activity, transferr…	PF00982.24:Glycosyltransferase family 20	--	--	--
Glyma.07G213500.Wm82.a2.v1	143.41	150.357	123.74	7.4836	7.717	8.3762	7614	9886	6508	395	428	429	-4.60757	0	0	down	Chr07	38556364	38561696	+	Glyma.07G213500	--	K01969 3-methylcrotonyl-CoA carboxylase beta subunit [EC:6.4.1.4] | (RefSeq) methylcrotonoyl-CoA carboxylase beta chain, mitochondrial (A)	ko00280: Valine, leucine and isoleucine degradation; ko01100: Metabolic pathways	methylcrotonoyl-CoA carboxylase beta chain, mitochondrial [Glycine max]	MCCB_ARATH RecName: Full=Methylcrotonoyl-CoA carboxylase beta chain, mitochondrial; Short=MCCase subunit beta; EC=6.4.1.4; AltName: Full=3-methylcrotonyl-CoA carboxylase 2; AltName: Full=3-methylcrotonyl-CoA:carbon dioxide ligase subunit beta; Flags: Precursor;	A0A445JZM1_GLYSO RecName: Full=Methylcrotonoyl-CoA carboxylase {ECO:0000256|ARBA:ARBA00026116}; EC=6.4.1.4 {ECO:0000256|ARBA:ARBA00026116}; AltName: Full=3-methylcrotonyl-CoA carboxylase 2 {ECO:0000256|ARBA:ARBA00031404}; AltName: Full=3-methylcrotonyl-CoA:carbon dioxide ligase subunit beta {ECO:0000256|ARBA:ARBA00031237};	3-Methylcrotonyl-CoA carboxylase, non-biotin containing subunit/Acetyl-CoA carboxylase carboxyl transferase, subunit beta	GO:1905202,methylcrotonoyl-CoA carboxylase complex; GO:0005759,mitochondrial matrix; GO:0005739,mitochondrion; GO:0005886,plasma membrane; GO:0005524,ATP binding; GO:0050897,cobalt ion binding; GO:0004485,methylcrotonoyl-CoA carboxylase activity; GO:0008270,zinc ion binding; GO:0006552,leucine catabolic process; GO:0000166,nucleotide binding; GO:0003674,molecular_function; GO:0005488,binding; GO:…	PF01039.25:Carboxyl transferase domain	--	--	--
Glyma.07G239200.Wm82.a2.v1	199.458	192.955	207.364	1.5858	1.4885	1.9253	9236	11065	9512	73	72	86	-7.37628	0	0	down	Chr07	42020177	42024077	-	Glyma.07G239200	--	K01692 enoyl-CoA hydratase [EC:4.2.1.17] | (RefSeq) peroxisomal enoyl-CoA hydratase/isomerase family protein (A)	ko00071: Fatty acid degradation; ko00280: Valine, leucine and isoleucine degradation; ko00310: Lysine degradation; ko00360: Phenylalanine metabolism; ko00380: Tryptophan metabolism; ko00410: beta-Alanine metabolism; ko00640: Propanoate metabolism; ko00650: Butanoate metabolism; ko00903: Limonene and pinene degradation; ko01100: Metabolic pathways; ko01110: Biosynthesis of secondary metabolites; k…	putative enoyl-CoA hydratase 1, peroxisomal isoform B [Glycine soja]	ECH1P_ARATH RecName: Full=Probable enoyl-CoA hydratase 1, peroxisomal {ECO:0000305}; EC=4.2.1.17 {ECO:0000305}; AltName: Full=Enoyl-CoA hydratase isoform A {ECO:0000303|PubMed:17951448};	K7L3J3_SOYBN SubName: Full=Uncharacterized protein {ECO:0000313|EMBL:KRH50718.1, ECO:0000313|EnsemblPlants:KRH50718};	Enoyl-CoA hydratase	GO:0005777,peroxisome; GO:0004300,enoyl-CoA hydratase activity; GO:0006635,fatty acid beta-oxidation; GO:0003674,molecular_function; GO:0003824,catalytic activity; GO:0016829,lyase activity; GO:0016835,carbon-oxygen lyase activity; GO:0016836,hydro-lyase activity; GO:0006082,organic acid metabolic process; GO:0006629,lipid metabolic process; GO:0006631,fatty acid metabolic process; GO:0008150,bio…	PF00378.23:Enoyl-CoA hydratase/isomerase	--	--	--
Glyma.07G268500.Wm82.a2.v1	90.8837	89.8955	81.3724	1.3052	1.7238	1.3726	3432	4204	3044	49	68	50	-6.3558	0	0	down	Chr07	44170808	44175646	+	Glyma.07G268500	--	K00626 acetyl-CoA C-acetyltransferase [EC:2.3.1.9] | (RefSeq) probable acetyl-CoA acetyltransferase, cytosolic 2 (A)	ko00071: Fatty acid degradation; ko00280: Valine, leucine and isoleucine degradation; ko00310: Lysine degradation; ko00380: Tryptophan metabolism; ko00620: Pyruvate metabolism; ko00630: Glyoxylate and dicarboxylate metabolism; ko00650: Butanoate metabolism; ko00900: Terpenoid backbone biosynthesis; ko01100: Metabolic pathways; ko01110: Biosynthesis of secondary metabolites; ko01200: Carbon metabo…	probable acetyl-CoA acetyltransferase, cytosolic 2 [Glycine max]	THIC2_ARATH RecName: Full=Probable acetyl-CoA acetyltransferase, cytosolic 2; EC=2.3.1.9; AltName: Full=Cytosolic acetoacetyl-CoA thiolase 2; Short=Thiolase 2;	I1KNL7_SOYBN SubName: Full=Uncharacterized protein {ECO:0000313|EMBL:KRH51203.1, ECO:0000313|EnsemblPlants:KRH51203};	Acetyl-CoA acetyltransferase	GO:0005737,cytoplasm; GO:0003985,acetyl-CoA C-acetyltransferase activity; GO:0046872,metal ion binding; GO:0006635,fatty acid beta-oxidation; GO:0003674,molecular_function; GO:0003824,catalytic activity; GO:0003988,acetyl-CoA C-acyltransferase activity; GO:0016407,acetyltransferase activity; GO:0016408,C-acyltransferase activity; GO:0016453,C-acetyltransferase activity; GO:0016740,transferase act…	PF00108.26:Thiolase, N-terminal domain	--	--	--
Glyma.08G059700.Wm82.a2.v1	256.284	253.127	259.865	4.9012	3.8566	4.2327	9415	11516	9457	179	148	150	-6.35328	0	0	down	Chr08	4591709	4595392	+	Glyma.08G059700	--	K24193 MFS transporter, SP family, sugar:H+ symporter | (RefSeq) sugar carrier protein C (A)	--	sugar carrier protein C [Glycine max]	STC_RICCO RecName: Full=Sugar carrier protein C;	I1KQQ8_SOYBN RecName: Full=MFS domain-containing protein {ECO:0000259|PROSITE:PS50850};	Predicted transporter (major facilitator superfamily)	GO:0016021,integral component of membrane; GO:0015145,monosaccharide transmembrane transporter activity; GO:0015293,symporter activity; GO:0003674,molecular_function; GO:0005215,transporter activity; GO:0008509,anion transmembrane transporter activity; GO:0015075,ion transmembrane transporter activity; GO:0015144,carbohydrate transmembrane transporter activity; GO:0022857,transmembrane transporte…	PF00083.27:Sugar (and other) transporter	--	--	--
Glyma.08G071300.Wm82.a2.v1	114.82	102.619	120.316	3.0141	3.5578	3.2989	4943	5471	5131	129	160	137	-5.56485	0	0	down	Chr08	5453068	5455249	-	Glyma.08G071300	--	--	--	protein EXORDIUM-like 2 [Glycine max]	EXOL2_ARATH RecName: Full=Protein EXORDIUM-like 2; Flags: Precursor;	I1KR17_SOYBN SubName: Full=Uncharacterized protein {ECO:0000313|EMBL:KRH42138.1, ECO:0000313|EnsemblPlants:KRH42138};	--	GO:0048046,apoplast; GO:0005615,extracellular space; GO:0005794,Golgi apparatus; GO:0009505,plant-type cell wall; GO:0009506,plasmodesma; GO:0009536,plastid; GO:0071456,cellular response to hypoxia; GO:0001666,response to hypoxia; GO:0006950,response to stress; GO:0008150,biological_process; GO:0009628,response to abiotic stimulus; GO:0009987,cellular process; GO:0033554,cellular response to stre…	PF04674.15:Phosphate-induced protein 1 conserved region	--	--	--
Glyma.08G094500.Wm82.a2.v1	169.202	172.246	156.93	13.5036	13.9003	13.9638	7411	9343	6809	588	636	590	-4.0536	0	0	down	Chr08	7184460	7192472	+	Glyma.08G094500	--	--	--	uncharacterized protein LOC100792580 [Glycine max]	--	A0A0R0IJF8_SOYBN SubName: Full=Uncharacterized protein {ECO:0000313|EMBL:KRH42525.1, ECO:0000313|EnsemblPlants:KRH42525};	--	--	PF05623.15:Protein of unknown function (DUF789)	--	--	--
Glyma.08G103400.Wm82.a2.v1	315.687	300.219	330.22	9.3108	8.657	11.1415	13335	15705	13818	391	382	454	-5.49064	0	0	down	Chr08	7945667	7949720	-	Glyma.08G103400	--	--	--	F-box/kelch-repeat protein At1g67480 isoform X1 [Glycine max]	FBK28_ARATH RecName: Full=F-box/kelch-repeat protein At1g67480;	A0A445JCQ5_GLYSO RecName: Full=F-box domain-containing protein {ECO:0000259|SMART:SM00256};	FOG: Kelch repeat	--	PF01344.28:Kelch motif	--	--	--
Glyma.08G108900.Wm82.a2.v1	9.4795	9.2436	9.4966	216.63	215.629	212.231	395	477	392	8974	9386	8531	4.05038	0	0	up	Chr08	8358422	8363343	+	Glyma.08G108900	--	K00600 glycine hydroxymethyltransferase [EC:2.1.2.1] | (RefSeq) SHMT; serine hydroxymethyltransferase (A)	ko00260: Glycine, serine and threonine metabolism; ko00460: Cyanoamino acid metabolism; ko00630: Glyoxylate and dicarboxylate metabolism; ko00670: One carbon pool by folate; ko01100: Metabolic pathways; ko01110: Biosynthesis of secondary metabolites; ko01200: Carbon metabolism; ko01230: Biosynthesis of amino acids; ko01240: Biosynthesis of cofactors	Serine hydroxymethyltransferase 4 [Glycine max]	GLYC4_ARATH RecName: Full=Serine hydroxymethyltransferase 4 {ECO:0000303|PubMed:10806255}; Short=AtSHMT4 {ECO:0000303|PubMed:31873125}; EC=2.1.2.1 {ECO:0000269|PubMed:31873125}; AltName: Full=Glycine hydroxymethyltransferase 4 {ECO:0000305}; AltName: Full=Serine methylase 4 {ECO:0000305};	A0A0R0IUS1_SOYBN RecName: Full=Serine hydroxymethyltransferase {ECO:0000256|RuleBase:RU000585}; EC=2.1.2.1 {ECO:0000256|RuleBase:RU000585};	Glycine/serine hydroxymethyltransferase	GO:0005737,cytoplasm; GO:0005829,cytosol; GO:0005886,plasma membrane; GO:0009506,plasmodesma; GO:0004372,glycine hydroxymethyltransferase activity; GO:0030170,pyridoxal phosphate binding; GO:1901149,salicylic acid binding; GO:0070905,serine binding; GO:0008270,zinc ion binding; GO:0007623,circadian rhythm; GO:0046655,folic acid metabolic process; GO:0019264,glycine biosynthetic process from serin…	PF00464.22:Serine hydroxymethyltransferase	--	--	--
Glyma.08G138200.Wm82.a2.v1	0.4	0.4127	0.157	723.241	754.899	750.555	18	23	7	32358	35489	32584	10.6807	0	0	up	Chr08	10592507	10597043	+	Glyma.08G138200	--	K01858 myo-inositol-1-phosphate synthase [EC:5.5.1.4] | (RefSeq) MIPS4; inositol-3-phosphate synthase (A)	ko00562: Inositol phosphate metabolism; ko01100: Metabolic pathways; ko01110: Biosynthesis of secondary metabolites	inositol-3-phosphate synthase [Glycine max]	INO1_TOBAC RecName: Full=Inositol-3-phosphate synthase; Short=MIP synthase; EC=5.5.1.4; AltName: Full=Myo-inositol 1-phosphate synthase; Short=IPS; Short=MI-1-P synthase;	I1KT50_SOYBN RecName: Full=Inositol-3-phosphate synthase {ECO:0000256|ARBA:ARBA00012125}; EC=5.5.1.4 {ECO:0000256|ARBA:ARBA00012125};	Myo-inositol-1-phosphate synthase	GO:0005737,cytoplasm; GO:0004512,inositol-3-phosphate synthase activity; GO:0006021,inositol biosynthetic process; GO:0008654,phospholipid biosynthetic process; GO:0003674,molecular_function; GO:0003824,catalytic activity; GO:0016853,isomerase activity; GO:0016872,intramolecular lyase activity; GO:0005975,carbohydrate metabolic process; GO:0006020,inositol metabolic process; GO:0006066,alcohol me…	PF07994.15:Myo-inositol-1-phosphate synthase	--	--	--
Glyma.08G193500.Wm82.a2.v1	1300.44	1262.43	955.578	8.65	8.9357	8.8687	88466	106355	64396	585	635	582	-7.51266	0	0	down	Chr08	15578658	15585462	-	Glyma.08G193500	--	K12309 beta-galactosidase [EC:3.2.1.23] | (RefSeq) beta-galactosidase 17 (A)	ko00052: Galactose metabolism; ko00511: Other glycan degradation; ko00531: Glycosaminoglycan degradation; ko00600: Sphingolipid metabolism; ko00604: Glycosphingolipid biosynthesis - ganglio series; ko01100: Metabolic pathways	beta-galactosidase 1 [Glycine max]	BGAL1_ARATH RecName: Full=Beta-galactosidase 1; Short=Lactase 1; EC=3.2.1.23; Flags: Precursor;	I1KUU7_SOYBN RecName: Full=Beta-galactosidase {ECO:0000256|ARBA:ARBA00012756, ECO:0000256|RuleBase:RU000675}; EC=3.2.1.23 {ECO:0000256|ARBA:ARBA00012756, ECO:0000256|RuleBase:RU000675};	Beta-galactosidase	GO:0048046,apoplast; GO:0005829,cytosol; GO:0009505,plant-type cell wall; GO:0009506,plasmodesma; GO:0005773,vacuole; GO:0004565,beta-galactosidase activity; GO:0030246,carbohydrate binding; GO:0005975,carbohydrate metabolic process; GO:0003674,molecular_function; GO:0003824,catalytic activity; GO:0004553,hydrolase activity, hydrolyzing O-glycosyl compounds; GO:0015925,galactosidase activity; GO:…	PF01301.22:Glycosyl hydrolases family 35	--	--	--
Glyma.08G214500.Wm82.a2.v1	60.818	61.4083	55.809	2.1052	2.6581	2.1695	2935	3670	2668	101	134	101	-5.14377	0	0	down	Chr08	17333345	17342698	+	Glyma.08G214500	--	--	--	F-box/LRR-repeat protein 14 [Glycine max]	--	I1KVH1_SOYBN SubName: Full=Uncharacterized protein {ECO:0000313|EMBL:KRH44494.1, ECO:0000313|EnsemblPlants:KRH44490};	Leucine rich repeat proteins, some proteins contain F-box	--	PF13516.9:Leucine Rich repeat	--	--	--
Glyma.08G220000.Wm82.a2.v1	638.563	673.483	821.215	7.7271	6.1712	7.203	16542	21606	21074	199	167	180	-7.1307	0	0	down	Chr08	17875817	17877391	-	Glyma.08G220000	--	--	--	Chaperone protein dnaJ 8, chloroplastic-like [Glycine max]	DNAJ8_ARATH RecName: Full=Chaperone protein dnaJ 8, chloroplastic; Short=AtDjC8; Short=AtJ8; Flags: Precursor;	I1KVN8_SOYBN RecName: Full=J domain-containing protein {ECO:0000259|SMART:SM00271};	Molecular chaperone (DnaJ superfamily)	GO:0009507,chloroplast; GO:0009570,chloroplast stroma; GO:0005634,nucleus; GO:0009416,response to light stimulus; GO:0008150,biological_process; GO:0009314,response to radiation; GO:0009628,response to abiotic stimulus; GO:0050896,response to stimulus; GO:0005575,cellular_component; GO:0005622,intracellular anatomical structure; GO:0005737,cytoplasm; GO:0009536,plastid; GO:0043226,organelle; GO:0…	PF00226.34:DnaJ domain	--	--	--
Glyma.08G220500.Wm82.a2.v1	229.788	222.784	239.005	4.0832	3.8644	4.58	10246	12302	10557	181	180	197	-6.25468	0	0	down	Chr08	17911846	17915248	-	Glyma.08G220500	--	--	--	hypothetical protein JHK85_022546 [Glycine max]	--	K7L837_SOYBN SubName: Full=Uncharacterized protein {ECO:0000313|EMBL:KRH44588.1, ECO:0000313|EnsemblPlants:KRH44588};	--	--	--	--	--	--
Glyma.09G004400.Wm82.a2.v1	2.3968	2.1391	2.8269	175.51	181.328	181.764	95	105	111	6916	7508	6950	5.73483	0	0	up	Chr09	351120	354290	+	Glyma.09G004400	--	K05907 adenylyl-sulfate reductase (glutathione) [EC:1.8.4.9] | (RefSeq) adenosine 5'-phosphosulfate reductase (A)	ko00920: Sulfur metabolism; ko01100: Metabolic pathways	adenosine 5'-phosphosulfate reductase [Glycine max]	APR1_ARATH RecName: Full=5'-adenylylsulfate reductase 1, chloroplastic; EC=1.8.4.9; AltName: Full=3'-phosphoadenosine-5'-phosphosulfate reductase homolog 19; Short=PAPS reductase homolog 19; Short=Prh-19; AltName: Full=Adenosine 5'-phosphosulfate 5'-adenylylsulfate sulfotransferase 1; Short=APS sulfotransferase 1; AltName: Full=Thioredoxin-independent APS reductase 1; Flags: Precursor;	Q8W1A1_SOYBN SubName: Full=Adenosine 5'-phosphosulfate reductase {ECO:0000313|EMBL:AAL66290.1};	Phosphoadenosine phosphosulfate reductase	GO:0009507,chloroplast; GO:0009570,chloroplast stroma; GO:0009536,plastid; GO:0051539,4 iron, 4 sulfur cluster binding; GO:0033741,adenylyl-sulfate reductase (glutathione) activity; GO:0009973,adenylyl-sulfate reductase activity; GO:0046872,metal ion binding; GO:0019344,cysteine biosynthetic process; GO:0000103,sulfate assimilation; GO:0019419,sulfate reduction; GO:0003674,molecular_function; GO:…	PF01507.22:Phosphoadenosine phosphosulfate reductase family	--	--	--
Glyma.09G038600.Wm82.a2.v1	723.454	710.005	557.785	1.353	1.53	2.0177	45718	55565	34918	85	101	123	-9.12841	0	0	down	Chr09	3236472	3243191	+	Glyma.09G038600	--	K15920 xylan 1,4-beta-xylosidase [EC:3.2.1.37] | (RefSeq) beta-xylosidase/alpha-L-arabinofuranosidase 1 (A)	ko00520: Amino sugar and nucleotide sugar metabolism; ko01100: Metabolic pathways	beta-D-xylosidase 1 [Glycine max]	BXL1_ARATH RecName: Full=Beta-D-xylosidase 1; Short=AtBXL1; EC=3.2.1.-; AltName: Full=Alpha-L-arabinofuranosidase; EC=3.2.1.55; Flags: Precursor;	A0A445IWH2_GLYSO SubName: Full=Beta-D-xylosidase 1 {ECO:0000313|EMBL:RZB90502.1};	--	GO:0048046,apoplast; GO:0009536,plastid; GO:0046556,alpha-L-arabinofuranosidase activity; GO:0009044,xylan 1,4-beta-xylosidase activity; GO:0031222,arabinan catabolic process; GO:0010214,seed coat development; GO:0045493,xylan catabolic process; GO:0003674,molecular_function; GO:0003824,catalytic activity; GO:0004553,hydrolase activity, hydrolyzing O-glycosyl compounds; GO:0016787,hydrolase activ…	PF01915.25:Glycosyl hydrolase family 3 C-terminal domain	--	--	--
Glyma.09G047200.Wm82.a2.v1	319.687	345.656	335.943	16.7871	19.7236	18.1973	7758	10388	8076	405	500	426	-4.6598	0	0	down	Chr09	4074372	4075961	-	Glyma.09G047200	--	--	--	plasma membrane-associated cation-binding protein 1-like [Glycine max]	PCAP1_ARATH RecName: Full=Plasma membrane-associated cation-binding protein 1; Short=AtPCAP1; AltName: Full=Microtubule-destabilizing protein 25;	C6SXW7_SOYBN SubName: Full=Developmentally-regulated plasma membrane polypeptide {ECO:0000313|EMBL:QNR01112.1};	--	GO:0046658,anchored component of plasma membrane; GO:0005881,cytoplasmic microtubule; GO:0005829,cytosol; GO:0043657,host cell; GO:0000325,plant-type vacuole; GO:0005886,plasma membrane; GO:0009506,plasmodesma; GO:0005509,calcium ion binding; GO:0005516,calmodulin binding; GO:0005507,copper ion binding; GO:0008017,microtubule binding; GO:0005547,phosphatidylinositol-3,4,5-trisphosphate binding; G…	PF05558.15:DREPP plasma membrane polypeptide	--	--	--
Glyma.09G062900.Wm82.a2.v1	913.483	934.557	649.292	19.6139	20.6834	20.3983	56357	71403	39682	1203	1333	1214	-5.81858	0	0	down	Chr09	6004419	6011041	+	Glyma.09G062900	--	K12309 beta-galactosidase [EC:3.2.1.23] | (RefSeq) beta-galactosidase 17 (A)	ko00052: Galactose metabolism; ko00511: Other glycan degradation; ko00531: Glycosaminoglycan degradation; ko00600: Sphingolipid metabolism; ko00604: Glycosphingolipid biosynthesis - ganglio series; ko01100: Metabolic pathways	beta-galactosidase [Glycine max]	BGAL_MALDO RecName: Full=Beta-galactosidase; EC=3.2.1.23; AltName: Full=Acid beta-galactosidase; Short=Lactase; AltName: Full=Exo-(1-->4)-beta-D-galactanase; Flags: Precursor;	A0A445IXK1_GLYSO RecName: Full=Beta-galactosidase {ECO:0000256|ARBA:ARBA00012756, ECO:0000256|RuleBase:RU000675}; EC=3.2.1.23 {ECO:0000256|ARBA:ARBA00012756, ECO:0000256|RuleBase:RU000675};	Beta-galactosidase	GO:0048046,apoplast; GO:0004565,beta-galactosidase activity; GO:0005975,carbohydrate metabolic process; GO:0003674,molecular_function; GO:0003824,catalytic activity; GO:0004553,hydrolase activity, hydrolyzing O-glycosyl compounds; GO:0015925,galactosidase activity; GO:0016787,hydrolase activity; GO:0016798,hydrolase activity, acting on glycosyl bonds; GO:0008150,biological_process; GO:0008152,met…	PF01301.22:Glycosyl hydrolases family 35	--	--	--
Glyma.09G069800.Wm82.a2.v1	345.102	353.946	336.125	34.9081	37.2517	36.4346	12460	15826	12022	1253	1405	1269	-3.71716	0	0	down	Chr09	7089916	7094633	-	Glyma.09G069800	--	K01366 cathepsin H [EC:3.4.22.16] | (RefSeq) pro-cathepsin H isoform X1 (A)	--	Thiol protease aleurain-like [Glycine max]	CATB_MEDTR RecName: Full=Pro-cathepsin H {ECO:0000305}; AltName: Full=Cysteine protease {ECO:0000303|PubMed:23662629}; Contains: RecName: Full=Cathepsin H mini chain {ECO:0000305}; Contains: RecName: Full=Cathepsin H {ECO:0000305}; EC=3.4.22.16 {ECO:0000305}; Contains: RecName: Full=Cathepsin H heavy chain {ECO:0000305}; Contains: RecName: Full=Cathepsin H light chain {ECO:0000305}; Flags: Precur…	I1L1Q3_SOYBN SubName: Full=Uncharacterized protein {ECO:0000313|EMBL:KRH37496.1, ECO:0000313|EnsemblPlants:KRH37496};	Cysteine proteinase Cathepsin L	GO:0005615,extracellular space; GO:0005764,lysosome; GO:0004197,cysteine-type endopeptidase activity; GO:0051603,proteolysis involved in cellular protein catabolic process; GO:0003674,molecular_function; GO:0003824,catalytic activity; GO:0004175,endopeptidase activity; GO:0008233,peptidase activity; GO:0008234,cysteine-type peptidase activity; GO:0016787,hydrolase activity; GO:0140096,catalytic a…	PF00112.26:Papain family cysteine protease	--	--	--
Glyma.09G123800.Wm82.a2.v1	891.624	964.345	1004.8	37.9843	39.394	48.0396	16835	22549	18794	713	777	875	-4.98015	0	0	down	Chr09	30003271	30006728	-	Glyma.09G123800	--	K17991 peroxygenase [EC:1.11.2.3] | (RefSeq) uncharacterized protein LOC100799842 (A)	ko00073: Cutin, suberine and wax biosynthesis	Probable peroxygenase 5-like [Glycine max]	PXG5_ARATH RecName: Full=Probable peroxygenase 5; Short=AtPXG5; EC=1.11.2.3; AltName: Full=Caleosin-5;	A0A0B2S9L2_GLYSO SubName: Full=Putative peroxygenase 5 {ECO:0000313|EMBL:KHN41403.1}; EC=1.11.2.3 {ECO:0000313|EMBL:RZB91775.1};	--	GO:0005783,endoplasmic reticulum; GO:0005811,lipid droplet; GO:0016020,membrane; GO:0102070,18-hydroxyoleate peroxygenase activity; GO:0005509,calcium ion binding; GO:0004497,monooxygenase activity; GO:1990137,plant seed peroxidase activity; GO:0003674,molecular_function; GO:0003824,catalytic activity; GO:0016491,oxidoreductase activity; GO:0016684,oxidoreductase activity, acting on peroxide as a…	PF05042.16:Caleosin related protein	--	--	--
Glyma.10G088000.Wm82.a2.v1	120.575	112.563	117.492	4.2503	3.8724	4.1103	6021	6961	5812	211	202	198	-5.30646	0	0	down	Chr10	11454208	11460666	+	Glyma.10G088000	--	K01301 N-acetylated-alpha-linked acidic dipeptidase [EC:3.4.17.21] | (RefSeq) probable glutamate carboxypeptidase AMP1 (A)	--	probable glutamate carboxypeptidase AMP1 [Glycine max]	GCP2_ARATH RecName: Full=Probable glutamate carboxypeptidase AMP1 {ECO:0000305}; EC=3.4.17.21 {ECO:0000305}; AltName: Full=Probable glutamate carboxypeptidase 2 {ECO:0000305}; AltName: Full=Probable glutamate carboxypeptidase II {ECO:0000305}; AltName: Full=Protein ALTERED MERISTEM PROGRAM 1 {ECO:0000303|PubMed:17006669}; Short=AtAMP1 {ECO:0000303|PubMed:23603279}; AltName: Full=Protein CONSTITUT…	A0A0R0HR10_SOYBN SubName: Full=Uncharacterized protein {ECO:0000313|EMBL:KRH32940.1, ECO:0000313|EnsemblPlants:KRH32940};	Transferrin receptor and related proteins containing the protease-associated (PA) domain	GO:0005789,endoplasmic reticulum membrane; GO:0016021,integral component of membrane; GO:0004180,carboxypeptidase activity; GO:0046872,metal ion binding; GO:0004181,metallocarboxypeptidase activity; GO:0009793,embryo development ending in seed dormancy; GO:0009908,flower development; GO:0010305,leaf vascular tissue pattern formation; GO:0048507,meristem development; GO:0009640,photomorphogenesis;…	PF04253.18:Transferrin receptor-like dimerisation domain	--	--	--
Glyma.10G147700.Wm82.a2.v1	425.314	451.3	475.032	14.0957	14.0638	15.8738	7527	9891	8328	248	260	271	-5.40819	0	0	down	Chr10	38316946	38318230	-	Glyma.10G147700	--	--	--	USP domain-containing protein [Glycine max]	USPAL_ARATH RecName: Full=Universal stress protein A-like protein;	C6SVT0_SOYBN RecName: Full=Usp domain-containing protein {ECO:0000259|Pfam:PF00582};	--	GO:0005829,cytosol; GO:0005886,plasma membrane; GO:0016208,AMP binding; GO:0000166,nucleotide binding; GO:0003674,molecular_function; GO:0005488,binding; GO:0017076,purine nucleotide binding; GO:0030554,adenyl nucleotide binding; GO:0032553,ribonucleotide binding; GO:0032555,purine ribonucleotide binding; GO:0032559,adenyl ribonucleotide binding; GO:0036094,small molecule binding; GO:0043167,ion …	PF00582.29:Universal stress protein family	--	--	--
Glyma.10G151000.Wm82.a2.v1	1499.7	1498.38	1742.58	29.5635	33.3907	35.066	27044	33462	31129	530	629	610	-6.06663	0	0	down	Chr10	38606877	38609056	-	Glyma.10G151000	--	--	--	uncharacterized protein LOC100306373 isoform X1 [Glycine max]	DRMH3_ARATH RecName: Full=Dormancy-associated protein homolog 3 {ECO:0000305}; AltName: Full=DRM1 homolog 3 {ECO:0000305};	I1LB93_SOYBN SubName: Full=Uncharacterized protein {ECO:0000313|EMBL:KRH33878.1, ECO:0000313|EnsemblPlants:KRH33878};	--	--	PF05564.15:Dormancy/auxin associated protein	--	--	--
Glyma.10G176200.Wm82.a2.v1	82.7641	84.3296	71.5101	3.8448	3.8405	3.9296	5240	6612	4485	242	254	240	-4.82173	0	0	down	Chr10	40995307	41000074	-	Glyma.10G176200	--	--	--	PHD finger protein At1g33420 isoform X1 [Glycine max]	Y1342_ARATH RecName: Full=PHD finger protein At1g33420;	I1LC11_SOYBN RecName: Full=PHD domain-containing protein {ECO:0000259|SMART:SM00249};	PHD Zn-finger proteins	GO:0005634,nucleus; GO:0046872,metal ion binding; GO:0003674,molecular_function; GO:0005488,binding; GO:0043167,ion binding; GO:0043169,cation binding; GO:0005575,cellular_component; GO:0005622,intracellular anatomical structure; GO:0043226,organelle; GO:0043227,membrane-bounded organelle; GO:0043229,intracellular organelle; GO:0043231,intracellular membrane-bounded organelle; GO:0110165,cellular…	PF00628.32:PHD-finger	PHD	TR	PHD
Glyma.10G243800.Wm82.a2.v1	1.7927	1.4037	0.7678	939.828	951.314	943.665	33	32	14	17199	18293	16757	9.01776	0	0	up	Chr10	47219550	47221071	+	Glyma.10G243800	--	--	--	chlorophyll A-B binding protein [Glycine max]	ELI_PEA RecName: Full=Early light-induced protein, chloroplastic; Short=ELIP; Flags: Precursor;	I1LE02_SOYBN SubName: Full=Uncharacterized protein {ECO:0000313|EMBL:KRH35449.1, ECO:0000313|EnsemblPlants:KRH35449};	--	GO:0031969,chloroplast membrane; GO:0016021,integral component of membrane; GO:0005575,cellular_component; GO:0005622,intracellular anatomical structure; GO:0005737,cytoplasm; GO:0009507,chloroplast; GO:0009526,plastid envelope; GO:0009536,plastid; GO:0009941,chloroplast envelope; GO:0016020,membrane; GO:0031090,organelle membrane; GO:0031967,organelle envelope; GO:0031975,envelope; GO:0042170,pl…	PF00504.24:Chlorophyll A-B binding protein	--	--	--
Glyma.10G248900.Wm82.a2.v1	3252.7	3260.41	3102.81	7.3598	7.0042	8.8948	48901	60703	46210	110	110	129	-9.15803	0	0	down	Chr10	47715012	47716895	+	Glyma.10G248900	--	K07025 putative hydrolase of the HAD superfamily | (RefSeq) NOD33; putative nod33 (A)	--	hypothetical protein JHK85_029813 [Glycine max]	--	K7LLA0_SOYBN SubName: Full=Uncharacterized protein {ECO:0000313|EMBL:KRH35532.1, ECO:0000313|EnsemblPlants:KRH35532};	Haloacid dehalogenase-like hydrolase	--	PF13419.9:Haloacid dehalogenase-like hydrolase	--	--	--
Glyma.11G046900.Wm82.a2.v1	199.137	200.469	165.777	4.6278	4.9915	4.9548	7791	9713	6425	180	204	187	-5.73818	0	0	down	Chr11	3504227	3507468	-	Glyma.11G046900	--	K07297 adiponectin receptor | (RefSeq) uncharacterized protein LOC100776175 (A)	--	Heptahelical transmembrane protein 4 [Glycine max]	HHP4_ARATH RecName: Full=Heptahelical transmembrane protein 4; AltName: Full=PAQR family protein HHP4;	A0A0B2PZ23_GLYSO SubName: Full=ADIPOR-like receptor CG5315-like protein {ECO:0000313|EMBL:KHN13008.1}; SubName: Full=Heptahelical transmembrane protein 4 isoform A {ECO:0000313|EMBL:RZB78360.1}; SubName: Full=Heptahelical transmembrane protein 4 isoform B {ECO:0000313|EMBL:RZB78361.1};	Predicted membrane proteins, contain hemolysin III domain	GO:0016021,integral component of membrane; GO:0038023,signaling receptor activity; GO:0009725,response to hormone; GO:0009744,response to sucrose; GO:0003674,molecular_function; GO:0060089,molecular transducer activity; GO:0008150,biological_process; GO:0009719,response to endogenous stimulus; GO:0010033,response to organic substance; GO:0042221,response to chemical; GO:0050896,response to stimul…	PF03006.23:Haemolysin-III related	--	--	--
Glyma.11G077400.Wm82.a2.v1	260.743	248.665	296.677	9.0657	9.0975	8.3715	5844	6902	6587	202	213	181	-5.39381	0	0	down	Chr11	5808747	5809882	+	Glyma.11G077400	--	K03686 molecular chaperone DnaJ | (RefSeq) chaperone protein DnaJ (A)	--	Chaperone protein dnaJ 11 [Spatholobus suberectus]	DNJ11_ARATH RecName: Full=Chaperone protein dnaJ 11, chloroplastic; Short=AtDjC11; Short=AtJ11; Flags: Precursor;	C6T675_SOYBN RecName: Full=J domain-containing protein {ECO:0000259|PROSITE:PS50076};	Molecular chaperone (DnaJ superfamily)	GO:0009507,chloroplast; GO:0009570,chloroplast stroma; GO:0005634,nucleus; GO:0009536,plastid; GO:0005575,cellular_component; GO:0005622,intracellular anatomical structure; GO:0005737,cytoplasm; GO:0043226,organelle; GO:0043227,membrane-bounded organelle; GO:0043229,intracellular organelle; GO:0043231,intracellular membrane-bounded organelle; GO:0110165,cellular anatomical entity; GO:0009532,plas…	PF00226.34:DnaJ domain	--	--	--
Glyma.11G082300.Wm82.a2.v1	1314.02	1349.92	1481.25	29.5549	30.672	35.2902	38058	48419	42499	851	928	986	-5.90865	0	0	down	Chr11	6185688	6188813	-	Glyma.11G082300	--	K22547 arsenate reductase [EC:1.20.4.1] | (RefSeq) protein HIGH ARSENIC CONTENT 1-like (A)	--	hypothetical protein JHK85_002020 [Glycine max]	STR15_ARATH RecName: Full=Rhodanese-like domain-containing protein 15, chloroplastic; AltName: Full=Protein DARK INDUCIBLE 1; AltName: Full=Senescence-associated protein 1; Short=AtSEN1; AltName: Full=Sulfurtransferase 15; Short=AtStr15; Flags: Precursor;	K7LNM8_SOYBN RecName: Full=Rhodanese domain-containing protein {ECO:0000259|PROSITE:PS50206};	Rhodanese-related sulfurtransferase	GO:0009507,chloroplast; GO:0009579,thylakoid; GO:0007568,aging; GO:0009753,response to jasmonic acid; GO:0006979,response to oxidative stress; GO:0009611,response to wounding; GO:0008150,biological_process; GO:0032502,developmental process; GO:0009719,response to endogenous stimulus; GO:0009725,response to hormone; GO:0010033,response to organic substance; GO:0033993,response to lipid; GO:0042221…	PF00581.23:Rhodanese-like domain	--	--	--
Glyma.11G110400.Wm82.a2.v1	158.805	151.379	132.818	9.131	8.6694	9.0558	7435	8777	6160	425	424	409	-4.50484	0	0	down	Chr11	8414107	8418222	+	Glyma.11G110400	--	K20557 transcription factor VIP1 | (RefSeq) putative bZIP domain class transcription factor (A)	ko04016: MAPK signaling pathway - plant	bZIP transcription factor bZIP28 [Glycine max]	BZP29_ARATH RecName: Full=bZIP transcription factor 29 {ECO:0000303|PubMed:11906833}; Short=AtbZIP29 {ECO:0000303|PubMed:11906833}; AltName: Full=Protein DRINK ME-LIKE {ECO:0000303|PubMed:27402171};	A0A445HZZ3_GLYSO SubName: Full=Transcription factor RF2a isoform A {ECO:0000313|EMBL:RZB79396.1}; SubName: Full=Transcription factor RF2a isoform C {ECO:0000313|EMBL:RZB79398.1};	--	GO:0005737,cytoplasm; GO:0005829,cytosol; GO:0005634,nucleus; GO:0003700,DNA-binding transcription factor activity; GO:0042803,protein homodimerization activity; GO:0043565,sequence-specific DNA binding; GO:0000976,transcription regulatory region sequence-specific DNA binding; GO:0040008,regulation of growth; GO:0006355,regulation of transcription, DNA-templated; GO:0090567,reproductive shoot sys…	PF00170.24:bZIP transcription factor	bZIP	TF	bZIP
Glyma.11G116600.Wm82.a2.v1	169.723	170.886	126.691	1.1861	0.8063	0.764	8060	10050	5960	56	40	35	-7.86149	0	0	down	Chr11	8869004	8874560	+	Glyma.11G116600	--	K00975 glucose-1-phosphate adenylyltransferase [EC:2.7.7.27] | (RefSeq) glucose-1-phosphate adenylyltransferase large subunit 1 (A)	ko00500: Starch and sucrose metabolism; ko00520: Amino sugar and nucleotide sugar metabolism; ko01100: Metabolic pathways; ko01110: Biosynthesis of secondary metabolites; ko01250: Biosynthesis of nucleotide sugars	Glucose-1-phosphate adenylyltransferase large subunit 1 [Glycine max]	GLGL1_SOLTU RecName: Full=Glucose-1-phosphate adenylyltransferase large subunit 1; EC=2.7.7.27; AltName: Full=ADP-glucose pyrophosphorylase; AltName: Full=ADP-glucose synthase; AltName: Full=AGPase S; AltName: Full=Alpha-D-glucose-1-phosphate adenyl transferase; Flags: Fragment;	A0A445I076_GLYSO RecName: Full=Glucose-1-phosphate adenylyltransferase {ECO:0000256|RuleBase:RU362093}; EC=2.7.7.27 {ECO:0000256|RuleBase:RU362093}; AltName: Full=ADP-glucose pyrophosphorylase {ECO:0000256|RuleBase:RU362093};	GDP-mannose pyrophosphorylase/mannose-1-phosphate guanylyltransferase	GO:0009501,amyloplast; GO:0009507,chloroplast; GO:0005524,ATP binding; GO:0008878,glucose-1-phosphate adenylyltransferase activity; GO:0005978,glycogen biosynthetic process; GO:0019252,starch biosynthetic process; GO:0000166,nucleotide binding; GO:0003674,molecular_function; GO:0005488,binding; GO:0017076,purine nucleotide binding; GO:0030554,adenyl nucleotide binding; GO:0032553,ribonucleotide b…	PF00483.26:Nucleotidyl transferase	--	--	--
Glyma.11G118100.Wm82.a2.v1	145.294	128.722	135.364	7.1646	7.0655	7.1429	5630	6177	5196	276	286	267	-4.72435	0	0	down	Chr11	8968731	8973127	-	Glyma.11G118100	--	--	--	BTB/POZ domain-containing protein At3g05675 [Glycine max]	Y1385_ARATH RecName: Full=BTB/POZ domain-containing protein At1g63850;	I1LJD8_SOYBN SubName: Full=Uncharacterized protein {ECO:0000313|EMBL:KRH29466.1, ECO:0000313|EnsemblPlants:KRH29466};	--	GO:0016567,protein ubiquitination; GO:0006464,cellular protein modification process; GO:0006807,nitrogen compound metabolic process; GO:0008150,biological_process; GO:0008152,metabolic process; GO:0009987,cellular process; GO:0019538,protein metabolic process; GO:0032446,protein modification by small protein conjugation; GO:0036211,protein modification process; GO:0043170,macromolecule metabolic …	--	--	--	--
Glyma.11G140500.Wm82.a2.v1	3.5109	4.5876	4.0812	416.791	376.346	380.033	165	267	190	19473	18476	17229	6.12394	0	0	up	Chr11	10727496	10730447	-	Glyma.11G140500	--	K03283 heat shock 70kDa protein 1/2/6/8 | (RefSeq) heat shock cognate 70 kDa protein 2 (A)	ko03040: Spliceosome; ko04141: Protein processing in endoplasmic reticulum; ko04144: Endocytosis	heat shock cognate 70 kDa protein 2 [Glycine max]	HSP72_SOLLC RecName: Full=Heat shock cognate 70 kDa protein 2;	A0A0R4J4D6_SOYBN SubName: Full=Uncharacterized protein {ECO:0000313|EMBL:KRH29811.1, ECO:0000313|EnsemblPlants:KRH29811};	Molecular chaperones HSP70/HSC70, HSP70 superfamily	GO:0005737,cytoplasm; GO:0005524,ATP binding; GO:0016887,ATPase activity; GO:0140662,NA; GO:0031072,heat shock protein binding; GO:0051787,misfolded protein binding; GO:0044183,protein folding chaperone; GO:0051082,unfolded protein binding; GO:0034620,cellular response to unfolded protein; GO:0051085,chaperone cofactor-dependent protein refolding; GO:0042026,protein refolding; GO:0000166,nucleoti…	PF00012.23:Hsp70 protein	--	--	--
Glyma.11G149900.Wm82.a2.v1	116.075	125.653	113.792	3.8585	3.2804	3.4197	4539	6085	4408	150	134	129	-5.53663	0	0	down	Chr11	11697964	11700748	-	Glyma.11G149900	--	--	--	protein EARLY RESPONSIVE TO DEHYDRATION 15-like [Glycine soja]	ERD15_ARATH RecName: Full=Protein EARLY RESPONSIVE TO DEHYDRATION 15; AltName: Full=PAM2-containing protein CID1; AltName: Full=Polyadenylate-binding protein-interacting protein 1; Short=PABP-interacting protein 1; Short=Poly(A)-binding protein-interacting protein 1; AltName: Full=Protein CTC-INTERACTING DOMAIN 1; AltName: Full=Protein LIGHT STRESS-REGULATED 1;	A0A0B2Q161_GLYSO SubName: Full=Polyadenylate-binding protein-interacting protein 2 {ECO:0000313|EMBL:KHN13708.1}; SubName: Full=Protein EARLY RESPONSIVE TO DEHYDRATION 15 isoform A {ECO:0000313|EMBL:RZB80555.1}; SubName: Full=Protein EARLY RESPONSIVE TO DEHYDRATION 15 isoform B {ECO:0000313|EMBL:RZB80556.1};	--	GO:0005737,cytoplasm; GO:0005829,cytosol; GO:0042651,thylakoid membrane; GO:0071456,cellular response to hypoxia; GO:0010196,nonphotochemical quenching; GO:0009617,response to bacterium; GO:0009644,response to high light intensity; GO:0009414,response to water deprivation; GO:0001666,response to hypoxia; GO:0006950,response to stress; GO:0008150,biological_process; GO:0009628,response to abiotic …	PF07145.18:Ataxin-2 C-terminal region	--	--	--
Glyma.11G171400.Wm82.a2.v1	524.499	513.528	475.545	17.2743	18.9457	15.8139	23242	28181	20875	761	877	676	-5.32473	0	0	down	Chr11	18518857	18523733	-	Glyma.11G171400	--	K01953 asparagine synthase (glutamine-hydrolysing) [EC:6.3.5.4] | (RefSeq) asparagine synthetase [glutamine-hydrolyzing] 2 (A)	ko00250: Alanine, aspartate and glutamate metabolism; ko01100: Metabolic pathways; ko01110: Biosynthesis of secondary metabolites; ko01230: Biosynthesis of amino acids	asparagine synthetase [glutamine-hydrolyzing]	ASNS2_LOTJA RecName: Full=Asparagine synthetase [glutamine-hydrolyzing] 2; EC=6.3.5.4; AltName: Full=Glutamine-dependent asparagine synthetase 2;	I1LLM2_SOYBN RecName: Full=Asparagine synthetase [glutamine-hydrolyzing] {ECO:0000256|PIRNR:PIRNR001589}; EC=6.3.5.4 {ECO:0000256|PIRNR:PIRNR001589};	Asparagine synthase (glutamine-hydrolyzing)	GO:0004066,asparagine synthase (glutamine-hydrolyzing) activity; GO:0005524,ATP binding; GO:0006541,glutamine metabolic process; GO:0070981,L-asparagine biosynthetic process; GO:0003674,molecular_function; GO:0003824,catalytic activity; GO:0016874,ligase activity; GO:0016879,ligase activity, forming carbon-nitrogen bonds; GO:0016884,carbon-nitrogen ligase activity, with glutamine as amido-N-donor…	PF00733.24:Asparagine synthase	--	--	--
Glyma.11G195900.Wm82.a2.v1	8.8016	8.2999	8.1905	206.721	204.5	203.769	435	508	401	10157	10558	9715	4.14182	0	0	up	Chr11	26969808	26973743	-	Glyma.11G195900	--	K04077 chaperonin GroEL | (RefSeq) ruBisCO large subunit-binding protein subunit beta, chloroplastic isoform X2 (A)	ko03018: RNA degradation	RuBisCO large subunit-binding protein subunit alpha, chloroplastic [Glycine max]	RUBA_PEA RecName: Full=RuBisCO large subunit-binding protein subunit alpha, chloroplastic; AltName: Full=60 kDa chaperonin subunit alpha; AltName: Full=CPN-60 alpha; Flags: Precursor;	I1LL24_SOYBN SubName: Full=Uncharacterized protein {ECO:0000313|EMBL:KRH30612.1, ECO:0000313|EnsemblPlants:KRH30612};	Mitochondrial chaperonin, Cpn60/Hsp60p	GO:0009507,chloroplast; GO:0005524,ATP binding; GO:0140662,NA; GO:0042026,protein refolding; GO:0000166,nucleotide binding; GO:0003674,molecular_function; GO:0005488,binding; GO:0017076,purine nucleotide binding; GO:0030554,adenyl nucleotide binding; GO:0032553,ribonucleotide binding; GO:0032555,purine ribonucleotide binding; GO:0032559,adenyl ribonucleotide binding; GO:0035639,purine ribonucleos…	PF00118.27:TCP-1/cpn60 chaperonin family	--	--	--
Glyma.11G208700.Wm82.a2.v1	477.83	491.839	526.923	8.5921	8.6696	9.0147	9286	11837	10144	166	176	169	-6.29964	0	0	down	Chr11	29913702	29915150	+	Glyma.11G208700	--	--	--	OXS3-like protein [Glycine max]	OXS3_ARATH RecName: Full=Protein OXIDATIVE STRESS 3 {ECO:0000303|PubMed:18980652}; Short=AtOXS3 {ECO:0000303|PubMed:18980652};	C6SX99_SOYBN SubName: Full=Uncharacterized protein {ECO:0000313|EMBL:ACU13872.1, ECO:0000313|EnsemblPlants:KRH30829}; Flags: Fragment;	Nuclear localization sequence binding protein	GO:0016607,nuclear speck; GO:0005634,nucleus; GO:2000028,regulation of photoperiodism, flowering; GO:2000070,regulation of response to water deprivation; GO:0046686,response to cadmium ion; GO:0046688,response to copper ion; GO:0010218,response to far red light; GO:0009416,response to light stimulus; GO:0006979,response to oxidative stress; GO:0010114,response to red light; GO:0009611,response to…	--	--	--	--
Glyma.11G238800.Wm82.a2.v1	3.8568	3.6193	2.92	193.762	182.879	186.421	148	172	111	7392	7331	6901	5.2985	0	0	up	Chr11	33319226	33322244	-	Glyma.11G238800	--	K01858 myo-inositol-1-phosphate synthase [EC:5.5.1.4] | (RefSeq) MIPS; myo-inositol-3-phosphate synthase (A)	ko00562: Inositol phosphate metabolism; ko01100: Metabolic pathways; ko01110: Biosynthesis of secondary metabolites	myo-inositol-3-phosphate synthase [Glycine max]	INO1_TOBAC RecName: Full=Inositol-3-phosphate synthase; Short=MIP synthase; EC=5.5.1.4; AltName: Full=Myo-inositol 1-phosphate synthase; Short=IPS; Short=MI-1-P synthase;	Q94C02_SOYBN RecName: Full=Inositol-3-phosphate synthase {ECO:0000256|ARBA:ARBA00012125}; EC=5.5.1.4 {ECO:0000256|ARBA:ARBA00012125};	Myo-inositol-1-phosphate synthase	GO:0005737,cytoplasm; GO:0004512,inositol-3-phosphate synthase activity; GO:0006021,inositol biosynthetic process; GO:0008654,phospholipid biosynthetic process; GO:0003674,molecular_function; GO:0003824,catalytic activity; GO:0016853,isomerase activity; GO:0016872,intramolecular lyase activity; GO:0005975,carbohydrate metabolic process; GO:0006020,inositol metabolic process; GO:0006066,alcohol me…	PF07994.15:Myo-inositol-1-phosphate synthase	--	--	--
Glyma.11G252200.Wm82.a2.v1	424.389	401.414	384.444	6.1499	4.6244	6.1814	11245	13172	10091	162	128	158	-6.62195	0	0	down	Chr11	34329876	34332687	-	Glyma.11G252200	--	--	--	uncharacterized protein LOC114382032 isoform X1 [Glycine soja]	--	I1LN58_SOYBN SubName: Full=Uncharacterized protein {ECO:0000313|EMBL:KRH31525.1, ECO:0000313|EnsemblPlants:KRH31525};	--	GO:0016021,integral component of membrane; GO:0005575,cellular_component; GO:0016020,membrane; GO:0031224,intrinsic component of membrane; GO:0110165,cellular anatomical entity	--	--	--	--
Glyma.11G252700.Wm82.a2.v1	64.6869	62.668	53.5044	0.7506	0.9775	1.3232	3294	3952	2699	38	52	65	-6.35461	0	0	down	Chr11	34368886	34374180	-	Glyma.11G252700	--	--	--	MACPF domain-containing protein At1g14780 isoform X1 [Glycine max]	MACP1_ARATH RecName: Full=MACPF domain-containing protein At1g14780;	I1LN51_SOYBN RecName: Full=MACPF domain-containing protein {ECO:0000259|PROSITE:PS51412};	--	GO:0009626,plant-type hypersensitive response; GO:2000031,regulation of salicylic acid mediated signaling pathway; GO:0002376,immune system process; GO:0006950,response to stress; GO:0006952,defense response; GO:0006955,immune response; GO:0008150,biological_process; GO:0008219,cell death; GO:0009605,response to external stimulus; GO:0009607,response to biotic stimulus; GO:0009987,cellular proces…	PF01823.22:MAC/Perforin domain	--	--	--
Glyma.12G042400.Wm82.a2.v1	97.4683	98.4171	89.2613	6.2194	5.9189	5.6213	4871	6091	4419	309	309	271	-4.46683	0	0	down	Chr12	3059633	3065080	+	Glyma.12G042400	--	K00975 glucose-1-phosphate adenylyltransferase [EC:2.7.7.27] | (RefSeq) glucose-1-phosphate adenylyltransferase large subunit 1 (A)	ko00500: Starch and sucrose metabolism; ko00520: Amino sugar and nucleotide sugar metabolism; ko01100: Metabolic pathways; ko01110: Biosynthesis of secondary metabolites; ko01250: Biosynthesis of nucleotide sugars	hypothetical protein JHK87_032711 [Glycine soja]	GLGL1_SOLTU RecName: Full=Glucose-1-phosphate adenylyltransferase large subunit 1; EC=2.7.7.27; AltName: Full=ADP-glucose pyrophosphorylase; AltName: Full=ADP-glucose synthase; AltName: Full=AGPase S; AltName: Full=Alpha-D-glucose-1-phosphate adenyl transferase; Flags: Fragment;	A0A445HKS1_GLYSO RecName: Full=Glucose-1-phosphate adenylyltransferase {ECO:0000256|RuleBase:RU362093}; EC=2.7.7.27 {ECO:0000256|RuleBase:RU362093}; AltName: Full=ADP-glucose pyrophosphorylase {ECO:0000256|RuleBase:RU362093};	GDP-mannose pyrophosphorylase/mannose-1-phosphate guanylyltransferase	GO:0009501,amyloplast; GO:0009507,chloroplast; GO:0005524,ATP binding; GO:0008878,glucose-1-phosphate adenylyltransferase activity; GO:0005978,glycogen biosynthetic process; GO:0019252,starch biosynthetic process; GO:0000166,nucleotide binding; GO:0003674,molecular_function; GO:0005488,binding; GO:0017076,purine nucleotide binding; GO:0030554,adenyl nucleotide binding; GO:0032553,ribonucleotide b…	PF00483.26:Nucleotidyl transferase	--	--	--
Glyma.12G064000.Wm82.a2.v1	4.5251	4.048	3.7842	195.298	186.138	187.862	204	226	169	8753	8766	8170	5.06622	0	0	up	Chr12	4707197	4709987	-	Glyma.12G064000	--	K03283 heat shock 70kDa protein 1/2/6/8 | (RefSeq) heat shock 70 (A)	ko03040: Spliceosome; ko04141: Protein processing in endoplasmic reticulum; ko04144: Endocytosis	heat shock 70 [Glycine max]	HSP72_SOLLC RecName: Full=Heat shock cognate 70 kDa protein 2;	A0A0B2RJV3_GLYSO SubName: Full=Heat shock cognate 70 kDa protein {ECO:0000313|EMBL:KHN32117.1}; SubName: Full=Heat shock cognate 70 kDa protein isoform A {ECO:0000313|EMBL:RZB74597.1};	Molecular chaperones HSP70/HSC70, HSP70 superfamily	GO:0005737,cytoplasm; GO:0005524,ATP binding; GO:0016887,ATPase activity; GO:0140662,NA; GO:0031072,heat shock protein binding; GO:0051787,misfolded protein binding; GO:0044183,protein folding chaperone; GO:0051082,unfolded protein binding; GO:0034620,cellular response to unfolded protein; GO:0051085,chaperone cofactor-dependent protein refolding; GO:0042026,protein refolding; GO:0000166,nucleoti…	PF00012.23:Hsp70 protein	--	--	--
Glyma.12G108400.Wm82.a2.v1	135.493	131.154	99.0695	4.2831	5.4536	4.901	9228	11062	6684	290	388	322	-5.10128	0	0	down	Chr12	9942804	9951420	-	Glyma.12G108400	--	K13436 pto-interacting protein 1 [EC:2.7.11.1] | (RefSeq) PTI1-like tyrosine-protein kinase 3-like (A)	ko04626: Plant-pathogen interaction	LRR receptor-like kinase isoform X1 [Glycine max]	SRF3_ARATH RecName: Full=Protein STRUBBELIG-RECEPTOR FAMILY 3; AltName: Full=Leucine-rich repeat receptor kinase-like protein SRF3; Flags: Precursor;	A0A0R0H4D4_SOYBN RecName: Full=Protein kinase domain-containing protein {ECO:0000259|PROSITE:PS50011};	--	GO:0016021,integral component of membrane; GO:0005886,plasma membrane; GO:0005524,ATP binding; GO:0004672,protein kinase activity; GO:0007623,circadian rhythm; GO:0006468,protein phosphorylation; GO:0000166,nucleotide binding; GO:0003674,molecular_function; GO:0005488,binding; GO:0017076,purine nucleotide binding; GO:0030554,adenyl nucleotide binding; GO:0032553,ribonucleotide binding; GO:0032555…	PF07714.20:Protein tyrosine and serine/threonine kinase	--	--	--
Glyma.12G112000.Wm82.a2.v1	609.276	610.652	726.51	1.8114	2.1443	2.0488	13872	17218	16386	41	51	45	-8.81071	0	0	down	Chr12	10904580	10907950	-	Glyma.12G112000	--	K10666 E3 ubiquitin-protein ligase RNF5 [EC:2.3.2.27] | (RefSeq) E3 ubiquitin-protein ligase RMA1H1-like (A)	ko04141: Protein processing in endoplasmic reticulum	E3 ubiquitin-protein ligase RMA1H1-like [Glycine max]	RMA1_CAPAN RecName: Full=E3 ubiquitin-protein ligase RMA1H1; EC=2.3.2.27; AltName: Full=Protein RING membrane-anchor 1 homolog 1; AltName: Full=RING-type E3 ubiquitin transferase RMA1H1 {ECO:0000305};	C6TC62_SOYBN RecName: Full=RING-type E3 ubiquitin transferase {ECO:0000256|ARBA:ARBA00012483}; EC=2.3.2.27 {ECO:0000256|ARBA:ARBA00012483};	Predicted E3 ubiquitin ligase	GO:0005789,endoplasmic reticulum membrane; GO:0016021,integral component of membrane; GO:0046872,metal ion binding; GO:0061630,ubiquitin protein ligase activity; GO:0004842,ubiquitin-protein transferase activity; GO:0043161,proteasome-mediated ubiquitin-dependent protein catabolic process; GO:0016567,protein ubiquitination; GO:0009409,response to cold; GO:0009723,response to ethylene; GO:0006970,…	PF13445.9:RING-type zinc-finger	--	--	--
Glyma.12G194000.Wm82.a2.v1	332.799	320.907	309.458	9.2371	10.0175	10.7002	14025	16748	12919	387	441	435	-5.47158	0	0	down	Chr12	35567230	35571578	+	Glyma.12G194000	--	K03327 multidrug resistance protein, MATE family | (RefSeq) protein DETOXIFICATION 40 (A)	--	protein DETOXIFICATION 40 [Glycine max]	DTX40_ARATH RecName: Full=Protein DETOXIFICATION 40 {ECO:0000303|PubMed:11739388}; Short=AtDTX40 {ECO:0000303|PubMed:11739388}; AltName: Full=Multidrug and toxic compound extrusion protein 40 {ECO:0000305}; Short=MATE protein 40 {ECO:0000305};	I1LU54_SOYBN RecName: Full=Protein DETOXIFICATION {ECO:0000256|RuleBase:RU004914}; AltName: Full=Multidrug and toxic compound extrusion protein {ECO:0000256|RuleBase:RU004914};	Uncharacterized membrane protein, predicted efflux pump	GO:0016021,integral component of membrane; GO:0016020,membrane; GO:0000325,plant-type vacuole; GO:0005774,vacuolar membrane; GO:0005773,vacuole; GO:0015297,antiporter activity; GO:0022857,transmembrane transporter activity; GO:0042910,xenobiotic transmembrane transporter activity; GO:1990961,xenobiotic detoxification by transmembrane export across the plasma membrane; GO:0003674,molecular_functio…	PF01554.21:MatE	--	--	--
Glyma.12G222400.Wm82.a2.v1	281.782	290.681	359.988	6.813	5.6772	6.1142	8695	11108	11004	209	183	182	-6.11822	0	0	down	Chr12	38186066	38188213	-	Glyma.12G222400	--	K01953 asparagine synthase (glutamine-hydrolysing) [EC:6.3.5.4] | (RefSeq) asparagine synthetase [glutamine-hydrolyzing] 3 (A)	ko00250: Alanine, aspartate and glutamate metabolism; ko01100: Metabolic pathways; ko01110: Biosynthesis of secondary metabolites; ko01230: Biosynthesis of amino acids	glutamine amidotransferases class-II superfamily protein [Glycine max]	TSJT1_TOBAC RecName: Full=Stem-specific protein TSJT1;	I1LUY8_SOYBN RecName: Full=DUF3700 domain-containing protein {ECO:0000259|SMART:SM01172};	--	--	PF12481.11:Aluminium induced protein	--	--	--
Glyma.13G030900.Wm82.a2.v1	381.582	374.177	369.774	28.3553	29.0966	29.139	9516	11556	9135	703	758	701	-4.16486	0	0	down	Chr13	10137790	10139654	-	Glyma.13G030900	--	--	--	NAC domain-containing protein 2-like [Glycine soja]	NAC2_ARATH RecName: Full=NAC domain-containing protein 2; Short=ANAC002;	I1JFU0_SOYBN SubName: Full=NAC transcription factor {ECO:0000313|EMBL:AGO14646.1};	--	GO:0005634,nucleus; GO:0003700,DNA-binding transcription factor activity; GO:0019900,kinase binding; GO:0000976,transcription regulatory region sequence-specific DNA binding; GO:0071456,cellular response to hypoxia; GO:0009788,negative regulation of abscisic acid-activated signaling pathway; GO:0009611,response to wounding; GO:0003674,molecular_function; GO:0140110,transcription regulator activit…	PF02365.18:No apical meristem (NAM) protein	NAC	TF	NAC
Glyma.13G117700.Wm82.a2.v1	175.329	182.086	174.288	10.3369	11.538	11.5853	7797	10028	7678	457	536	497	-4.45522	0	0	down	Chr13	23081906	23084554	-	Glyma.13G117700	--	K08770 ubiquitin C | (RefSeq) polyubiquitin (A)	ko04120: Ubiquitin mediated proteolysis	hypothetical protein PHAVU_003G123500g [Phaseolus vulgaris]	UBIQP_PEA RecName: Full=Polyubiquitin; Contains: RecName: Full=Ubiquitin; Flags: Precursor;	V7C8H3_PHAVU SubName: Full=Uncharacterized protein {ECO:0000313|EMBL:ESW26487.1};	Ubiquitin and ubiquitin-like proteins	GO:0005737,cytoplasm; GO:0005634,nucleus; GO:0003729,mRNA binding; GO:0003674,molecular_function; GO:0003676,nucleic acid binding; GO:0003723,RNA binding; GO:0005488,binding; GO:0097159,organic cyclic compound binding; GO:1901363,heterocyclic compound binding; GO:0005575,cellular_component; GO:0005622,intracellular anatomical structure; GO:0110165,cellular anatomical entity; GO:0043226,organelle;…	PF00240.26:Ubiquitin family	--	--	--
Glyma.13G186600.Wm82.a2.v1	112.342	115.158	112.676	5.9234	6.2307	6.9184	5437	6902	5402	285	315	323	-4.62263	0	0	down	Chr13	30030558	30038083	+	Glyma.13G186600	--	--	--	protein ZINC INDUCED FACILITATOR-LIKE 1 [Glycine max]	ZIFL1_ARATH RecName: Full=Protein ZINC INDUCED FACILITATOR-LIKE 1; AltName: Full=Protein ZIF-LIKE 1;	I1M0I1_SOYBN RecName: Full=MFS domain-containing protein {ECO:0000259|PROSITE:PS50850};	Permease of the major facilitator superfamily	GO:0016021,integral component of membrane; GO:0009705,plant-type vacuole membrane; GO:0005886,plasma membrane; GO:0022821,potassium ion antiporter activity; GO:0010540,basipetal auxin transport; GO:0009630,gravitropism; GO:0090333,regulation of stomatal closure; GO:0009414,response to water deprivation; GO:0048364,root development; GO:0003674,molecular_function; GO:0005215,transporter activity; G…	PF07690.19:Major Facilitator Superfamily	--	--	--
Glyma.13G208200.Wm82.a2.v1	189.215	185.458	166.475	17.9882	17.0628	17.1747	9639	11700	8401	911	908	844	-3.83455	0	0	down	Chr13	32176890	32179471	-	Glyma.13G208200	--	K22683 aspartyl protease family protein [EC:3.4.23.-] | (RefSeq) aspartyl protease family protein 2 (A)	--	probable aspartic proteinase GIP2 [Glycine max]	GIP2_NICBE RecName: Full=Probable aspartic proteinase GIP2 {ECO:0000305}; EC=3.4.23.- {ECO:0000305}; AltName: Full=Glucanase inhibitor protein 2 {ECO:0000303|PubMed:28082413}; Short=NbGIP2 {ECO:0000303|PubMed:28082413}; Flags: Precursor;	A0A0R4J509_SOYBN RecName: Full=Peptidase A1 domain-containing protein {ECO:0000259|PROSITE:PS51767};	Aspartyl protease	GO:0048046,apoplast; GO:0004190,aspartic-type endopeptidase activity; GO:0006952,defense response; GO:0006508,proteolysis; GO:0003674,molecular_function; GO:0003824,catalytic activity; GO:0004175,endopeptidase activity; GO:0008233,peptidase activity; GO:0016787,hydrolase activity; GO:0070001,aspartic-type peptidase activity; GO:0140096,catalytic activity, acting on a protein; GO:0006950,response …	PF14541.9:Xylanase inhibitor C-terminal	--	--	--
Glyma.13G237000.Wm82.a2.v1	1010	1045.9	1310.78	11.9637	11.4662	15.9019	24032	30819	30896	283	285	365	-6.89331	0	0	down	Chr13	34742116	34743394	+	Glyma.13G237000	--	--	--	dormancy-associated protein 1-like isoform 1 [Glycine max]	DRM1_PEA RecName: Full=Dormancy-associated protein 1 {ECO:0000303|PubMed:9684359}; Short=PsDRM1 {ECO:0000303|PubMed:9684359};	A0A0B2QYB4_GLYSO SubName: Full=Auxin-repressed 12.5 kDa protein {ECO:0000313|EMBL:KHN24763.1}; SubName: Full=Dormancy-associated protein 1 {ECO:0000313|EMBL:RZB63580.1};	--	--	PF05564.15:Dormancy/auxin associated protein	--	--	--
Glyma.13G366800.Wm82.a2.v1	144.666	144.233	132.444	9.091	9.6163	11.0147	4738	5850	4297	296	329	348	-4.28954	0	0	down	Chr13	45245729	45250978	-	Glyma.13G366800	--	K10563 formamidopyrimidine-DNA glycosylase [EC:3.2.2.23 4.2.99.18] | (RefSeq) formamidopyrimidine-DNA glycosylase isoform X2 (A)	ko03410: Base excision repair	formamidopyrimidine-DNA glycosylase isoform X2 [Glycine max]	FPG_ARATH RecName: Full=Formamidopyrimidine-DNA glycosylase; Short=Fapy-DNA glycosylase; EC=3.2.2.23; EC=4.2.99.18; AltName: Full=DNA-(apurinic or apyrimidinic site) lyase FPG1; AltName: Full=Formamidopyrimidine-DNA glycosylase 1; Short=AtFPG-1; AltName: Full=Formamidopyrimidine-DNA glycosylase 2; Short=AtFPG-2; AltName: Full=Protein MutM homolog 1; Short=AtMMH-1; AltName: Full=Protein MutM homol…	I1M5V4_SOYBN RecName: Full=FPG_CAT domain-containing protein {ECO:0000259|PROSITE:PS51068};	--	GO:0005634,nucleus; GO:0140078,class I DNA-(apurinic or apyrimidinic site) endonuclease activity; GO:0003684,damaged DNA binding; GO:0019104,DNA N-glycosylase activity; GO:0003906,DNA-(apurinic or apyrimidinic site) endonuclease activity; GO:0008534,oxidized purine nucleobase lesion DNA N-glycosylase activity; GO:0008270,zinc ion binding; GO:0006284,base-excision repair; GO:0006281,DNA repair; GO…	PF06831.17:Formamidopyrimidine-DNA glycosylase H2TH domain	--	--	--
Glyma.14G010500.Wm82.a2.v1	368.981	372.469	356.714	6.4499	6.2197	6.7176	21694	27120	20776	377	382	381	-6.28824	0	0	down	Chr14	807239	811633	-	Glyma.14G010500	--	K06617 raffinose synthase [EC:2.4.1.82] | (RefSeq) probable galactinol--sucrose galactosyltransferase 1 (A)	ko00052: Galactose metabolism; ko01100: Metabolic pathways	probable galactinol--sucrose galactosyltransferase 1 [Glycine max]	RFS1_ARATH RecName: Full=Probable galactinol--sucrose galactosyltransferase 1; EC=2.4.1.82; AltName: Full=Protein SEED IMBIBITION 1; AltName: Full=Raffinose synthase 1;	I1M6D1_SOYBN RecName: Full=Galactinol--sucrose galactosyltransferase {ECO:0000256|ARBA:ARBA00012708}; EC=2.4.1.82 {ECO:0000256|ARBA:ARBA00012708};	--	GO:0047274,galactinol-sucrose galactosyltransferase activity; GO:0005975,carbohydrate metabolic process; GO:0003674,molecular_function; GO:0003824,catalytic activity; GO:0008378,galactosyltransferase activity; GO:0016740,transferase activity; GO:0016757,transferase activity, transferring glycosyl groups; GO:0016758,transferase activity, transferring hexosyl groups; GO:0008150,biological_process; …	PF05691.15:Raffinose synthase or seed imbibition protein Sip1	--	--	--
Glyma.14G054800.Wm82.a2.v1	294.86	293.588	256.962	3.9634	3.0222	3.3996	12048	14856	10401	161	129	134	-6.80841	0	0	down	Chr14	4371660	4376414	-	Glyma.14G054800	--	K14207 solute carrier family 38 (sodium-coupled neutral amino acid transporter), member 2 | (RefSeq) amino acid transporter family protein (A)	--	amino acid transporter AVT6C-like [Glycine soja]	AVT6C_ARATH RecName: Full=Amino acid transporter AVT6C {ECO:0000305}; Short=AtAvt6C {ECO:0000303|PubMed:27925655};	A0A0B2SIR9_GLYSO SubName: Full=Amino acid transporter AVT6C {ECO:0000313|EMBL:RZB67566.1}; SubName: Full=Putative sodium-coupled neutral amino acid transporter 10 {ECO:0000313|EMBL:KHN44718.1};	Amino acid transporter protein	GO:0016021,integral component of membrane; GO:0015179,L-amino acid transmembrane transporter activity; GO:0003333,amino acid transmembrane transport; GO:0003674,molecular_function; GO:0005215,transporter activity; GO:0005342,organic acid transmembrane transporter activity; GO:0008509,anion transmembrane transporter activity; GO:0015075,ion transmembrane transporter activity; GO:0015171,amino acid…	PF01490.21:Transmembrane amino acid transporter protein	--	--	--
Glyma.14G080400.Wm82.a2.v1	74.8041	76.9031	72.1938	7.1032	7.8467	7.0758	5074	6460	4851	479	556	463	-3.80921	0	0	down	Chr14	6944045	6948338	-	Glyma.14G080400	--	--	--	uncharacterized protein LOC100817917 [Glycine max]	--	A0A0B2SP43_GLYSO SubName: Full=Uncharacterized protein {ECO:0000313|EMBL:KHN46299.1};	--	--	PF04784.17:Protein of unknown function, DUF547	--	--	--
Glyma.14G098200.Wm82.a2.v1	126.931	126.308	152.027	1.0733	0.9518	1.257	5234	6450	6210	44	41	50	-7.42177	0	0	down	Chr14	9296701	9299603	+	Glyma.14G098200	--	--	--	uncharacterized protein LOC100499733 [Glycine max]	O3L1_ARATH RecName: Full=Protein OXIDATIVE STRESS 3 LIKE 1 {ECO:0000303|PubMed:18980652}; Short=AtO3L1 {ECO:0000303|PubMed:18980652};	C6SW05_SOYBN SubName: Full=Uncharacterized protein {ECO:0000313|EMBL:ACU13428.1, ECO:0000313|EnsemblPlants:KRH15596};	Nuclear localization sequence binding protein	GO:0005634,nucleus; GO:0016301,kinase activity; GO:0016310,phosphorylation; GO:0006979,response to oxidative stress; GO:0010043,response to zinc ion; GO:0003674,molecular_function; GO:0003824,catalytic activity; GO:0016740,transferase activity; GO:0016772,transferase activity, transferring phosphorus-containing groups; GO:0006793,phosphorus metabolic process; GO:0006796,phosphate-containing compo…	--	--	--	--
Glyma.14G118200.Wm82.a2.v1	106.247	103.331	101.533	0.2952	0.5835	0.5851	4706	5668	4455	13	27	25	-8.19541	0	0	down	Chr14	15781469	15786117	+	Glyma.14G118200	--	K03875 F-box and leucine-rich repeat protein 1 (S-phase kinase-associated protein 2) | (RefSeq) F-box protein SKP2B-like (A)	ko04120: Ubiquitin mediated proteolysis	hypothetical protein JHK86_040242 [Glycine max]	SKP2B_ARATH RecName: Full=F-box protein SKP2B; AltName: Full=F-box/LRR-repeat protein 5; Short=AtFB5; AltName: Full=SKP2-like protein 2; Short=AtSKP2;2;	A0A445H6F8_GLYSO SubName: Full=F-box protein SKP2B {ECO:0000313|EMBL:RZB69157.1};	Leucine rich repeat proteins, some proteins contain F-box	GO:0019005,SCF ubiquitin ligase complex; GO:0010286,heat acclimation; GO:1901332,negative regulation of lateral root development; GO:0051603,proteolysis involved in cellular protein catabolic process; GO:0031146,SCF-dependent proteasomal ubiquitin-dependent protein catabolic process; GO:0006950,response to stress; GO:0008150,biological_process; GO:0009266,response to temperature stimulus; GO:0009…	PF13516.9:Leucine Rich repeat	--	--	--
Glyma.14G223400.Wm82.a2.v1	488.711	478.845	464.906	6.7906	7.8986	7.5059	31925	38738	30085	441	539	473	-6.47682	0	0	down	Chr14	48865577	48873102	-	Glyma.14G223400	--	K10523 speckle-type POZ protein | (RefSeq) BTB/POZ and MATH domain-containing protein 4 (A)	--	BTB/POZ domain-containing protein At2g30600 isoform X2 [Glycine max]	Y2060_ARATH RecName: Full=BTB/POZ domain-containing protein At2g30600;	A0A0B2PTB5_GLYSO SubName: Full=BTB/POZ domain-containing protein {ECO:0000313|EMBL:KHN12601.1}; SubName: Full=BTB/POZ domain-containing protein isoform B {ECO:0000313|EMBL:RZB70301.1}; SubName: Full=BTB/POZ domain-containing protein isoform C {ECO:0000313|EMBL:RZB70302.1};	Proteins containing BTB/POZ and Kelch domains, involved in regulatory/signal transduction processes	GO:0016567,protein ubiquitination; GO:0006464,cellular protein modification process; GO:0006807,nitrogen compound metabolic process; GO:0008150,biological_process; GO:0008152,metabolic process; GO:0009987,cellular process; GO:0019538,protein metabolic process; GO:0032446,protein modification by small protein conjugation; GO:0036211,protein modification process; GO:0043170,macromolecule metabolic …	PF00651.34:BTB/POZ domain	--	--	--
Glyma.14G223500.Wm82.a2.v1	375.894	362.34	374.549	15.4853	16.5976	17.072	14699	17547	14509	602	678	644	-4.96691	0	0	down	Chr14	48877831	48881153	+	Glyma.14G223500	--	K03781 catalase [EC:1.11.1.6] | (RefSeq) CAT3; catalase-3 (A)	ko00380: Tryptophan metabolism; ko00630: Glyoxylate and dicarboxylate metabolism; ko01100: Metabolic pathways; ko01110: Biosynthesis of secondary metabolites; ko01200: Carbon metabolism; ko04016: MAPK signaling pathway - plant; ko04146: Peroxisome	catalase-3 [Glycine max]	CATA3_SOYBN RecName: Full=Catalase-3; EC=1.11.1.6;	A0A0B2PYE4_GLYSO RecName: Full=Catalase {ECO:0000256|ARBA:ARBA00012314, ECO:0000256|RuleBase:RU000498}; EC=1.11.1.6 {ECO:0000256|ARBA:ARBA00012314, ECO:0000256|RuleBase:RU000498};	Catalase	GO:0005737,cytoplasm; GO:0009514,glyoxysome; GO:0005777,peroxisome; GO:0005886,plasma membrane; GO:0004096,catalase activity; GO:0020037,heme binding; GO:0046872,metal ion binding; GO:0042744,hydrogen peroxide catabolic process; GO:0042542,response to hydrogen peroxide; GO:0003674,molecular_function; GO:0003824,catalytic activity; GO:0004601,peroxidase activity; GO:0016209,antioxidant activity; G…	PF00199.22:Catalase	--	--	--
Glyma.15G003400.Wm82.a2.v1	225.131	225.008	240.888	11.5445	11.2841	12.2194	11593	14349	12288	591	607	607	-4.76857	0	0	down	Chr15	309074	311683	+	Glyma.15G003400	--	K07198 5'-AMP-activated protein kinase, catalytic alpha subunit [EC:2.7.11.11] | (RefSeq) CBL-interacting protein kinase 2 (A)	--	CBL-interacting serine/threonine-protein kinase 5 [Glycine max]	CIPKP_ARATH RecName: Full=CBL-interacting serine/threonine-protein kinase 25; EC=2.7.11.1; AltName: Full=SNF1-related kinase 3.25; AltName: Full=SOS2-like protein kinase PKS25;	K7M8Q6_SOYBN RecName: Full=Non-specific serine/threonine protein kinase {ECO:0000256|ARBA:ARBA00012513}; EC=2.7.11.1 {ECO:0000256|ARBA:ARBA00012513};	Serine/threonine protein kinase	GO:0005524,ATP binding; GO:0106310,protein serine kinase activity; GO:0004674,protein serine/threonine kinase activity; GO:0030007,cellular potassium ion homeostasis; GO:0050832,defense response to fungus; GO:0006468,protein phosphorylation; GO:0001666,response to hypoxia; GO:0007165,signal transduction; GO:0000166,nucleotide binding; GO:0003674,molecular_function; GO:0005488,binding; GO:0017076,…	PF00069.28:Protein kinase domain	--	--	--
Glyma.15G023800.Wm82.a2.v1	456.303	452.478	380.859	1.7507	1.6082	1.914	30150	37025	24929	115	111	122	-8.39627	0	0	down	Chr15	1904675	1911260	+	Glyma.15G023800	--	K12309 beta-galactosidase [EC:3.2.1.23] | (RefSeq) beta-galactosidase 17 (A)	ko00052: Galactose metabolism; ko00511: Other glycan degradation; ko00531: Glycosaminoglycan degradation; ko00600: Sphingolipid metabolism; ko00604: Glycosphingolipid biosynthesis - ganglio series; ko01100: Metabolic pathways	beta-galactosidase 1 [Glycine max]	BGAL1_ARATH RecName: Full=Beta-galactosidase 1; Short=Lactase 1; EC=3.2.1.23; Flags: Precursor;	I1MCY9_SOYBN RecName: Full=Beta-galactosidase {ECO:0000256|ARBA:ARBA00012756, ECO:0000256|RuleBase:RU000675}; EC=3.2.1.23 {ECO:0000256|ARBA:ARBA00012756, ECO:0000256|RuleBase:RU000675};	Beta-galactosidase	GO:0048046,apoplast; GO:0005829,cytosol; GO:0009505,plant-type cell wall; GO:0009506,plasmodesma; GO:0005773,vacuole; GO:0004565,beta-galactosidase activity; GO:0030246,carbohydrate binding; GO:0005975,carbohydrate metabolic process; GO:0003674,molecular_function; GO:0003824,catalytic activity; GO:0004553,hydrolase activity, hydrolyzing O-glycosyl compounds; GO:0015925,galactosidase activity; GO:…	PF01301.22:Glycosyl hydrolases family 35	--	--	--
Glyma.15G071300.Wm82.a2.v1	1267.16	1296.12	1361.75	4.6079	3.7954	4.5543	47301	59917	50355	171	148	164	-8.7103	0	0	down	Chr15	5466051	5469568	+	Glyma.15G071300	--	K01953 asparagine synthase (glutamine-hydrolysing) [EC:6.3.5.4] | (RefSeq) AS2; asparagine synthetase 2 (A)	ko00250: Alanine, aspartate and glutamate metabolism; ko01100: Metabolic pathways; ko01110: Biosynthesis of secondary metabolites; ko01230: Biosynthesis of amino acids	hypothetical protein GLYMA_15G071300v4 [Glycine max]	TSJT1_TOBAC RecName: Full=Stem-specific protein TSJT1;	I1MEE7_SOYBN RecName: Full=DUF3700 domain-containing protein {ECO:0000259|SMART:SM01172};	--	--	PF12481.11:Aluminium induced protein	--	--	--
Glyma.15G072400.Wm82.a2.v1	1347.22	1386.59	1282.85	3.6482	4.6098	5.6238	44203	56341	41696	119	158	178	-8.64313	0	0	down	Chr15	5540911	5542834	-	Glyma.15G072400	--	--	--	hypothetical protein GLYMA_15G072400v4 [Glycine max]	TSJT1_TOBAC RecName: Full=Stem-specific protein TSJT1;	I1MEG4_SOYBN RecName: Full=DUF3700 domain-containing protein {ECO:0000259|SMART:SM01172};	--	--	PF12481.11:Aluminium induced protein	--	--	--
Glyma.15G074800.Wm82.a2.v1	494.398	512.021	625.029	0.4606	0.5698	1.0442	10798	13849	13523	10	13	22	-10.101	0	0	down	Chr15	5733950	5736407	+	Glyma.15G074800	--	--	--	hypothetical protein GLYMA_15G074800v4 [Glycine max]	--	A0A445GQF9_GLYSO SubName: Full=Uncharacterized protein {ECO:0000313|EMBL:RZB63557.1};	--	--	PF04720.15:PDDEXK-like family of unknown function	--	--	--
Glyma.15G076500.Wm82.a2.v1	1176.16	1226	1283.71	13.4089	15.7059	19.3614	32116	41458	34724	364	448	510	-6.71806	0	0	down	Chr15	5890322	5892013	-	Glyma.15G076500	--	--	--	hypothetical protein GYH30_041663 [Glycine max]	DRM1_PEA RecName: Full=Dormancy-associated protein 1 {ECO:0000303|PubMed:9684359}; Short=PsDRM1 {ECO:0000303|PubMed:9684359};	I1MEL2_SOYBN SubName: Full=Uncharacterized protein {ECO:0000313|EMBL:KRH10917.1, ECO:0000313|EnsemblPlants:KRH10917};	--	--	PF05564.15:Dormancy/auxin associated protein	--	--	--
Glyma.15G098100.Wm82.a2.v1	185.854	182.133	172.554	8.6183	10.8723	8.9075	7462	9056	6863	344	456	345	-4.71409	0	0	down	Chr15	7627663	7630521	+	Glyma.15G098100	--	K01177 beta-amylase [EC:3.2.1.2] | (RefSeq) beta-amylase 1, chloroplastic (A)	ko00500: Starch and sucrose metabolism; ko01100: Metabolic pathways; ko01110: Biosynthesis of secondary metabolites	beta-amylase [Glycine max]	BAM9_ARATH RecName: Full=Inactive beta-amylase 9; AltName: Full=1,4-alpha-D-glucan maltohydrolase; AltName: Full=Inactive beta-amylase 3;	Q5F304_SOYBN RecName: Full=Beta-amylase {ECO:0000256|RuleBase:RU000509}; EC=3.2.1.2 {ECO:0000256|RuleBase:RU000509};	--	GO:0005737,cytoplasm; GO:0016161,beta-amylase activity; GO:0000272,polysaccharide catabolic process; GO:0003674,molecular_function; GO:0003824,catalytic activity; GO:0004553,hydrolase activity, hydrolyzing O-glycosyl compounds; GO:0016160,amylase activity; GO:0016787,hydrolase activity; GO:0016798,hydrolase activity, acting on glycosyl bonds; GO:0005975,carbohydrate metabolic process; GO:0005976,…	PF01373.20:Glycosyl hydrolase family 14	--	--	--
Glyma.15G105100.Wm82.a2.v1	306.138	310.979	324.921	12.9896	15.0623	16.265	6946	8738	7303	293	357	356	-4.87793	0	0	down	Chr15	8240990	8246519	+	Glyma.15G105100	--	--	--	hypothetical protein JHK87_041889 [Glycine soja]	TSJT1_TOBAC RecName: Full=Stem-specific protein TSJT1;	K7MAQ4_SOYBN RecName: Full=DUF3700 domain-containing protein {ECO:0000259|SMART:SM01172};	--	--	PF12481.11:Aluminium induced protein	--	--	--
Glyma.15G143700.Wm82.a2.v1	701.976	693.663	563.623	1.7143	2.1923	2.8157	39541	48388	31450	96	129	153	-8.65016	0	0	down	Chr15	11812631	11819435	+	Glyma.15G143700	--	K15920 xylan 1,4-beta-xylosidase [EC:3.2.1.37] | (RefSeq) beta-xylosidase/alpha-L-arabinofuranosidase 2 isoform X1 (A)	ko00520: Amino sugar and nucleotide sugar metabolism; ko01100: Metabolic pathways	beta-D-xylosidase 1 [Glycine max]	BXL1_ARATH RecName: Full=Beta-D-xylosidase 1; Short=AtBXL1; EC=3.2.1.-; AltName: Full=Alpha-L-arabinofuranosidase; EC=3.2.1.55; Flags: Precursor;	I1MGH2_SOYBN RecName: Full=Fn3_like domain-containing protein {ECO:0000259|SMART:SM01217};	--	GO:0048046,apoplast; GO:0009536,plastid; GO:0046556,alpha-L-arabinofuranosidase activity; GO:0009044,xylan 1,4-beta-xylosidase activity; GO:0031222,arabinan catabolic process; GO:0010214,seed coat development; GO:0045493,xylan catabolic process; GO:0003674,molecular_function; GO:0003824,catalytic activity; GO:0004553,hydrolase activity, hydrolyzing O-glycosyl compounds; GO:0016787,hydrolase activ…	PF01915.25:Glycosyl hydrolase family 3 C-terminal domain	--	--	--
Glyma.15G176600.Wm82.a2.v1	136.263	136.675	104.597	6.0124	6.3464	5.9131	8982	11157	6830	394	437	376	-4.8268	0	0	down	Chr15	16739500	16754083	-	Glyma.15G176600	--	--	--	hypothetical protein GLYMA_15G176600v4 [Glycine max]	SCD1_ARATH RecName: Full=DENN domain and WD repeat-containing protein SCD1 {ECO:0000305}; AltName: Full=Protein STOMATAL CYTOKINESIS DEFECTIVE 1 {ECO:0000303|PubMed:12874123};	I1MHF0_SOYBN RecName: Full=UDENN domain-containing protein {ECO:0000259|PROSITE:PS50211};	--	GO:0030136,clathrin-coated vesicle; GO:0080008,Cul4-RING E3 ubiquitin ligase complex; GO:0031410,cytoplasmic vesicle; GO:0005886,plasma membrane; GO:0000911,cytokinesis by cell plate formation; GO:0010235,guard mother cell cytokinesis; GO:0009825,multidimensional cell growth; GO:0045824,negative regulation of innate immune response; GO:0040008,regulation of growth; GO:0032483,regulation of Rab pr…	PF02141.24:DENN (AEX-3) domain	--	--	--
Glyma.15G178400.Wm82.a2.v1	320.114	321.922	326.005	26.882	24.3998	25.863	14242	17737	14368	1189	1134	1110	-4.11421	0	0	down	Chr15	17015128	17020833	+	Glyma.15G178400	--	K14085 aldehyde dehydrogenase family 7 member A1 [EC:1.2.1.31 1.2.1.8 1.2.1.3] | (RefSeq) ALDH7B2; aldehyde dehydrogenase family 7 member A1 (A)	ko00010: Glycolysis / Gluconeogenesis; ko00053: Ascorbate and aldarate metabolism; ko00071: Fatty acid degradation; ko00260: Glycine, serine and threonine metabolism; ko00280: Valine, leucine and isoleucine degradation; ko00310: Lysine degradation; ko00330: Arginine and proline metabolism; ko00340: Histidine metabolism; ko00380: Tryptophan metabolism; ko00410: beta-Alanine metabolism; ko00561: Gl…	aldehyde dehydrogenase family 7 member A1 [Glycine max]	AL7A1_PEA RecName: Full=Aldehyde dehydrogenase family 7 member A1; EC=1.2.1.3; AltName: Full=Antiquitin-1; AltName: Full=Turgor-responsive protein 26G;	I1MHG8_SOYBN RecName: Full=Aldehyde dehydrogenase (NAD(+)) {ECO:0000256|ARBA:ARBA00024226}; EC=1.2.1.3 {ECO:0000256|ARBA:ARBA00024226};	Aldehyde dehydrogenase	GO:0004029,aldehyde dehydrogenase (NAD+) activity; GO:0043878,glyceraldehyde-3-phosphate dehydrogenase (NAD+) (non-phosphorylating) activity; GO:0003674,molecular_function; GO:0003824,catalytic activity; GO:0004030,aldehyde dehydrogenase [NAD(P)+] activity; GO:0016491,oxidoreductase activity; GO:0016620,oxidoreductase activity, acting on the aldehyde or oxo group of donors, NAD or NADP as accepto…	PF00171.25:Aldehyde dehydrogenase family	--	--	--
Glyma.15G207200.Wm82.a2.v1	113.134	114.792	95.8819	6.0218	6.7834	6.441	6482	8145	5442	343	406	356	-4.53331	0	0	down	Chr15	29563298	29572623	+	Glyma.15G207200	--	K01895 acetyl-CoA synthetase [EC:6.2.1.1] | (RefSeq) acetyl-coenzyme A synthetase, chloroplastic/glyoxysomal (A)	ko00010: Glycolysis / Gluconeogenesis; ko00620: Pyruvate metabolism; ko00630: Glyoxylate and dicarboxylate metabolism; ko00640: Propanoate metabolism; ko01100: Metabolic pathways; ko01110: Biosynthesis of secondary metabolites; ko01200: Carbon metabolism	probable acyl-activating enzyme 17, peroxisomal [Glycine max]	AAE17_ARATH RecName: Full=Probable acyl-activating enzyme 17, peroxisomal; EC=6.2.1.-;	I1MI23_SOYBN SubName: Full=Uncharacterized protein {ECO:0000313|EMBL:KRH12950.1, ECO:0000313|EnsemblPlants:KRH12950};	Acyl-CoA synthetase	GO:0005777,peroxisome; GO:0016874,ligase activity; GO:0006631,fatty acid metabolic process; GO:0003674,molecular_function; GO:0003824,catalytic activity; GO:0006082,organic acid metabolic process; GO:0006629,lipid metabolic process; GO:0008150,biological_process; GO:0008152,metabolic process; GO:0009987,cellular process; GO:0019752,carboxylic acid metabolic process; GO:0032787,monocarboxylic acid…	PF00501.31:AMP-binding enzyme	--	--	--
Glyma.15G215100.Wm82.a2.v1	79.8858	80.1624	72.4385	5.4136	5.5244	5.2878	3696	4593	3320	249	267	236	-4.3029	0	0	down	Chr15	35028054	35033418	+	Glyma.15G215100	--	--	--	transcription factor bHLH121 [Glycine max]	BH121_ARATH RecName: Full=Transcription factor bHLH121; AltName: Full=Basic helix-loop-helix protein 121; Short=AtbHLH121; Short=bHLH 121; AltName: Full=Transcription factor EN 138; AltName: Full=bHLH transcription factor bHLH121;	A0A445GWP6_GLYSO SubName: Full=Transcription factor bHLH121 isoform B {ECO:0000313|EMBL:RZB65663.1}; SubName: Full=Transcription factor bHLH121 isoform C {ECO:0000313|EMBL:RZB65664.1}; SubName: Full=Transcription factor bHLH121 isoform D {ECO:0000313|EMBL:RZB65665.1}; SubName: Full=Transcription factor bHLH121 isoform E {ECO:0000313|EMBL:RZB65666.1}; SubName: Full=Transcription factor bHLH121 iso…	--	GO:0005634,nucleus; GO:0003700,DNA-binding transcription factor activity; GO:0046983,protein dimerization activity; GO:1990837,sequence-specific double-stranded DNA binding; GO:0000976,transcription regulatory region sequence-specific DNA binding; GO:0006879,cellular iron ion homeostasis; GO:0003674,molecular_function; GO:0140110,transcription regulator activity; GO:0005488,binding; GO:0005515,pr…	PF00010.29:Helix-loop-helix DNA-binding domain	bHLH	TF	bHLH
Glyma.15G257600.Wm82.a2.v1	309.601	310.67	299.455	18.4453	21.5414	22.1774	11447	14225	10968	678	832	791	-4.35254	0	0	down	Chr15	48717323	48721033	+	Glyma.15G257600	--	K24028 salicylic acid 3-hydroxylase [EC:1.14.11.-] | (RefSeq) protein DMR6-LIKE OXYGENASE 2 (A)	--	1-aminocyclopropane-1-carboxylate oxidase homolog 1 [Glycine max]	ACCH1_ARATH RecName: Full=1-aminocyclopropane-1-carboxylate oxidase homolog 1;	A0A0R0GFX1_SOYBN RecName: Full=Fe2OG dioxygenase domain-containing protein {ECO:0000259|PROSITE:PS51471};	Iron/ascorbate family oxidoreductases	GO:0046872,metal ion binding; GO:0016491,oxidoreductase activity; GO:0003674,molecular_function; GO:0005488,binding; GO:0043167,ion binding; GO:0043169,cation binding; GO:0003824,catalytic activity	PF03171.23:2OG-Fe(II) oxygenase superfamily	--	--	--
Glyma.16G007700.Wm82.a2.v1	10.837	10.4532	13.4936	665.241	615.986	600.644	257	307	317	15684	15260	13741	5.29179	0	0	up	Chr16	651716	652917	+	Glyma.16G007700	--	--	--	Auxin-binding protein ABP19a [Glycine max]	AB19A_PRUPE RecName: Full=Auxin-binding protein ABP19a; Flags: Precursor;	I1MK04_SOYBN RecName: Full=Germin-like protein {ECO:0000256|RuleBase:RU366015};	--	GO:0048046,apoplast; GO:0030145,manganese ion binding; GO:0009734,auxin-activated signaling pathway; GO:0003674,molecular_function; GO:0005488,binding; GO:0043167,ion binding; GO:0043169,cation binding; GO:0046872,metal ion binding; GO:0046914,transition metal ion binding; GO:0007154,cell communication; GO:0007165,signal transduction; GO:0008150,biological_process; GO:0009719,response to endogeno…	PF00190.25:Cupin	--	--	--
Glyma.16G059700.Wm82.a2.v1	48.4938	48.3327	41.6655	2.6118	2.8305	2.7539	3231	3988	2750	173	197	177	-4.54	0	0	down	Chr16	5823438	5828808	-	Glyma.16G059700	--	K13430 serine/threonine-protein kinase PBS1 [EC:2.7.11.1] | (RefSeq) serine/threonine-protein kinase (A)	ko04626: Plant-pathogen interaction	probable inactive leucine-rich repeat receptor-like protein kinase At3g03770 isoform X1 [Glycine max]	Y3037_ARATH RecName: Full=Probable inactive leucine-rich repeat receptor-like protein kinase At3g03770; Flags: Precursor;	A0A0R0FM08_SOYBN RecName: Full=Protein kinase domain-containing protein {ECO:0000259|PROSITE:PS50011};	--	GO:0016021,integral component of membrane; GO:0005886,plasma membrane; GO:0005524,ATP binding; GO:0004672,protein kinase activity; GO:0046777,protein autophosphorylation; GO:0000166,nucleotide binding; GO:0003674,molecular_function; GO:0005488,binding; GO:0017076,purine nucleotide binding; GO:0030554,adenyl nucleotide binding; GO:0032553,ribonucleotide binding; GO:0032555,purine ribonucleotide bi…	PF13855.9:Leucine rich repeat	--	--	--
Glyma.16G141500.Wm82.a2.v1	118.122	116.471	100.614	4.0074	4.4829	5.1443	10140	12382	8556	342	402	426	-5.0824	0	0	down	Chr16	29960697	29967081	-	Glyma.16G141500	--	K09060 plant G-box-binding factor | (RefSeq) BZIP117; bZIP transcription factor bZIP117 isoform 1 (A)	--	G-box-binding factor 1 [Glycine max]	GBF1_ARATH RecName: Full=G-box-binding factor 1; Short=AtGBF1; AltName: Full=bZIP transcription factor 41; Short=AtbZIP41;	Q0GPG1_SOYBN SubName: Full=BZIP transcription factor bZIP117 {ECO:0000313|EMBL:ABI34663.1};	--	GO:0005737,cytoplasm; GO:0005634,nucleus; GO:0003700,DNA-binding transcription factor activity; GO:0043565,sequence-specific DNA binding; GO:0000976,transcription regulatory region sequence-specific DNA binding; GO:0006355,regulation of transcription, DNA-templated; GO:0003674,molecular_function; GO:0140110,transcription regulator activity; GO:0003676,nucleic acid binding; GO:0003677,DNA binding;…	PF07777.14:G-box binding protein MFMR	bZIP	TF	bZIP
Glyma.17G028000.Wm82.a2.v1	142.542	144.807	121.958	3.2178	3.5396	3.6822	6862	8633	5816	154	178	171	-5.75461	0	0	down	Chr17	2092940	2097102	+	Glyma.17G028000	--	K09699 2-oxoisovalerate dehydrogenase E2 component (dihydrolipoyl transacylase) [EC:2.3.1.168] | (RefSeq) lipoamide acyltransferase component of branched-chain alpha-keto acid dehydrogenase complex, mitochondrial isoform X1 (A)	ko00280: Valine, leucine and isoleucine degradation; ko00640: Propanoate metabolism; ko01100: Metabolic pathways; ko01110: Biosynthesis of secondary metabolites	lipoamide acyltransferase component of branched-chain alpha-keto acid dehydrogenase complex, mitochondrial isoform X1 [Glycine max]	ODB2_ARATH RecName: Full=Lipoamide acyltransferase component of branched-chain alpha-keto acid dehydrogenase complex, mitochondrial; EC=2.3.1.168; AltName: Full=Branched-chain alpha-keto acid dehydrogenase complex component E2; Short=BCE2; Short=BCKAD-E2; Short=BCKADE2; AltName: Full=Dihydrolipoamide acetyltransferase component of branched-chain alpha-keto acid dehydrogenase complex; AltName: Ful…	I1MRK4_SOYBN RecName: Full=Dihydrolipoamide acetyltransferase component of pyruvate dehydrogenase complex {ECO:0000256|RuleBase:RU003423}; EC=2.3.1.- {ECO:0000256|RuleBase:RU003423};	Dihydrolipoamide transacylase (alpha-keto acid dehydrogenase E2 subunit)	GO:0005737,cytoplasm; GO:0005759,mitochondrial matrix; GO:0005739,mitochondrion; GO:0016407,acetyltransferase activity; GO:0004147,dihydrolipoamide branched chain acyltransferase activity; GO:0043754,dihydrolipoyllysine-residue (2-methylpropanoyl)transferase activity; GO:0031405,lipoic acid binding; GO:0008270,zinc ion binding; GO:0043617,cellular response to sucrose starvation; GO:0006633,fatty …	PF00198.26:2-oxoacid dehydrogenases acyltransferase (catalytic domain)	--	--	--
Glyma.17G092800.Wm82.a2.v1	3214.28	3582.38	4046.19	8.379	8.0585	14.0263	72929	100659	90943	189	191	307	-8.94864	0	0	down	Chr17	7253511	7255621	-	Glyma.17G092800	--	--	--	gibberellin-regulated protein 26 precursor [Glycine max]	SNAK2_SOLTU RecName: Full=Snakin-2; Flags: Precursor;	A0A0R0FKI8_SOYBN SubName: Full=Uncharacterized protein {ECO:0000313|EMBL:KRH03355.1, ECO:0000313|EnsemblPlants:KRH03355};	--	GO:0005576,extracellular region; GO:0006952,defense response; GO:0006950,response to stress; GO:0008150,biological_process; GO:0050896,response to stimulus; GO:0005575,cellular_component; GO:0110165,cellular anatomical entity	PF02704.17:Gibberellin regulated protein	--	--	--
Glyma.17G141200.Wm82.a2.v1	98.4657	90.3651	94.793	3.197	3.8577	3.8149	6475	7359	6175	209	265	242	-5.17188	0	0	down	Chr17	11470492	11473824	-	Glyma.17G141200	--	K22683 aspartyl protease family protein [EC:3.4.23.-] | (RefSeq) aspartyl protease family protein 2 (A)	--	probable aspartyl protease At4g16563 [Glycine max]	ASP63_ARATH RecName: Full=Probable aspartyl protease At4g16563 {ECO:0000305}; EC=3.4.23.- {ECO:0000305}; Flags: Precursor;	A0A0R0FCT4_SOYBN RecName: Full=Peptidase A1 domain-containing protein {ECO:0000259|PROSITE:PS51767};	Aspartyl protease	GO:0009505,plant-type cell wall; GO:0004190,aspartic-type endopeptidase activity; GO:0006508,proteolysis; GO:0003674,molecular_function; GO:0003824,catalytic activity; GO:0004175,endopeptidase activity; GO:0008233,peptidase activity; GO:0016787,hydrolase activity; GO:0070001,aspartic-type peptidase activity; GO:0140096,catalytic activity, acting on a protein; GO:0006807,nitrogen compound metaboli…	PF14543.9:Xylanase inhibitor N-terminal	--	--	--
Glyma.17G202700.Wm82.a2.v1	877.533	861.863	671.024	10.7665	14.8571	14.2483	67228	81769	50925	820	1189	1053	-6.37852	0	0	down	Chr17	32339585	32345896	-	Glyma.17G202700	--	K10144 RING finger and CHY zinc finger domain-containing protein 1 [EC:2.3.2.27] | (RefSeq) probable E3 ubiquitin-protein ligase RZFP34 (A)	ko04120: Ubiquitin mediated proteolysis	hypothetical protein GLYMA_17G202700v4 [Glycine max]	ZFP34_ORYSJ RecName: Full=Probable E3 ubiquitin-protein ligase RZFP34 {ECO:0000305}; EC=2.3.2.27 {ECO:0000305}; AltName: Full=OsRFP1 {ECO:0000303|Ref.1}; AltName: Full=RING zinc-finger protein 34 {ECO:0000303|PubMed:25002225}; Short=OsRZFP34 {ECO:0000303|PubMed:25002225};	I1MWK2_SOYBN SubName: Full=Uncharacterized protein {ECO:0000313|EMBL:KRH05020.1, ECO:0000313|EnsemblPlants:KRH05021};	Zn-finger protein	GO:0005634,nucleus; GO:0061630,ubiquitin protein ligase activity; GO:0008270,zinc ion binding; GO:0016567,protein ubiquitination; GO:0006511,ubiquitin-dependent protein catabolic process; GO:0003674,molecular_function; GO:0003824,catalytic activity; GO:0004842,ubiquitin-protein transferase activity; GO:0016740,transferase activity; GO:0019787,ubiquitin-like protein transferase activity; GO:006165…	PF14599.9:Zinc-ribbon	--	--	--
Glyma.17G258200.Wm82.a2.v1	396.652	424.663	473.823	14.3749	16.1733	14.0901	6245	8280	7390	225	266	214	-5.32753	0	0	down	Chr17	41222782	41223797	-	Glyma.17G258200	--	--	--	gibberellin-regulated protein 29 precursor [Glycine max]	SNAK2_SOLTU RecName: Full=Snakin-2; Flags: Precursor;	K7MP20_SOYBN SubName: Full=Uncharacterized protein {ECO:0000313|EMBL:KRH05957.1, ECO:0000313|EnsemblPlants:KRH05957};	--	GO:0005576,extracellular region; GO:0006952,defense response; GO:0006950,response to stress; GO:0008150,biological_process; GO:0050896,response to stimulus; GO:0005575,cellular_component; GO:0110165,cellular anatomical entity	PF02704.17:Gibberellin regulated protein	--	--	--
Glyma.18G002800.Wm82.a2.v1	889.015	915.2	803.334	73.7274	77.9702	76.3191	32712	41704	29282	2697	2997	2709	-3.97763	0	0	down	Chr18	236356	239990	-	Glyma.18G002800	--	K17285 methanethiol oxidase [EC:1.8.3.4] | (RefSeq) selenium-binding protein 1 (A)	ko00920: Sulfur metabolism; ko01100: Metabolic pathways	selenium-binding protein 1 [Glycine max]	SEBP1_ARATH RecName: Full=Selenium-binding protein 1 {ECO:0000303|PubMed:18354042}; Short=AtSBP1 {ECO:0000303|PubMed:25274629};	I1MYB0_SOYBN SubName: Full=Uncharacterized protein {ECO:0000313|EMBL:KRG97356.1, ECO:0000313|EnsemblPlants:KRG97356};	Selenium-binding protein	GO:0005829,cytosol; GO:0009506,plasmodesma; GO:0008430,selenium binding; GO:0071291,cellular response to selenium ion; GO:0046686,response to cadmium ion; GO:0042542,response to hydrogen peroxide; GO:0000103,sulfate assimilation; GO:0003674,molecular_function; GO:0005488,binding; GO:0008150,biological_process; GO:0009987,cellular process; GO:0010035,response to inorganic substance; GO:0010038,res…	PF05694.14:56kDa selenium binding protein (SBP56)	--	--	--
Glyma.18G004900.Wm82.a2.v1	137.188	137.098	140.237	2.0669	2.1984	1.5871	3405	4214	3448	51	57	38	-6.60802	0	0	down	Chr18	384332	386910	+	Glyma.18G004900	--	--	--	uncharacterized protein LOC100799356 [Glycine max]	--	K7MP74_SOYBN SubName: Full=Uncharacterized protein {ECO:0000313|EMBL:KRG97389.1, ECO:0000313|EnsemblPlants:KRG97389};	--	GO:0016021,integral component of membrane; GO:0005575,cellular_component; GO:0016020,membrane; GO:0031224,intrinsic component of membrane; GO:0110165,cellular anatomical entity	--	--	--	--
Glyma.18G054100.Wm82.a2.v1	95.4403	94.3079	79.0058	0.3353	0.2687	0.3819	5440	6657	4461	19	16	21	-8.55679	0	0	down	Chr18	4695810	4701323	+	Glyma.18G054100	--	K08867 WNK lysine deficient protein kinase [EC:2.7.11.1] | (RefSeq) probable serine/threonine-protein kinase WNK4 (A)	--	probable serine/threonine-protein kinase WNK4 [Glycine max]	WNK4_ARATH RecName: Full=Probable serine/threonine-protein kinase WNK4; Short=AtWNK4; EC=2.7.11.1; AltName: Full=Protein kinase with no lysine 4;	A0A0B2SP52_GLYSO SubName: Full=Putative serine/threonine-protein kinase WNK4 {ECO:0000313|EMBL:KHN48406.1}; EC=2.7.11.1 {ECO:0000313|EMBL:KHN48406.1};	Serine/threonine protein kinase	GO:0005737,cytoplasm; GO:0005634,nucleus; GO:0005524,ATP binding; GO:0004672,protein kinase activity; GO:0106310,protein serine kinase activity; GO:0004674,protein serine/threonine kinase activity; GO:0035556,intracellular signal transduction; GO:0046777,protein autophosphorylation; GO:0006468,protein phosphorylation; GO:0000166,nucleotide binding; GO:0003674,molecular_function; GO:0005488,bindin…	PF00069.28:Protein kinase domain	--	--	--
Glyma.18G061100.Wm82.a2.v1	297.544	313.226	277.718	22.4044	24.0872	20.0014	13185	17189	12191	987	1115	855	-4.20205	0	0	down	Chr18	5539339	5544439	+	Glyma.18G061100	--	K01953 asparagine synthase (glutamine-hydrolysing) [EC:6.3.5.4] | (RefSeq) AS1; asparagine synthetase 1 (A)	ko00250: Alanine, aspartate and glutamate metabolism; ko01100: Metabolic pathways; ko01110: Biosynthesis of secondary metabolites; ko01230: Biosynthesis of amino acids	asparagine synthetase 1 [Glycine max]	ASNS2_LOTJA RecName: Full=Asparagine synthetase [glutamine-hydrolyzing] 2; EC=6.3.5.4; AltName: Full=Glutamine-dependent asparagine synthetase 2;	A0A445FPT2_GLYSO RecName: Full=Asparagine synthetase [glutamine-hydrolyzing] {ECO:0000256|PIRNR:PIRNR001589}; EC=6.3.5.4 {ECO:0000256|PIRNR:PIRNR001589};	Asparagine synthase (glutamine-hydrolyzing)	GO:0004066,asparagine synthase (glutamine-hydrolyzing) activity; GO:0005524,ATP binding; GO:0006541,glutamine metabolic process; GO:0070981,L-asparagine biosynthetic process; GO:0003674,molecular_function; GO:0003824,catalytic activity; GO:0016874,ligase activity; GO:0016879,ligase activity, forming carbon-nitrogen bonds; GO:0016884,carbon-nitrogen ligase activity, with glutamine as amido-N-donor…	PF00733.24:Asparagine synthase	--	--	--
Glyma.18G063500.Wm82.a2.v1	96.8287	108.562	106.6	1.7087	2.2567	2.4079	2793	3878	3046	49	68	67	-6.08087	0	0	down	Chr18	5828968	5831963	+	Glyma.18G063500	--	--	--	ring finger domain-containing protein isoform 1 [Glycine max]	AIRP2_ARATH RecName: Full=E3 ubiquitin-protein ligase AIRP2 {ECO:0000305}; EC=2.3.2.27 {ECO:0000269|PubMed:21969385}; AltName: Full=Protein ABA INSENSITIVE RING PROTEIN 2 {ECO:0000303|PubMed:21969385}; Short=AtAIRP2 {ECO:0000303|PubMed:21969385}; AltName: Full=RING-type E3 ubiquitin transferase AIRP2 {ECO:0000305};	K7MQA1_SOYBN RecName: Full=RING-type domain-containing protein {ECO:0000259|PROSITE:PS50089};	Predicted E3 ubiquitin ligase	GO:0005829,cytosol; GO:0046872,metal ion binding; GO:0061630,ubiquitin protein ligase activity; GO:0004842,ubiquitin-protein transferase activity; GO:0009789,positive regulation of abscisic acid-activated signaling pathway; GO:0016567,protein ubiquitination; GO:0009737,response to abscisic acid; GO:0009651,response to salt stress; GO:0006511,ubiquitin-dependent protein catabolic process; GO:00036…	PF13920.9:Zinc finger, C3HC4 type (RING finger)	--	--	--
Glyma.18G202800.Wm82.a2.v1	160.811	164.899	157.877	1.7814	1.5282	1.4739	6447	8187	6270	71	64	57	-7.12332	0	0	down	Chr18	48394904	48400693	+	Glyma.18G202800	--	K00232 acyl-CoA oxidase [EC:1.3.3.6] | (RefSeq) acyl-coenzyme A oxidase 4, peroxisomal (A)	ko00071: Fatty acid degradation; ko00410: beta-Alanine metabolism; ko00592: alpha-Linolenic acid metabolism; ko00640: Propanoate metabolism; ko01040: Biosynthesis of unsaturated fatty acids; ko01100: Metabolic pathways; ko01110: Biosynthesis of secondary metabolites; ko01200: Carbon metabolism; ko01212: Fatty acid metabolism; ko04146: Peroxisome	hypothetical protein JHK87_050809 [Glycine soja]	ACOX4_ARATH RecName: Full=Acyl-coenzyme A oxidase 4, peroxisomal {ECO:0000305}; Short=AOX 4 {ECO:0000305}; EC=1.3.3.6 {ECO:0000269|PubMed:10212254}; AltName: Full=G6p {ECO:0000312|EMBL:AAB18129.1}; AltName: Full=Short-chain acyl-CoA oxidase {ECO:0000303|PubMed:10212254}; Short=AtCX4 {ECO:0000303|PubMed:12682048}; Short=AtG6 {ECO:0000312|EMBL:AAB18129.1}; Short=SAOX {ECO:0000305};	A0A0R0F201_SOYBN SubName: Full=Uncharacterized protein {ECO:0000313|EMBL:KRH00268.1, ECO:0000313|EnsemblPlants:KRH00268};	Glutaryl-CoA dehydrogenase	GO:0005829,cytosol; GO:0009514,glyoxysome; GO:0005777,peroxisome; GO:0003995,acyl-CoA dehydrogenase activity; GO:0003997,acyl-CoA oxidase activity; GO:0050660,flavin adenine dinucleotide binding; GO:1901149,salicylic acid binding; GO:0009793,embryo development ending in seed dormancy; GO:0006635,fatty acid beta-oxidation; GO:0046459,short-chain fatty acid metabolic process; GO:0003674,molecular_f…	PF00441.27:Acyl-CoA dehydrogenase, C-terminal domain	--	--	--
Glyma.19G089800.Wm82.a2.v1	78.6865	76.046	72.3212	4.9526	5.7669	5.4283	6792	8129	6184	425	520	452	-4.27746	0	0	down	Chr19	31930998	31937430	-	Glyma.19G089800	--	K05016 chloride channel 7 | (RefSeq) chloride channel protein CLC-b isoform X1 (A)	--	chloride channel protein CLC-b isoform X1 [Glycine max]	CLCB_ARATH RecName: Full=Chloride channel protein CLC-b; Short=AtCLC-b; AltName: Full=CBS domain-containing protein CBSCLC7;	I1N7R1_SOYBN RecName: Full=Chloride channel protein {ECO:0000256|RuleBase:RU361221};	Cl- channel CLC-7 and related proteins (CLC superfamily)	GO:0034707,chloride channel complex; GO:0043231,intracellular membrane-bounded organelle; GO:0009705,plant-type vacuole membrane; GO:0009671,nitrate:proton symporter activity; GO:0005247,voltage-gated chloride channel activity; GO:0034765,regulation of ion transmembrane transport; GO:0003674,molecular_function; GO:0005215,transporter activity; GO:0008324,cation transmembrane transporter activity;…	PF00654.23:Voltage gated chloride channel	--	--	--
Glyma.19G105100.Wm82.a2.v1	8.8393	8.795	7.0181	250.187	269.348	263.017	267	329	210	7513	8499	7664	4.52606	0	0	up	Chr19	35466392	35469297	-	Glyma.19G105100	--	K00660 chalcone synthase [EC:2.3.1.74] | (RefSeq) CHS13; chalcone synthase 13 (A)	ko00941: Flavonoid biosynthesis; ko00960: Tropane, piperidine and pyridine alkaloid biosynthesis; ko01100: Metabolic pathways; ko01110: Biosynthesis of secondary metabolites; ko04712: Circadian rhythm - plant	chalcone synthase 13 [Glycine max]	CHSY_BETPN RecName: Full=Chalcone synthase; EC=2.3.1.74; AltName: Full=Naringenin-chalcone synthase;	I1N828_SOYBN RecName: Full=Chalcone synthase {ECO:0000256|ARBA:ARBA00012975}; EC=2.3.1.74 {ECO:0000256|ARBA:ARBA00012975};	--	GO:0102128,chalcone synthase activity; GO:0016210,naringenin-chalcone synthase activity; GO:0009813,flavonoid biosynthetic process; GO:0003674,molecular_function; GO:0003824,catalytic activity; GO:0016740,transferase activity; GO:0016746,transferase activity, transferring acyl groups; GO:0016747,transferase activity, transferring acyl groups other than amino-acyl groups; GO:0008150,biological_pro…	PF00195.22:Chalcone and stilbene synthases, N-terminal domain	--	--	--
Glyma.19G132900.Wm82.a2.v1	117.115	114.511	86.0597	2.117	2.5503	1.9746	8792	10646	6400	158	200	143	-6.03606	0	0	down	Chr19	39419550	39425141	-	Glyma.19G132900	--	K14674 TAG lipase / steryl ester hydrolase / phospholipase A2 / LPA acyltransferase [EC:3.1.1.3 3.1.1.13 3.1.1.4 2.3.1.51] | (RefSeq) SDP1-3; triacylglycerol lipase SDP1 (A)	ko00100: Steroid biosynthesis; ko00561: Glycerolipid metabolism; ko00564: Glycerophospholipid metabolism; ko00565: Ether lipid metabolism; ko00590: Arachidonic acid metabolism; ko00591: Linoleic acid metabolism; ko00592: alpha-Linolenic acid metabolism; ko01100: Metabolic pathways; ko01110: Biosynthesis of secondary metabolites	triacylglycerol lipase SDP1 [Glycine max]	SDP1_ARATH RecName: Full=Triacylglycerol lipase SDP1 {ECO:0000303|PubMed:16473965}; EC=3.1.1.3 {ECO:0000269|PubMed:16473965}; AltName: Full=Protein SUGAR-DEPENDENT 1 {ECO:0000303|PubMed:16473965};	I1N8V2_SOYBN RecName: Full=PNPLA domain-containing protein {ECO:0000259|PROSITE:PS51635};	Predicted esterase of the alpha-beta hydrolase superfamily	GO:0016020,membrane; GO:0012511,monolayer-surrounded lipid storage body; GO:0005777,peroxisome; GO:0004806,triglyceride lipase activity; GO:0006071,glycerol metabolic process; GO:0019433,triglyceride catabolic process; GO:0006641,triglyceride metabolic process; GO:0003674,molecular_function; GO:0003824,catalytic activity; GO:0016298,lipase activity; GO:0016787,hydrolase activity; GO:0016788,hydro…	PF11815.11:Domain of unknown function (DUF3336)	--	--	--
Glyma.19G244800.Wm82.a2.v1	201.698	202.597	207.787	4.736	4.8399	5.5031	6383	7940	6514	149	160	168	-5.81038	0	0	down	Chr19	49199325	49204634	+	Glyma.19G244800	--	K14432 ABA responsive element binding factor | (RefSeq) ABI5; protein ABSCISIC ACID-INSENSITIVE 5 isoform X2 (A)	ko04075: Plant hormone signal transduction	light-inducible protein CPRF2 [Glycine max]	CPRF2_PETCR RecName: Full=Light-inducible protein CPRF2; AltName: Full=Common plant regulatory factor 2; Short=CPRF-2;	I1NC96_SOYBN RecName: Full=BZIP domain-containing protein {ECO:0000259|PROSITE:PS50217};	--	GO:0005634,nucleus; GO:0003677,DNA binding; GO:0003700,DNA-binding transcription factor activity; GO:0003674,molecular_function; GO:0003676,nucleic acid binding; GO:0005488,binding; GO:0097159,organic cyclic compound binding; GO:1901363,heterocyclic compound binding; GO:0140110,transcription regulator activity; GO:0005575,cellular_component; GO:0005622,intracellular anatomical structure; GO:00432…	PF12498.11:Basic leucine-zipper C terminal	bZIP	TF	bZIP
Glyma.19G250200.Wm82.a2.v1	4.6768	4.9566	5.3703	369.113	383.179	389.123	80	105	91	6277	6847	6421	5.78735	0	0	up	Chr19	49630368	49632270	+	Glyma.19G250200	--	--	--	GDSL esterase/lipase At5g33370 [Glycine max]	LTL1_ARATH RecName: Full=GDSL esterase/lipase LTL1; EC=3.1.1.-; AltName: Full=Extracellular lipase LTL1; AltName: Full=Lithium-tolerant lipase 1; Short=AtLTL1; Short=Li-tolerant lipase 1; Flags: Precursor;	A0A0R0F156_SOYBN SubName: Full=Uncharacterized protein {ECO:0000313|EMBL:KRG97074.2, ECO:0000313|EnsemblPlants:KRG97074};	--	GO:0005576,extracellular region; GO:0016788,hydrolase activity, acting on ester bonds; GO:0042538,hyperosmotic salinity response; GO:0016042,lipid catabolic process; GO:0010226,response to lithium ion; GO:0009751,response to salicylic acid; GO:0003674,molecular_function; GO:0003824,catalytic activity; GO:0016787,hydrolase activity; GO:0006950,response to stress; GO:0006970,response to osmotic str…	PF00657.25:GDSL-like Lipase/Acylhydrolase	--	--	--
Glyma.20G144800.Wm82.a2.v1	932.029	931.661	1097.8	2.9388	2.3569	2.8925	28392	35147	33128	89	75	85	-8.9698	0	0	down	Chr20	38334461	38336510	-	Glyma.20G144800	--	K07025 putative hydrolase of the HAD superfamily | (RefSeq) uncharacterized protein LOC547648 (A)	--	hypothetical protein GYH30_055862 [Glycine max]	--	I1NGD4_SOYBN SubName: Full=Uncharacterized protein {ECO:0000313|EMBL:KRG91277.1, ECO:0000313|EnsemblPlants:KRG91277};	Haloacid dehalogenase-like hydrolase	--	PF13419.9:Haloacid dehalogenase-like hydrolase	--	--	--
Glyma.20G150600.Wm82.a2.v1	4.8626	4.0189	5.7171	2139.97	1976.72	1960.7	85	87	99	37189	36096	33063	8.24654	0	0	up	Chr20	38940669	38942133	-	Glyma.20G150600	--	--	--	early light-induced protein [Glycine max]	ELI_PEA RecName: Full=Early light-induced protein, chloroplastic; Short=ELIP; Flags: Precursor;	I1NGK2_SOYBN SubName: Full=Uncharacterized protein {ECO:0000313|EMBL:KRG91371.1, ECO:0000313|EnsemblPlants:KRG91371};	--	GO:0031969,chloroplast membrane; GO:0016021,integral component of membrane; GO:0005575,cellular_component; GO:0005622,intracellular anatomical structure; GO:0005737,cytoplasm; GO:0009507,chloroplast; GO:0009526,plastid envelope; GO:0009536,plastid; GO:0009941,chloroplast envelope; GO:0016020,membrane; GO:0031090,organelle membrane; GO:0031967,organelle envelope; GO:0031975,envelope; GO:0042170,pl…	PF00504.24:Chlorophyll A-B binding protein	--	--	--
Glyma.20G237200.Wm82.a2.v1	1224.36	1231.53	1372.87	8.7964	7.9728	9.0653	20581	25637	22861	147	140	147	-7.68053	0	0	down	Chr20	46924535	46926634	+	Glyma.20G237200	--	--	--	unknown [Glycine max]	DRMH3_ARATH RecName: Full=Dormancy-associated protein homolog 3 {ECO:0000305}; AltName: Full=DRM1 homolog 3 {ECO:0000305};	C6T0N0_SOYBN SubName: Full=Uncharacterized protein {ECO:0000313|EMBL:ACU15064.1};	--	--	--	--	--	--
Glyma.U019900.Wm82.a2.v1	133.119	134.825	142.235	6.0715	5.1551	5.1836	4499	5643	4762	204	182	169	-5.10934	0	0	down	scaffold_21	3303650	3310467	-	Glyma.U019900	--	K00253 isovaleryl-CoA dehydrogenase [EC:1.3.8.4] | (RefSeq) isovaleryl-CoA dehydrogenase, mitochondrial isoform X1 (A)	ko00280: Valine, leucine and isoleucine degradation; ko01100: Metabolic pathways	isovaleryl-CoA dehydrogenase, mitochondrial isoform X1 [Glycine max]	IVD_SOLTU RecName: Full=Isovaleryl-CoA dehydrogenase, mitochondrial; Short=IVD; EC=1.3.8.4; AltName: Full=Isovaleryl-CoA dehydrogenase 2; Short=St-IVD2; Flags: Precursor;	A0A445I207_GLYSO SubName: Full=2-methylacyl-CoA dehydrogenase, mitochondrial {ECO:0000313|EMBL:RZB80049.1}; EC=1.3.8.4 {ECO:0000313|EMBL:RZB80049.1};	Isovaleryl-CoA dehydrogenase	GO:0005739,mitochondrion; GO:0003995,acyl-CoA dehydrogenase activity; GO:0050660,flavin adenine dinucleotide binding; GO:0008470,isovaleryl-CoA dehydrogenase activity; GO:1902198,3-methylbut-2-enoyl-CoA(4-) metabolic process; GO:1902196,isovaleryl-CoA(4-) catabolic process; GO:0006552,leucine catabolic process; GO:0003674,molecular_function; GO:0003824,catalytic activity; GO:0016491,oxidoreductas…	PF00441.27:Acyl-CoA dehydrogenase, C-terminal domain	--	--	--
Glyma.U034500.Wm82.a2.v1	78.413	80.3214	62.8016	2.1822	2.5107	2.6517	7265	9216	5764	201	243	237	-5.37484	0	0	down	scaffold_32	197150	220019	-	Glyma.U034500	--	K12129 pseudo-response regulator 7 | (RefSeq) PRR3A; two-component response regulator PRR3A (A)	ko04712: Circadian rhythm - plant	two-component response regulator PRR3A [Glycine max]	PRR37_ORYSI RecName: Full=Two-component response regulator-like PRR37; AltName: Full=Pseudo-response regulator 37; Short=OsPRR37;	K7LPT2_SOYBN RecName: Full=Response regulatory domain-containing protein {ECO:0000259|PROSITE:PS50110};	GATA-4/5/6 transcription factors	GO:0005634,nucleus; GO:0009736,cytokinin-activated signaling pathway; GO:0000160,phosphorelay signal transduction system; GO:0048511,rhythmic process; GO:0007154,cell communication; GO:0007165,signal transduction; GO:0008150,biological_process; GO:0009719,response to endogenous stimulus; GO:0009725,response to hormone; GO:0009735,response to cytokinin; GO:0009755,hormone-mediated signaling pathwa…	PF00072.27:Response regulator receiver domain	Others	TR	Others
novel.793	48.9868	47.7044	33.0095	0.4536	0.6447	0.6526	16729	20175	11167	154	230	215	-6.66846	0	0	down	Chr07	34097262	34122633	-	--	--	K01184 polygalacturonase [EC:3.2.1.15] | (RefSeq) uncharacterized protein LOC100782390 (A)	ko00040: Pentose and glucuronate interconversions; ko01100: Metabolic pathways	hypothetical protein GYH30_031480 [Glycine max]	CKB22_ARATH RecName: Full=Cyclin-dependent kinase B2-2; Short=CDKB2;2; EC=2.7.11.22; EC=2.7.11.23;	A0A0P0UPM6_SOYBN SubName: Full=Transposase {ECO:0000313|EMBL:BAS50196.1};	--	GO:0000307,cyclin-dependent protein kinase holoenzyme complex; GO:0005737,cytoplasm; GO:0005829,cytosol; GO:0005634,nucleus; GO:0005524,ATP binding; GO:0030332,cyclin binding; GO:0004693,cyclin-dependent protein serine/threonine kinase activity; GO:0106310,protein serine kinase activity; GO:0004674,protein serine/threonine kinase activity; GO:0008353,RNA polymerase II CTD heptapeptide repeat kina…	PF13960.9:Domain of unknown function (DUF4218)	--	--	--
Glyma.08G285400.Wm82.a2.v1	0.6684	0.8162	0.3785	77.3356	80.4661	82.2177	41	62	23	4716	5156	4865	6.52861	6.95087e-307	1.36717e-304	up	Chr08	39493243	39498724	+	Glyma.08G285400	--	K01184 polygalacturonase [EC:3.2.1.15] | (RefSeq) polygalacturonase PG1 precursor (A)	ko00040: Pentose and glucuronate interconversions; ko01100: Metabolic pathways	polygalacturonase At1g48100 isoform X2 [Glycine max]	PGLR4_ARATH RecName: Full=Polygalacturonase At1g48100; Short=PG; EC=3.2.1.15; AltName: Full=Pectinase At1g48100; Flags: Precursor;	I1KXE2_SOYBN SubName: Full=Uncharacterized protein {ECO:0000313|EMBL:KRH45649.1, ECO:0000313|EnsemblPlants:KRH45649};	--	GO:0005576,extracellular region; GO:0004650,polygalacturonase activity; GO:0005975,carbohydrate metabolic process; GO:0009831,plant-type cell wall modification involved in multidimensional cell growth; GO:0003674,molecular_function; GO:0003824,catalytic activity; GO:0004553,hydrolase activity, hydrolyzing O-glycosyl compounds; GO:0016787,hydrolase activity; GO:0016798,hydrolase activity, acting o…	PF00295.20:Glycosyl hydrolases family 28	--	--	--
Glyma.10G205500.Wm82.a2.v1	8.4255	8.8659	8.046	138.79	142.328	135.79	574	748	543	9400	10129	8924	3.57723	3.07035e-306	6.00273e-304	up	Chr10	43701930	43711002	+	Glyma.10G205500	--	K01595 phosphoenolpyruvate carboxylase [EC:4.1.1.31] | (RefSeq) PEPC17; phosphoenolpyruvate carboxylase (A)	ko00620: Pyruvate metabolism; ko00710: Carbon fixation in photosynthetic organisms; ko01100: Metabolic pathways; ko01200: Carbon metabolism	phosphoenolpyruvate carboxylase [Glycine max]	CAPP4_ARATH RecName: Full=Phosphoenolpyruvate carboxylase 4; Short=AtPPC4; Short=PEPC 4; Short=PEPCase 4; EC=4.1.1.31;	I1LCU6_SOYBN RecName: Full=Phosphoenolpyruvate carboxylase {ECO:0000256|ARBA:ARBA00012305}; EC=4.1.1.31 {ECO:0000256|ARBA:ARBA00012305};	--	GO:0005829,cytosol; GO:0008964,phosphoenolpyruvate carboxylase activity; GO:0015977,carbon fixation; GO:0015979,photosynthesis; GO:0006099,tricarboxylic acid cycle; GO:0003674,molecular_function; GO:0003824,catalytic activity; GO:0004611,phosphoenolpyruvate carboxykinase activity; GO:0016829,lyase activity; GO:0016830,carbon-carbon lyase activity; GO:0016831,carboxy-lyase activity; GO:0008150,bio…	PF00311.20:Phosphoenolpyruvate carboxylase	--	--	--
Glyma.17G226500.Wm82.a2.v1	292.472	293.237	369.995	7.5961	7.3567	6.4008	6584	8175	8251	170	173	139	-5.95463	5.35882e-306	1.04141e-303	down	Chr17	38091013	38093234	-	Glyma.17G226500	--	--	--	hypothetical protein JHK86_048429 [Glycine max]	O3L1_ARATH RecName: Full=Protein OXIDATIVE STRESS 3 LIKE 1 {ECO:0000303|PubMed:18980652}; Short=AtO3L1 {ECO:0000303|PubMed:18980652};	I1MX85_SOYBN SubName: Full=Uncharacterized protein {ECO:0000313|EMBL:KRH05419.1, ECO:0000313|EnsemblPlants:KRH05420};	Nuclear localization sequence binding protein	GO:0005634,nucleus; GO:0016301,kinase activity; GO:0016310,phosphorylation; GO:0006979,response to oxidative stress; GO:0010043,response to zinc ion; GO:0003674,molecular_function; GO:0003824,catalytic activity; GO:0016740,transferase activity; GO:0016772,transferase activity, transferring phosphorus-containing groups; GO:0006793,phosphorus metabolic process; GO:0006796,phosphate-containing compo…	--	--	--	--
Glyma.16G052000.Wm82.a2.v1	76.4006	70.6811	71.938	1.4725	1.2163	1.0308	2766	3169	2580	53	46	36	-6.34216	9.98604e-306	1.92909e-303	down	Chr16	5010554	5013418	-	Glyma.16G052000	--	K18696 glycerophosphodiester phosphodiesterase [EC:3.1.4.46] | (RefSeq) glycerophosphodiester phosphodiesterase GDPD1, chloroplastic (A)	ko00564: Glycerophospholipid metabolism	glycerophosphodiester phosphodiesterase GDPD1, chloroplastic [Glycine max]	GDPD2_ARATH RecName: Full=Glycerophosphodiester phosphodiesterase GDPD2 {ECO:0000305}; EC=3.1.4.46 {ECO:0000250|UniProtKB:Q9SGA2}; AltName: Full=Glycerophosphodiester phosphodiesterase 2 {ECO:0000303|PubMed:21323773}; Short=AtGDPD2 {ECO:0000303|PubMed:21323773};	I1MLD7_SOYBN RecName: Full=Glycerophosphodiester phosphodiesterase {ECO:0000256|ARBA:ARBA00012247}; EC=3.1.4.46 {ECO:0000256|ARBA:ARBA00012247};	Predicted starch-binding protein	GO:0008889,glycerophosphodiester phosphodiesterase activity; GO:0071456,cellular response to hypoxia; GO:0006071,glycerol metabolic process; GO:0046475,glycerophospholipid catabolic process; GO:0003674,molecular_function; GO:0003824,catalytic activity; GO:0008081,phosphoric diester hydrolase activity; GO:0016787,hydrolase activity; GO:0016788,hydrolase activity, acting on ester bonds; GO:0042578,…	PF03009.20:Glycerophosphoryl diester phosphodiesterase family	--	--	--
Glyma.10G235100.Wm82.a2.v1	197.73	204.914	185.858	25.4652	25.2897	24.8838	7537	9673	7018	965	1007	915	-3.42244	4.26238e-305	8.18528e-303	down	Chr10	46452974	46455556	-	Glyma.10G235100	--	K07375 tubulin beta | (RefSeq) tubulin beta-1 chain (A)	ko04145: Phagosome	tubulin beta-1 chain [Glycine max]	TBB1_LUPAL RecName: Full=Tubulin beta-1 chain; AltName: Full=Beta-1-tubulin;	A0A0B2QK24_GLYSO RecName: Full=Tubulin beta chain {ECO:0000256|RuleBase:RU000352};	Beta tubulin	GO:0005737,cytoplasm; GO:0005874,microtubule; GO:0005525,GTP binding; GO:0005200,structural constituent of cytoskeleton; GO:0007017,microtubule-based process; GO:0000166,nucleotide binding; GO:0001882,nucleoside binding; GO:0001883,purine nucleoside binding; GO:0003674,molecular_function; GO:0005488,binding; GO:0017076,purine nucleotide binding; GO:0019001,guanyl nucleotide binding; GO:0032549,ri…	PF00091.28:Tubulin/FtsZ family, GTPase domain	--	--	--
Glyma.17G106600.Wm82.a2.v1	135.046	124.028	127.452	7.1193	5.7918	5.7689	4732	5382	4424	248	212	195	-4.83425	4.40655e-305	8.41236e-303	down	Chr17	8385494	8387269	+	Glyma.17G106600	--	--	--	uncharacterized protein LOC100786776 [Glycine max]	--	I1MU09_SOYBN SubName: Full=Uncharacterized protein {ECO:0000313|EMBL:KRH03579.1, ECO:0000313|EnsemblPlants:KRH03579};	--	--	--	--	--	--
Glyma.01G096000.Wm82.a2.v1	155.897	164.881	162.579	8.9153	9.0975	10.9695	4626	6059	4779	263	282	314	-4.52678	5.21221e-305	9.89223e-303	down	Chr01	30431180	30433742	-	Glyma.01G096000	--	--	--	hypothetical protein GmHk_01G001257 [Glycine max]	RITF1_ARATH RecName: Full=Protein RGF1 INDUCIBLE TRANSCRIPTION FACTOR 1 {ECO:0000303|PubMed:31801996};	A0A445JKZ3_GLYSO SubName: Full=Uncharacterized protein {ECO:0000313|EMBL:RZB99074.1};	--	GO:0005634,nucleus; GO:0046872,metal ion binding; GO:0010078,maintenance of root meristem identity; GO:2000377,regulation of reactive oxygen species metabolic process; GO:2000280,regulation of root development; GO:0043434,response to peptide hormone; GO:0003674,molecular_function; GO:0005488,binding; GO:0043167,ion binding; GO:0043169,cation binding; GO:0007275,multicellular organism development;…	PF04640.17:PLATZ transcription factor	PLATZ	TF	PLATZ
Glyma.17G041600.Wm82.a2.v1	122.068	123.272	108.928	8.8878	10.0516	10.5711	4034	5045	3566	292	347	337	-4.0486	2.5616e-304	4.83338e-302	down	Chr17	3097588	3099547	+	Glyma.17G041600	--	K22849 diacylglycerol O-acyltransferase 3, plant [EC:2.3.1.20] | (RefSeq) thioredoxin (TRX)-like superfamily protein (A)	ko00561: Glycerolipid metabolism; ko01100: Metabolic pathways	thioredoxin (TRX)-like superfamily protein [Glycine max]	DGAT3_ARATH RecName: Full=Diacylglycerol O-acyltransferase 3 {ECO:0000305}; Short=AtDGAT3 {ECO:0000303|PubMed:22760209}; EC=2.3.1.20 {ECO:0000269|PubMed:30467384, ECO:0000305|PubMed:22760209};	I1MRZ6_SOYBN SubName: Full=Uncharacterized protein {ECO:0000313|EMBL:KRH02489.1, ECO:0000313|EnsemblPlants:KRH02489};	--	GO:0005829,cytosol; GO:0051537,2 iron, 2 sulfur cluster binding; GO:0004144,diacylglycerol O-acyltransferase activity; GO:0046872,metal ion binding; GO:0006071,glycerol metabolic process; GO:0019432,triglyceride biosynthetic process; GO:0003674,molecular_function; GO:0005488,binding; GO:0051536,iron-sulfur cluster binding; GO:0051540,metal cluster binding; GO:0003824,catalytic activity; GO:000837…	PF01257.22:Thioredoxin-like [2Fe-2S] ferredoxin	--	--	--
Glyma.04G089700.Wm82.a2.v1	153.109	146.013	127.913	14.6455	14.6317	13.7728	6972	8234	5770	663	696	605	-3.77071	3.30046e-304	6.19151e-302	down	Chr04	7821056	7827386	-	Glyma.04G089700	--	K01610 phosphoenolpyruvate carboxykinase (ATP) [EC:4.1.1.49] | (RefSeq) phosphoenolpyruvate carboxykinase (ATP) 1 (A)	ko00010: Glycolysis / Gluconeogenesis; ko00020: Citrate cycle (TCA cycle); ko00620: Pyruvate metabolism; ko00710: Carbon fixation in photosynthetic organisms; ko01100: Metabolic pathways; ko01110: Biosynthesis of secondary metabolites; ko01200: Carbon metabolism	phosphoenolpyruvate carboxykinase (ATP) 1 [Glycine max]	PCKA1_ARATH RecName: Full=Phosphoenolpyruvate carboxykinase (ATP) 1 {ECO:0000303|PubMed:17283014}; Short=AtPCK1 {ECO:0000303|PubMed:19807880}; Short=PEP carboxykinase 1 {ECO:0000303|PubMed:17283014}; Short=PEPCK 1 {ECO:0000303|PubMed:17283014}; EC=4.1.1.49 {ECO:0000269|PubMed:19807880};	I1JV14_SOYBN RecName: Full=Phosphoenolpyruvate carboxykinase (ATP) {ECO:0000256|ARBA:ARBA00012363}; EC=4.1.1.49 {ECO:0000256|ARBA:ARBA00012363};	--	GO:0005737,cytoplasm; GO:0005829,cytosol; GO:0005730,nucleolus; GO:0005524,ATP binding; GO:0046872,metal ion binding; GO:0004612,phosphoenolpyruvate carboxykinase (ATP) activity; GO:0016036,cellular response to phosphate starvation; GO:0050832,defense response to fungus; GO:0006094,gluconeogenesis; GO:0000166,nucleotide binding; GO:0003674,molecular_function; GO:0005488,binding; GO:0017076,purine…	PF01293.23:Phosphoenolpyruvate carboxykinase	--	--	--
Glyma.02G302500.Wm82.a2.v1	6.5684	6.097	6.4447	147.969	148.126	142.458	321	369	312	7189	7562	6716	4.05825	6.71742e-304	1.25292e-301	up	Chr02	47792409	47795587	-	Glyma.02G302500	--	K04079 molecular chaperone HtpG | (RefSeq) heat shock protein 90-2 (A)	ko04141: Protein processing in endoplasmic reticulum; ko04626: Plant-pathogen interaction	heat shock protein 90-2 [Glycine max]	HSP80_SOLLC RecName: Full=Heat shock cognate protein 80;	I1JJL6_SOYBN RecName: Full=HATPase_c domain-containing protein {ECO:0000259|SMART:SM00387};	Molecular chaperone (HSP90 family)	GO:0005829,cytosol; GO:0048471,perinuclear region of cytoplasm; GO:0005886,plasma membrane; GO:0032991,protein-containing complex; GO:0005524,ATP binding; GO:0016887,ATPase activity; GO:0051082,unfolded protein binding; GO:0034605,cellular response to heat; GO:0006457,protein folding; GO:0050821,protein stabilization; GO:0000166,nucleotide binding; GO:0003674,molecular_function; GO:0005488,bindin…	PF00183.21:Hsp90 protein	--	--	--
Glyma.04G247500.Wm82.a2.v1	80.1333	89.7373	77.1306	3.7483	3.4725	3.6577	2430	3370	2317	113	110	107	-4.96787	7.64736e-304	1.41821e-301	down	Chr04	51460001	51467730	-	Glyma.04G247500	--	K10295 F-box protein 9 | (RefSeq) F-box protein 7 isoform X3 (A)	--	F-box protein 7 isoform X2 [Glycine max]	SKI32_ARATH RecName: Full=F-box protein 7; AltName: Full=SKP1-interacting partner 32;	A0A0R0KCA9_SOYBN RecName: Full=F-box domain-containing protein {ECO:0000259|PROSITE:PS50181};	F-box protein FBX9	GO:0005737,cytoplasm; GO:0005739,mitochondrion; GO:0005634,nucleus; GO:0090406,pollen tube; GO:0019005,SCF ubiquitin ligase complex; GO:0016567,protein ubiquitination; GO:0006417,regulation of translation; GO:0009409,response to cold; GO:0009408,response to heat; GO:0031146,SCF-dependent proteasomal ubiquitin-dependent protein catabolic process; GO:0006464,cellular protein modification process; G…	PF19270.2:F-box only protein C-terminal region	--	--	--
Glyma.01G006200.Wm82.a2.v1	1093.51	1111.78	1563.87	6.175	7.0821	8.9745	6947	8747	9842	39	47	55	-7.88424	1.8873e-303	3.48015e-301	down	Chr01	599475	602191	+	Glyma.01G006200	--	--	--	programmed cell death protein 4 [Glycine max]	--	I1J4G7_SOYBN SubName: Full=Uncharacterized protein {ECO:0000313|EMBL:KRH74211.1, ECO:0000313|EnsemblPlants:KRH74211};	--	--	--	--	--	--
Glyma.17G111400.Wm82.a2.v1	156.187	149.356	141.381	13.8522	15.0833	16.5745	8733	10342	7831	770	881	894	-3.75994	3.50634e-301	6.42908e-299	down	Chr17	8744556	8747526	+	Glyma.17G111400	--	K06617 raffinose synthase [EC:2.4.1.82] | (RefSeq) probable galactinol--sucrose galactosyltransferase 6 (A)	ko00052: Galactose metabolism; ko01100: Metabolic pathways	probable galactinol--sucrose galactosyltransferase 6 [Glycine max]	RFS6_ARATH RecName: Full=Probable galactinol--sucrose galactosyltransferase 6; EC=2.4.1.82; AltName: Full=Protein DARK INDUCIBLE 10; AltName: Full=Raffinose synthase 6;	A0A445G5A3_GLYSO RecName: Full=Galactinol--sucrose galactosyltransferase {ECO:0000256|ARBA:ARBA00012708}; EC=2.4.1.82 {ECO:0000256|ARBA:ARBA00012708};	--	GO:0047274,galactinol-sucrose galactosyltransferase activity; GO:0005975,carbohydrate metabolic process; GO:0003674,molecular_function; GO:0003824,catalytic activity; GO:0008378,galactosyltransferase activity; GO:0016740,transferase activity; GO:0016757,transferase activity, transferring glycosyl groups; GO:0016758,transferase activity, transferring hexosyl groups; GO:0008150,biological_process; …	PF05691.15:Raffinose synthase or seed imbibition protein Sip1	--	--	--
Glyma.11G080600.Wm82.a2.v1	99.9851	93.3816	81.6086	8.0549	9.2569	8.7797	7579	8766	6128	607	733	642	-3.85897	1.79701e-300	3.27641e-298	down	Chr11	6058457	6066818	+	Glyma.11G080600	--	K01681 aconitate hydratase [EC:4.2.1.3] | (RefSeq) aconitate hydratase 1 (A)	ko00020: Citrate cycle (TCA cycle); ko00630: Glyoxylate and dicarboxylate metabolism; ko01100: Metabolic pathways; ko01110: Biosynthesis of secondary metabolites; ko01200: Carbon metabolism; ko01210: 2-Oxocarboxylic acid metabolism; ko01230: Biosynthesis of amino acids	aconitate hydratase 1 [Glycine max]	ACOHC_CUCMA RecName: Full=Aconitate hydratase, cytoplasmic; Short=Aconitase; EC=4.2.1.3; AltName: Full=Citrate hydro-lyase;	K7LNL2_SOYBN RecName: Full=Aconitate hydratase {ECO:0000256|RuleBase:RU361275}; Short=Aconitase {ECO:0000256|RuleBase:RU361275}; EC=4.2.1.3 {ECO:0000256|RuleBase:RU361275};	RNA-binding translational regulator IRP (aconitase superfamily)	GO:0005737,cytoplasm; GO:0051539,4 iron, 4 sulfur cluster binding; GO:0003994,aconitate hydratase activity; GO:0047780,citrate dehydratase activity; GO:0046872,metal ion binding; GO:0006097,glyoxylate cycle; GO:0003674,molecular_function; GO:0005488,binding; GO:0051536,iron-sulfur cluster binding; GO:0051540,metal cluster binding; GO:0003824,catalytic activity; GO:0016829,lyase activity; GO:00168…	PF00330.23:Aconitase family (aconitate hydratase)	--	--	--
Glyma.18G045200.Wm82.a2.v1	164.188	174.736	178.843	1.9135	2.3876	3.6372	3884	5119	4191	45	59	83	-6.4998	2.3429e-299	4.24784e-297	down	Chr18	3917171	3918848	-	Glyma.18G045200	--	--	--	OS3-like protein [Glycine max]	OXS3_ARATH RecName: Full=Protein OXIDATIVE STRESS 3 {ECO:0000303|PubMed:18980652}; Short=AtOXS3 {ECO:0000303|PubMed:18980652};	A0A0B2PHH1_GLYSO SubName: Full=Uncharacterized protein {ECO:0000313|EMBL:KHN08761.1};	Nuclear localization sequence binding protein	GO:0016607,nuclear speck; GO:0005634,nucleus; GO:2000028,regulation of photoperiodism, flowering; GO:2000070,regulation of response to water deprivation; GO:0046686,response to cadmium ion; GO:0046688,response to copper ion; GO:0010218,response to far red light; GO:0009416,response to light stimulus; GO:0006979,response to oxidative stress; GO:0010114,response to red light; GO:0009611,response to…	--	--	--	--
Glyma.13G279200.Wm82.a2.v1	140.566	135.5	165.37	1.7689	2.1697	2.147	3597	4294	4192	45	58	53	-6.65138	3.19703e-299	5.76424e-297	down	Chr13	38036685	38038796	+	Glyma.13G279200	--	K01953 asparagine synthase (glutamine-hydrolysing) [EC:6.3.5.4] | (RefSeq) asparagine synthetase [glutamine-hydrolyzing] 3 (A)	ko00250: Alanine, aspartate and glutamate metabolism; ko01100: Metabolic pathways; ko01110: Biosynthesis of secondary metabolites; ko01230: Biosynthesis of amino acids	stem-specific protein TSJT1 isoform X2 [Glycine max]	TSJT1_TOBAC RecName: Full=Stem-specific protein TSJT1;	I1M3B1_SOYBN RecName: Full=DUF3700 domain-containing protein {ECO:0000259|SMART:SM01172};	--	--	PF12481.11:Aluminium induced protein	--	--	--
Glyma.07G092600.Wm82.a2.v1	57.2835	60.0241	51.3027	2.8389	2.2173	2.6432	2943	3819	2611	145	119	131	-4.91496	9.07331e-298	1.62688e-295	down	Chr07	8636143	8643495	-	Glyma.07G092600	--	--	--	uncharacterized protein LOC100803163 [Glycine max]	--	I1KIY0_SOYBN SubName: Full=Uncharacterized protein {ECO:0000313|EMBL:KRH48493.1, ECO:0000313|EnsemblPlants:KRH48493};	--	GO:0016021,integral component of membrane; GO:0005575,cellular_component; GO:0016020,membrane; GO:0031224,intrinsic component of membrane; GO:0110165,cellular anatomical entity	PF04842.15:Plant protein of unknown function (DUF639)	--	--	--
Glyma.11G061200.Wm82.a2.v1	40.1257	37.111	35.4129	1.6017	1.6847	1.5811	2394	2742	2093	95	105	91	-4.99472	1.30448e-297	2.32614e-295	down	Chr11	4583941	4587288	+	Glyma.11G061200	--	--	--	BTB/POZ domain-containing protein At5g66560 [Glycine max]	Y5656_ARATH RecName: Full=BTB/POZ domain-containing protein At5g66560;	I1LHJ7_SOYBN SubName: Full=Uncharacterized protein {ECO:0000313|EMBL:KRH28552.1, ECO:0000313|EnsemblPlants:KRH28552};	--	GO:0016567,protein ubiquitination; GO:0006464,cellular protein modification process; GO:0006807,nitrogen compound metabolic process; GO:0008150,biological_process; GO:0008152,metabolic process; GO:0009987,cellular process; GO:0019538,protein metabolic process; GO:0032446,protein modification by small protein conjugation; GO:0036211,protein modification process; GO:0043170,macromolecule metabolic …	PF03000.17:NPH3 family	--	--	--
Glyma.17G005300.Wm82.a2.v1	68.0237	73.8404	66.8771	4.631	4.7711	4.0282	3221	4330	3137	218	236	184	-4.42028	4.38421e-297	7.77514e-295	down	Chr17	492754	497665	-	Glyma.17G005300	--	K00626 acetyl-CoA C-acetyltransferase [EC:2.3.1.9] | (RefSeq) probable acetyl-CoA acetyltransferase, cytosolic 2 isoform X2 (A)	ko00071: Fatty acid degradation; ko00280: Valine, leucine and isoleucine degradation; ko00310: Lysine degradation; ko00380: Tryptophan metabolism; ko00620: Pyruvate metabolism; ko00630: Glyoxylate and dicarboxylate metabolism; ko00650: Butanoate metabolism; ko00900: Terpenoid backbone biosynthesis; ko01100: Metabolic pathways; ko01110: Biosynthesis of secondary metabolites; ko01200: Carbon metabo…	probable acetyl-CoA acetyltransferase, cytosolic 2 isoform X1 [Glycine max]	THIC2_ARATH RecName: Full=Probable acetyl-CoA acetyltransferase, cytosolic 2; EC=2.3.1.9; AltName: Full=Cytosolic acetoacetyl-CoA thiolase 2; Short=Thiolase 2;	I1MQX4_SOYBN SubName: Full=Uncharacterized protein {ECO:0000313|EMBL:KRH01947.1, ECO:0000313|EnsemblPlants:KRH01947};	Acetyl-CoA acetyltransferase	GO:0005737,cytoplasm; GO:0003985,acetyl-CoA C-acetyltransferase activity; GO:0046872,metal ion binding; GO:0006635,fatty acid beta-oxidation; GO:0003674,molecular_function; GO:0003824,catalytic activity; GO:0003988,acetyl-CoA C-acyltransferase activity; GO:0016407,acetyltransferase activity; GO:0016408,C-acyltransferase activity; GO:0016453,C-acetyltransferase activity; GO:0016740,transferase act…	PF00108.26:Thiolase, N-terminal domain	--	--	--
Glyma.18G074100.Wm82.a2.v1	9.0567	7.5564	7.318	215.163	204.98	196.427	451	466	361	10652	10663	9436	4.22787	1.57409e-296	2.7764e-294	up	Chr18	7029009	7032141	+	Glyma.18G074100	--	K04079 molecular chaperone HtpG | (RefSeq) HSP90-1; heat shock protein 90-1 (A)	ko04141: Protein processing in endoplasmic reticulum; ko04626: Plant-pathogen interaction	heat shock protein 90-1 [Glycine max]	HS902_ARATH RecName: Full=Heat shock protein 90-2 {ECO:0000305}; Short=AtHSP90.2 {ECO:0000305}; Short=AtHsp90-2 {ECO:0000303|PubMed:11599565}; AltName: Full=Heat shock protein 81-2 {ECO:0000305}; Short=Hsp81-2 {ECO:0000303|PubMed:11599565}; AltName: Full=Protein EARLY-RESPONSIVE TO DEHYDRATION 8; AltName: Full=Protein LOSS OF RECOGNITION OF AVRRPM1 2; AltName: Full=Protein MUTANT SNC1-ENHANCING 1…	D6C4Z9_SOYBN SubName: Full=HSP90-1 {ECO:0000313|EMBL:ADC45395.1};	Molecular chaperone (HSP90 family)	GO:0005829,cytosol; GO:0048471,perinuclear region of cytoplasm; GO:0005886,plasma membrane; GO:0032991,protein-containing complex; GO:0005524,ATP binding; GO:0016887,ATPase activity; GO:0051082,unfolded protein binding; GO:0034605,cellular response to heat; GO:0061077,chaperone-mediated protein folding; GO:0042742,defense response to bacterium; GO:0045087,innate immune response; GO:0006457,protei…	PF00183.21:Hsp90 protein	--	--	--
Glyma.06G050300.Wm82.a2.v1	168.327	148.113	185.13	0.5105	0.6376	0.822	5307	5783	5782	16	21	25	-8.46607	1.08986e-294	1.9119e-292	down	Chr06	3823010	3824607	+	Glyma.06G050300	--	K23048 RING finger protein unkempt | (RefSeq) zinc finger CCCH domain-containing protein (A)	--	zinc finger CCCH domain-containing protein [Glycine max]	C3H23_ARATH RecName: Full=Zinc finger CCCH domain-containing protein 23; Short=AtC3H23; AltName: Full=Protein ATCTH;	I1K8B1_SOYBN RecName: Full=C3H1-type domain-containing protein {ECO:0000259|PROSITE:PS50103};	CCCH-type Zn-finger protein	GO:0005737,cytoplasm; GO:0003677,DNA binding; GO:0003700,DNA-binding transcription factor activity; GO:0046872,metal ion binding; GO:0003723,RNA binding; GO:0003727,single-stranded RNA binding; GO:0061157,mRNA destabilization; GO:0006355,regulation of transcription, DNA-templated; GO:0003674,molecular_function; GO:0003676,nucleic acid binding; GO:0005488,binding; GO:0097159,organic cyclic compoun…	PF00642.27:Zinc finger C-x8-C-x5-C-x3-H type (and similar)	C3H	TF	C3H
Glyma.11G194500.Wm82.a2.v1	116.135	111.962	90.1789	5.5076	6.8732	5.7643	5451	6508	4193	257	337	261	-4.59173	2.33272e-293	4.07022e-291	down	Chr11	26790441	26796536	+	Glyma.11G194500	--	K01904 4-coumarate--CoA ligase [EC:6.2.1.12] | (RefSeq) 4-coumarate--CoA ligase-like 7 isoform X1 (A)	ko00130: Ubiquinone and other terpenoid-quinone biosynthesis; ko00940: Phenylpropanoid biosynthesis; ko01100: Metabolic pathways; ko01110: Biosynthesis of secondary metabolites	4-coumarate--CoA ligase-like 7 isoform X1 [Glycine max]	CCL7_HUMLU RecName: Full=Probable CoA ligase CCL7 {ECO:0000305|PubMed:23300257}; Short=HlCCL7 {ECO:0000303|PubMed:23300257}; EC=6.2.1.- {ECO:0000305|PubMed:23300257};	I1LL15_SOYBN SubName: Full=Uncharacterized protein {ECO:0000313|EMBL:KRH30594.1, ECO:0000313|EnsemblPlants:KRH30594};	Acyl-CoA synthetase	GO:0005829,cytosol; GO:0005524,ATP binding; GO:0016405,CoA-ligase activity; GO:0000166,nucleotide binding; GO:0003674,molecular_function; GO:0005488,binding; GO:0017076,purine nucleotide binding; GO:0030554,adenyl nucleotide binding; GO:0032553,ribonucleotide binding; GO:0032555,purine ribonucleotide binding; GO:0032559,adenyl ribonucleotide binding; GO:0035639,purine ribonucleoside triphosphate …	PF00501.31:AMP-binding enzyme	--	--	--
Glyma.03G242400.Wm82.a2.v1	43.782	41.3502	41.9306	1.8336	1.6965	2.0646	2594	3034	2461	108	105	118	-4.97182	7.79767e-293	1.35329e-290	down	Chr03	44043853	44051476	-	Glyma.03G242400	--	K13832 3-dehydroquinate dehydratase / shikimate dehydrogenase [EC:4.2.1.10 1.1.1.25] | (RefSeq) bifunctional 3-dehydroquinate dehydratase/shikimate dehydrogenase, chloroplastic isoform X2 (A)	ko00400: Phenylalanine, tyrosine and tryptophan biosynthesis; ko00999: Biosynthesis of various plant secondary metabolites; ko01100: Metabolic pathways; ko01110: Biosynthesis of secondary metabolites; ko01230: Biosynthesis of amino acids	bifunctional 3-dehydroquinate dehydratase/shikimate dehydrogenase, chloroplastic isoform X4 [Glycine max]	DHQSD_ARATH RecName: Full=Bifunctional 3-dehydroquinate dehydratase/shikimate dehydrogenase, chloroplastic {ECO:0000303|PubMed:16784230}; Short=DHQ-SDH protein {ECO:0000303|PubMed:16784230}; AltName: Full=DHQase-SORase {ECO:0000305}; AltName: Full=Protein EMBRYO DEFECTIVE 3004 {ECO:0000305}; Includes: RecName: Full=Dehydroquinate dehydratase {ECO:0000303|PubMed:16784230}; Short=DHQ {ECO:0000303|P…	K7KGS0_SOYBN RecName: Full=Shikimate_dh_N domain-containing protein {ECO:0000259|Pfam:PF08501};	Pentafunctional AROM protein	GO:0009507,chloroplast; GO:0009570,chloroplast stroma; GO:0003855,3-dehydroquinate dehydratase activity; GO:0050661,NADP binding; GO:0004764,shikimate 3-dehydrogenase (NADP+) activity; GO:0009073,aromatic amino acid family biosynthetic process; GO:0008652,cellular amino acid biosynthetic process; GO:0009423,chorismate biosynthetic process; GO:0009793,embryo development ending in seed dormancy; GO…	PF01487.18:Type I 3-dehydroquinase	--	--	--
Glyma.06G102100.Wm82.a2.v1	168.195	154.728	186.834	6.3595	6.9971	7.743	6305	7183	6938	237	274	280	-5.06525	1.40881e-292	2.43199e-290	down	Chr06	8105536	8107435	-	Glyma.06G102100	--	--	--	protein PHOSPHATE-INDUCED 1 [Glycine max]	PHI1_TOBAC RecName: Full=Protein PHOSPHATE-INDUCED 1 {ECO:0000303|PubMed:10189698}; Flags: Precursor;	I1K9W9_SOYBN SubName: Full=Uncharacterized protein {ECO:0000313|EMBL:KRH53041.1, ECO:0000313|EnsemblPlants:KRH53041};	--	GO:0048046,apoplast; GO:0005615,extracellular space; GO:0005575,cellular_component; GO:0005576,extracellular region; GO:0110165,cellular anatomical entity	PF04674.15:Phosphate-induced protein 1 conserved region	--	--	--
Glyma.08G107300.Wm82.a2.v1	118.724	126.633	138.753	2.7652	2.5905	2.3599	2764	3651	3200	64	63	53	-6.10487	8.02874e-291	1.37865e-288	down	Chr08	8250677	8253307	+	Glyma.08G107300	--	K08235 xyloglucan:xyloglucosyl transferase [EC:2.4.1.207] | (RefSeq) xyloglucan endotransglucosylase/hydrolase 2 precursor (A)	--	xyloglucan endotransglucosylase/hydrolase 2 precursor [Glycine max]	XTH2_SOYBN RecName: Full=Xyloglucan endotransglucosylase/hydrolase 2 {ECO:0000250|UniProtKB:Q38857}; EC=2.4.1.207 {ECO:0000250|UniProtKB:Q38857}; AltName: Full=Brassinosteroid-regulated protein BRU1 {ECO:0000303|PubMed:8115544}; Flags: Precursor;	A0A445JCW9_GLYSO RecName: Full=Xyloglucan endotransglucosylase/hydrolase {ECO:0000256|RuleBase:RU361120}; EC=2.4.1.207 {ECO:0000256|RuleBase:RU361120};	--	GO:0048046,apoplast; GO:0004553,hydrolase activity, hydrolyzing O-glycosyl compounds; GO:0030247,polysaccharide binding; GO:0016762,xyloglucan:xyloglucosyl transferase activity; GO:0042546,cell wall biogenesis; GO:0010411,xyloglucan metabolic process; GO:0003674,molecular_function; GO:0003824,catalytic activity; GO:0016787,hydrolase activity; GO:0016798,hydrolase activity, acting on glycosyl bond…	PF00722.24:Glycosyl hydrolases family 16	--	--	--
Glyma.06G189900.Wm82.a2.v1	0.8872	1.1486	1.2937	62.2592	64.0642	62.6149	63	101	91	4395	4752	4289	5.36049	7.60182e-288	1.29847e-285	up	Chr06	16673749	16680536	+	Glyma.06G189900	--	K01535 H+-transporting ATPase [EC:7.1.2.1] | (RefSeq) ATPase 11, plasma membrane-type (A)	ko00190: Oxidative phosphorylation; ko01100: Metabolic pathways	ATPase 11, plasma membrane-type [Glycine max]	PMA11_ARATH RecName: Full=ATPase 11, plasma membrane-type; EC=7.1.2.1; AltName: Full=Proton pump 11;	A0A445KBW7_GLYSO RecName: Full=Plasma membrane ATPase {ECO:0000256|RuleBase:RU362083}; EC=7.1.2.1 {ECO:0000256|RuleBase:RU362083};	Plasma membrane H+-transporting ATPase	GO:0016021,integral component of membrane; GO:0005886,plasma membrane; GO:0005524,ATP binding; GO:0016887,ATPase activity; GO:0046872,metal ion binding; GO:0003729,mRNA binding; GO:0015662,ion transmembrane transporter activity, phosphorylative mechanism; GO:0008553,proton-exporting ATPase activity, phosphorylative mechanism; GO:0034220,ion transmembrane transport; GO:0120029,proton export across…	PF00122.23:E1-E2 ATPase	--	--	--
Glyma.06G103200.Wm82.a2.v1	205.437	205.929	179.899	26.533	24.7855	24.7509	14782	18350	12823	1898	1863	1718	-3.41901	8.31291e-288	1.4125e-285	down	Chr06	8205073	8210842	-	Glyma.06G103200	--	K12118 cryptochrome 1 | (RefSeq) cryptochrome-1-like (A)	ko04712: Circadian rhythm - plant	Cryptochrome-1 [Glycine max]	CRY1_ARATH RecName: Full=Cryptochrome-1 {ECO:0000303|PubMed:8953250}; Short=AtCry {ECO:0000303|PubMed:22421133}; Short=Atcry1 {ECO:0000303|PubMed:8953250}; AltName: Full=Blue light photoreceptor {ECO:0000303|PubMed:7756321}; AltName: Full=Protein BLUE LIGHT UNINHIBITED 1 {ECO:0000303|PubMed:12324610}; AltName: Full=Protein ELONGATED HYPOCOTYL 4 {ECO:0000303|PubMed:8232555}; AltName: Full=Protein …	A0A0B2P8F8_GLYSO SubName: Full=Cryptochrome-1 {ECO:0000313|EMBL:KHN03902.1}; SubName: Full=Cryptochrome-1 isoform A {ECO:0000313|EMBL:RZC06782.1}; SubName: Full=Cryptochrome-1 isoform B {ECO:0000313|EMBL:RZC06783.1}; SubName: Full=Cryptochrome-1 isoform C {ECO:0000313|EMBL:RZC06784.1}; SubName: Full=Cryptochrome-1 isoform D {ECO:0000313|EMBL:RZC06785.1};	Deoxyribodipyrimidine photolyase/cryptochrome	GO:0005737,cytoplasm; GO:0005829,cytosol; GO:0016604,nuclear body; GO:0005634,nucleus; GO:0016605,PML body; GO:0005524,ATP binding; GO:0009882,blue light photoreceptor activity; GO:0003904,deoxyribodipyrimidine photo-lyase activity; GO:0003677,DNA binding; GO:0071949,FAD binding; GO:0042802,identical protein binding; GO:0016301,kinase activity; GO:0046872,metal ion binding; GO:0042803,protein hom…	PF03441.17:FAD binding domain of DNA photolyase	--	--	--
Glyma.08G329300.Wm82.a2.v1	98.2516	97.0826	96.6225	8.0623	8.8167	8.4598	3371	4125	3284	275	316	280	-3.99117	2.63686e-287	4.45712e-285	down	Chr08	44718125	44719863	+	Glyma.08G329300	--	K08065 nuclear transcription Y subunit beta | (RefSeq) nuclear transcription factor Y subunit B-3 (A)	--	nuclear transcription factor Y subunit B-3 [Glycine max]	NFYB3_ARATH RecName: Full=Nuclear transcription factor Y subunit B-3 {ECO:0000303|PubMed:11250072, ECO:0000303|PubMed:11867211}; Short=AtNF-YB-3 {ECO:0000303|PubMed:11250072, ECO:0000303|PubMed:11867211}; Short=AtNF-YB3 {ECO:0000303|PubMed:25490919}; AltName: Full=Transcriptional activator HAP3C;	I1KYJ4_SOYBN RecName: Full=CBFD_NFYB_HMF domain-containing protein {ECO:0000259|Pfam:PF00808};	CCAAT-binding factor, subunit A (HAP3)	GO:0016602,CCAAT-binding factor complex; GO:0005829,cytosol; GO:0005634,nucleus; GO:0001228,DNA-binding transcription activator activity, RNA polymerase II-specific; GO:0003700,DNA-binding transcription factor activity; GO:0000981,DNA-binding transcription factor activity, RNA polymerase II-specific; GO:0046982,protein heterodimerization activity; GO:0043565,sequence-specific DNA binding; GO:0045…	PF00808.26:Histone-like transcription factor (CBF/NF-Y) and archaeal histone	NF-YB	TF	NF-Y->NF-YB
Glyma.10G028700.Wm82.a2.v1	65.2994	63.5977	56.7945	3.1109	3.206	2.309	4075	4915	3511	193	209	139	-4.88731	3.05473e-287	5.13669e-285	down	Chr10	2485817	2497071	-	Glyma.10G028700	--	K01968 3-methylcrotonyl-CoA carboxylase alpha subunit [EC:6.4.1.4] | (RefSeq) methylcrotonoyl-CoA carboxylase subunit alpha, mitochondrial (A)	ko00280: Valine, leucine and isoleucine degradation; ko01100: Metabolic pathways	Methylcrotonoyl-CoA carboxylase subunit alpha, mitochondrial [Glycine max]	MCCA_SOYBN RecName: Full=Methylcrotonoyl-CoA carboxylase subunit alpha, mitochondrial; Short=MCCase subunit alpha; EC=6.4.1.4; AltName: Full=3-methylcrotonyl-CoA carboxylase 1; AltName: Full=3-methylcrotonyl-CoA:carbon dioxide ligase subunit alpha; Flags: Precursor;	I1L865_SOYBN SubName: Full=Uncharacterized protein {ECO:0000313|EMBL:KRH32047.1, ECO:0000313|EnsemblPlants:KRH32048};	3-Methylcrotonyl-CoA carboxylase, biotin-containing subunit/Propionyl-CoA carboxylase, alpha chain/Acetyl-CoA carboxylase, biotin carboxylase subunit	GO:0005759,mitochondrial matrix; GO:0005739,mitochondrion; GO:0005524,ATP binding; GO:0046872,metal ion binding; GO:0004485,methylcrotonoyl-CoA carboxylase activity; GO:0006552,leucine catabolic process; GO:0000166,nucleotide binding; GO:0003674,molecular_function; GO:0005488,binding; GO:0017076,purine nucleotide binding; GO:0030554,adenyl nucleotide binding; GO:0032553,ribonucleotide binding; GO…	PF19331.2:Methylcrotonoyl-CoA carboxylase subunit alpha BT domain	--	--	--
Glyma.11G164700.Wm82.a2.v1	4.8182	5.3591	5.3406	124.94	137.262	140.143	204	281	224	5259	6071	5724	4.23071	1.42597e-285	2.38548e-283	up	Chr11	15648079	15653438	-	Glyma.11G164700	--	K09753 cinnamoyl-CoA reductase [EC:1.2.1.44] | (RefSeq) cinnamoyl-CoA reductase 1 (A)	ko00940: Phenylpropanoid biosynthesis; ko01100: Metabolic pathways; ko01110: Biosynthesis of secondary metabolites	cinnamoyl-CoA reductase 1 [Glycine max]	PAR1_ROSHC RecName: Full=Phenylacetaldehyde reductase {ECO:0000303|PubMed:20650544}; EC=1.1.1.- {ECO:0000269|PubMed:20650544}; AltName: Full=2-phenylethanol synthase {ECO:0000305};	I1LLS1_SOYBN RecName: Full=Epimerase domain-containing protein {ECO:0000259|Pfam:PF01370};	Flavonol reductase/cinnamoyl-CoA reductase	GO:0016491,oxidoreductase activity; GO:0003674,molecular_function; GO:0003824,catalytic activity	PF01370.24:NAD dependent epimerase/dehydratase family	--	--	--
Glyma.08G035300.Wm82.a2.v1	59.6159	56.8374	62.7868	2.3416	2.35	2.6106	2817	3326	2939	110	116	119	-5.08559	1.60902e-285	2.67791e-283	down	Chr08	2799285	2802362	-	Glyma.08G035300	--	K24193 MFS transporter, SP family, sugar:H+ symporter | (RefSeq) MST1; monosaccharide transporter (A)	--	hypothetical protein GYH30_020134 [Glycine max]	STP14_ARATH RecName: Full=Sugar transport protein 14; AltName: Full=Hexose transporter 14;	A0A0R0IGC4_SOYBN RecName: Full=MFS domain-containing protein {ECO:0000259|PROSITE:PS50850};	Predicted transporter (major facilitator superfamily)	GO:0016021,integral component of membrane; GO:0005886,plasma membrane; GO:0015145,monosaccharide transmembrane transporter activity; GO:0015293,symporter activity; GO:0003674,molecular_function; GO:0005215,transporter activity; GO:0008509,anion transmembrane transporter activity; GO:0015075,ion transmembrane transporter activity; GO:0015144,carbohydrate transmembrane transporter activity; GO:0022…	PF00083.27:Sugar (and other) transporter	--	--	--
Glyma.02G048400.Wm82.a2.v1	3.7463	3.3587	3.5037	105.208	109.829	106.168	136	151	126	3797	4165	3718	4.46061	5.43998e-285	9.00761e-283	up	Chr02	4440520	4451775	-	Glyma.02G048400	--	K00475 naringenin 3-dioxygenase [EC:1.14.11.9] | (RefSeq) F3H; flavanone 3-hydroxylase (A)	ko00941: Flavonoid biosynthesis; ko01100: Metabolic pathways; ko01110: Biosynthesis of secondary metabolites	flavanone 3-hydroxylase [Glycine max]	FL3H_MATIN RecName: Full=Naringenin,2-oxoglutarate 3-dioxygenase; EC=1.14.11.9 {ECO:0000250|UniProtKB:Q7XZQ7}; AltName: Full=FHT; AltName: Full=Flavanone-3-hydroxylase; Short=F3H; Flags: Fragment;	Q53B69_SOYBN SubName: Full=Flavanone 3-hydroxylase {ECO:0000313|EMBL:AAT94365.1}; EC=1.14.11.9 {ECO:0000313|EMBL:AAT94365.1};	Iron/ascorbate family oxidoreductases	GO:0031418,L-ascorbic acid binding; GO:0046872,metal ion binding; GO:0045486,naringenin 3-dioxygenase activity; GO:0009813,flavonoid biosynthetic process; GO:0003674,molecular_function; GO:0005488,binding; GO:0019842,vitamin binding; GO:0030246,carbohydrate binding; GO:0031406,carboxylic acid binding; GO:0036094,small molecule binding; GO:0043167,ion binding; GO:0043168,anion binding; GO:0043177,…	PF03171.23:2OG-Fe(II) oxygenase superfamily	--	--	--
Glyma.16G043200.Wm82.a2.v1	83.2556	74.5901	76.2634	3.6201	3.3304	2.9224	2776	3080	2519	120	116	94	-5.03006	2.25342e-284	3.71231e-282	down	Chr16	4037637	4039984	-	Glyma.16G043200	--	--	--	NAC transcription factor 47-like [Glycine soja]	NAC47_ARATH RecName: Full=NAC transcription factor 47 {ECO:0000305}; AltName: Full=NAC domain-containing protein 47 {ECO:0000305}; Short=ANAC047 {ECO:0000305}; AltName: Full=Protein SPEEDY HYPONASTIC GROWTH {ECO:0000303|PubMed:24363315};	I1ML43_SOYBN RecName: Full=NAC domain-containing protein {ECO:0000259|PROSITE:PS51005};	--	GO:0005634,nucleus; GO:0003700,DNA-binding transcription factor activity; GO:0000976,transcription regulatory region sequence-specific DNA binding; GO:0009793,embryo development ending in seed dormancy; GO:0010365,positive regulation of ethylene biosynthetic process; GO:0009413,response to flooding; GO:0003674,molecular_function; GO:0140110,transcription regulator activity; GO:0001067,regulatory …	PF02365.18:No apical meristem (NAM) protein	NAC	TF	NAC
Glyma.07G023500.Wm82.a2.v1	71.0317	74.519	63.2854	6.2209	6.7303	6.8496	3526	4581	3112	307	349	328	-3.86074	2.40275e-284	3.93833e-282	down	Chr07	1804676	1807191	+	Glyma.07G023500	--	K07198 5'-AMP-activated protein kinase, catalytic alpha subunit [EC:2.7.11.11] | (RefSeq) CBL-interacting protein kinase 2 (A)	--	CBL-interacting serine/threonine-protein kinase 25 [Glycine max]	CIPKP_ARATH RecName: Full=CBL-interacting serine/threonine-protein kinase 25; EC=2.7.11.1; AltName: Full=SNF1-related kinase 3.25; AltName: Full=SOS2-like protein kinase PKS25;	I1KGT5_SOYBN RecName: Full=Non-specific serine/threonine protein kinase {ECO:0000256|ARBA:ARBA00012513}; EC=2.7.11.1 {ECO:0000256|ARBA:ARBA00012513};	Serine/threonine protein kinase	GO:0005524,ATP binding; GO:0106310,protein serine kinase activity; GO:0004674,protein serine/threonine kinase activity; GO:0030007,cellular potassium ion homeostasis; GO:0050832,defense response to fungus; GO:0006468,protein phosphorylation; GO:0001666,response to hypoxia; GO:0007165,signal transduction; GO:0000166,nucleotide binding; GO:0003674,molecular_function; GO:0005488,binding; GO:0017076,…	PF00069.28:Protein kinase domain	--	--	--
Glyma.16G038300.Wm82.a2.v1	19.7168	18.8471	19.8574	398.615	367.099	361.809	1295	1533	1292	26028	25187	22924	3.80649	7.51914e-282	1.22626e-279	up	Chr16	3617280	3622647	+	Glyma.16G038300	--	K00549 5-methyltetrahydropteroyltriglutamate--homocysteine methyltransferase [EC:2.1.1.14] | (RefSeq) methionine synthase (A)	ko00270: Cysteine and methionine metabolism; ko00450: Selenocompound metabolism; ko01100: Metabolic pathways; ko01110: Biosynthesis of secondary metabolites; ko01230: Biosynthesis of amino acids	hypothetical protein GYH30_044061 [Glycine max]	METE1_ARATH RecName: Full=5-methyltetrahydropteroyltriglutamate--homocysteine methyltransferase 1; EC=2.1.1.14 {ECO:0000269|PubMed:15024005}; AltName: Full=Cobalamin-independent methionine synthase 1; Short=AtMS1; AltName: Full=Vitamin-B12-independent methionine synthase 1;	A0A445GDZ4_GLYSO RecName: Full=5-methyltetrahydropteroyltriglutamate--homocysteine S-methyltransferase {ECO:0000256|ARBA:ARBA00012034}; EC=2.1.1.14 {ECO:0000256|ARBA:ARBA00012034};	Methionine synthase II (cobalamin-independent)	GO:0048046,apoplast; GO:0009507,chloroplast; GO:0009570,chloroplast stroma; GO:0005829,cytosol; GO:0005777,peroxisome; GO:0000325,plant-type vacuole; GO:0005886,plasma membrane; GO:0009506,plasmodesma; GO:0003871,5-methyltetrahydropteroyltriglutamate-homocysteine S-methyltransferase activity; GO:0005507,copper ion binding; GO:0008705,methionine synthase activity; GO:0003729,mRNA binding; GO:00082…	PF01717.21:Cobalamin-independent synthase, Catalytic domain	--	--	--
Glyma.17G067800.Wm82.a2.v1	69.3739	67.1284	47.8765	1.0241	1.5454	1.2815	4770	5716	3261	70	111	85	-6.03723	1.80791e-281	2.9337e-279	down	Chr17	5288105	5291690	-	Glyma.17G067800	--	K16055 trehalose 6-phosphate synthase/phosphatase [EC:2.4.1.15 3.1.3.12] | (RefSeq) probable alpha,alpha-trehalose-phosphate synthase [UDP-forming] 11 (A)	ko00500: Starch and sucrose metabolism; ko01100: Metabolic pathways; ko01110: Biosynthesis of secondary metabolites	hypothetical protein JHK84_046694 [Glycine max]	TPS11_ARATH RecName: Full=Probable alpha,alpha-trehalose-phosphate synthase [UDP-forming] 11; EC=2.4.1.15; AltName: Full=Trehalose-6-phosphate synthase 11; Short=AtTPS11;	I1MSV9_SOYBN SubName: Full=Uncharacterized protein {ECO:0000313|EMBL:KRH02938.1, ECO:0000313|EnsemblPlants:KRH02938};	Trehalose-6-phosphate synthase component TPS1 and related subunits	GO:0005739,mitochondrion; GO:0016757,transferase activity, transferring glycosyl groups; GO:0005992,trehalose biosynthetic process; GO:0070413,trehalose metabolism in response to stress; GO:0003674,molecular_function; GO:0003824,catalytic activity; GO:0016740,transferase activity; GO:0005975,carbohydrate metabolic process; GO:0005984,disaccharide metabolic process; GO:0005991,trehalose metabolic …	PF00982.24:Glycosyltransferase family 20	--	--	--
Glyma.12G150500.Wm82.a2.v1	144.31	145.661	160.572	1.6271	1.1731	1.9309	2944	3680	3245	33	25	38	-7.04773	2.43777e-281	3.93608e-279	down	Chr12	21612166	21614478	-	Glyma.12G150500	--	--	--	stem-specific protein TSJT1 [Glycine max]	TSJT1_TOBAC RecName: Full=Stem-specific protein TSJT1;	A0A0B2QUW9_GLYSO SubName: Full=Stem-specific protein TSJT1 {ECO:0000313|EMBL:KHN23452.1}; EC=6.3.5.4 {ECO:0000313|EMBL:KHN23452.1};	--	--	PF12481.11:Aluminium induced protein	--	--	--
Glyma.11G001500.Wm82.a2.v1	106.161	108.764	107.83	10.7468	11.8713	11.6686	5008	6354	5039	504	585	531	-3.70038	5.429e-281	8.72242e-279	down	Chr11	76020	79936	-	Glyma.11G001500	--	K08065 nuclear transcription Y subunit beta | (RefSeq) nuclear transcription factor Y subunit B (A)	--	vacuolar-sorting receptor 1 [Glycine max]	VSR1_PEA RecName: Full=Vacuolar-sorting receptor 1; AltName: Full=80 kDa proaleurein-binding protein; AltName: Full=BP-80; Flags: Precursor;	I1LFP5_SOYBN RecName: Full=EGF-like domain-containing protein {ECO:0000259|PROSITE:PS01186};	--	GO:0030665,clathrin-coated vesicle membrane; GO:0000139,Golgi membrane; GO:0016021,integral component of membrane; GO:0005509,calcium ion binding; GO:0015031,protein transport; GO:0003674,molecular_function; GO:0005488,binding; GO:0043167,ion binding; GO:0043169,cation binding; GO:0046872,metal ion binding; GO:0006810,transport; GO:0006811,ion transport; GO:0006820,anion transport; GO:0008104,pro…	PF02225.25:PA domain	--	--	--
Glyma.09G018600.Wm82.a2.v1	1.2805	1.3554	1.2403	63.0109	64.2405	57.9231	74	97	71	3620	3878	3229	5.1147	5.60586e-281	8.9622e-279	up	Chr09	1460075	1465805	-	Glyma.09G018600	--	K00521 ferric-chelate reductase [EC:1.16.1.7] | (RefSeq) ferric reduction oxidase 7, chloroplastic isoform X2 (A)	--	hypothetical protein JHK85_024317 [Glycine max]	FRO6_ARATH RecName: Full=Ferric reduction oxidase 6; Short=AtFRO6; EC=1.16.1.7; AltName: Full=Ferric-chelate reductase 6;	I1L091_SOYBN RecName: Full=FAD-binding FR-type domain-containing protein {ECO:0000259|PROSITE:PS51384};	Ferric reductase, NADH/NADPH oxidase and related proteins	GO:0016021,integral component of membrane; GO:0005886,plasma membrane; GO:0009536,plastid; GO:0000293,ferric-chelate reductase activity; GO:0046872,metal ion binding; GO:0006811,ion transport; GO:0009416,response to light stimulus; GO:0003674,molecular_function; GO:0003824,catalytic activity; GO:0016491,oxidoreductase activity; GO:0016722,oxidoreductase activity, acting on metal ions; GO:0016723,…	PF08030.15:Ferric reductase NAD binding domain	--	--	--
Glyma.02G099500.Wm82.a2.v1	160.286	139.537	174.026	6.4675	7.2463	6.1216	7030	7579	7561	282	332	259	-5.04754	7.81937e-281	1.24397e-278	down	Chr02	9306726	9308948	-	Glyma.02G099500	--	K09287 RAV-like factor | (RefSeq) AP2/ERF and B3 domain-containing transcription repressor TEM1 (A)	--	AP2/ERF and B3 domain-containing transcription repressor TEM1 [Glycine max]	RAVL1_ARATH RecName: Full=AP2/ERF and B3 domain-containing transcription repressor TEM1; AltName: Full=Protein TEMPRANILLO 1; AltName: Full=RAV1-like ethylene-responsive transcription factor TEM1;	I1JDW7_SOYBN SubName: Full=Uncharacterized protein {ECO:0000313|EMBL:KRH70603.1, ECO:0000313|EnsemblPlants:KRH70603};	--	GO:0005634,nucleus; GO:0003700,DNA-binding transcription factor activity; GO:0000976,transcription regulatory region sequence-specific DNA binding; GO:0071456,cellular response to hypoxia; GO:0009873,ethylene-activated signaling pathway; GO:0048573,photoperiodism, flowering; GO:0003674,molecular_function; GO:0140110,transcription regulator activity; GO:0001067,regulatory region nucleic acid bindi…	PF02362.24:B3 DNA binding domain	AP2/ERF-RAV	TF	AP2/ERF->AP2/ERF-RAV
Glyma.14G030400.Wm82.a2.v1	343.169	302.327	275.639	35.6783	35.8316	35.5494	17502	19095	13926	1809	1909	1749	-3.56582	2.30154e-280	3.64362e-278	down	Chr14	2204142	2206726	-	Glyma.14G030400	--	K00457 4-hydroxyphenylpyruvate dioxygenase [EC:1.13.11.27] | (RefSeq) HPPD; 4-hydroxyphenylpyruvate dioxygenase long isoform, chloroplastic isoform 1 (A)	ko00130: Ubiquinone and other terpenoid-quinone biosynthesis; ko00350: Tyrosine metabolism; ko00360: Phenylalanine metabolism; ko01100: Metabolic pathways; ko01240: Biosynthesis of cofactors	4-hydroxyphenylpyruvate dioxygenase long isoform, chloroplastic isoform 1 [Glycine max]	HPPD_DAUCA RecName: Full=4-hydroxyphenylpyruvate dioxygenase; EC=1.13.11.27; AltName: Full=4-hydroxyphenylpyruvic acid oxidase; Short=4HPPD; Short=HPD; Short=HPPDase;	I1M6Z4_SOYBN SubName: Full=Uncharacterized protein {ECO:0000313|EMBL:KRH14507.1, ECO:0000313|EnsemblPlants:KRH14507};	4-hydroxyphenylpyruvate dioxygenase	GO:0005737,cytoplasm; GO:0003868,4-hydroxyphenylpyruvate dioxygenase activity; GO:0046872,metal ion binding; GO:0006559,L-phenylalanine catabolic process; GO:0006572,tyrosine catabolic process; GO:0003674,molecular_function; GO:0003824,catalytic activity; GO:0016491,oxidoreductase activity; GO:0016701,oxidoreductase activity, acting on single donors with incorporation of molecular oxygen; GO:0016…	PF13669.9:Glyoxalase/Bleomycin resistance protein/Dioxygenase superfamily	--	--	--
Glyma.08G283100.Wm82.a2.v1	142.738	137.317	128.046	17.3987	17.3555	16.2488	6511	7757	5786	789	827	715	-3.4624	8.02274e-279	1.26393e-276	down	Chr08	38897227	38906536	-	Glyma.08G283100	--	--	--	anthranilate phosphoribosyltransferase [Glycine max]	--	I1KXB7_SOYBN SubName: Full=Uncharacterized protein {ECO:0000313|EMBL:KRH45612.1, ECO:0000313|EnsemblPlants:KRH45612};	--	GO:0005829,cytosol; GO:0016757,transferase activity, transferring glycosyl groups; GO:0003921,GMP synthase activity; GO:0006177,GMP biosynthetic process; GO:0003674,molecular_function; GO:0003824,catalytic activity; GO:0016740,transferase activity; GO:0003922,GMP synthase (glutamine-hydrolyzing) activity; GO:0016874,ligase activity; GO:0016879,ligase activity, forming carbon-nitrogen bonds; GO:00…	PF00591.24:Glycosyl transferase family, a/b domain	--	--	--
Glyma.07G038500.Wm82.a2.v1	16.1553	15.7331	18.1453	661.888	577.014	549.11	364	439	405	14826	13581	11935	4.69516	1.48118e-272	2.32223e-270	up	Chr07	3183290	3184431	+	Glyma.07G038500	--	--	--	hypothetical protein GLYMA_07G038500v4 [Glycine max]	AB19A_PRUPE RecName: Full=Auxin-binding protein ABP19a; Flags: Precursor;	A0A0R0IZ51_SOYBN RecName: Full=Germin-like protein {ECO:0000256|RuleBase:RU366015};	--	GO:0048046,apoplast; GO:0030145,manganese ion binding; GO:0009734,auxin-activated signaling pathway; GO:0003674,molecular_function; GO:0005488,binding; GO:0043167,ion binding; GO:0043169,cation binding; GO:0046872,metal ion binding; GO:0046914,transition metal ion binding; GO:0007154,cell communication; GO:0007165,signal transduction; GO:0008150,biological_process; GO:0009719,response to endogeno…	PF00190.25:Cupin	--	--	--
Glyma.15G091600.Wm82.a2.v1	285.102	273.328	238.739	40.1955	41.1847	41.7304	18343	21778	15216	2571	2768	2590	-3.15595	5.04896e-272	7.87784e-270	down	Chr15	7061732	7066615	+	Glyma.15G091600	--	K21989 calcium permeable stress-gated cation channel | (RefSeq) CSC1-like protein ERD4 (A)	--	CSC1-like protein ERD4 [Glycine max]	CSCLD_ARATH RecName: Full=CSC1-like protein ERD4 {ECO:0000305}; AltName: Full=Hyperosmolality-gated Ca2+ permeable channel 3.1 {ECO:0000303|PubMed:25162526}; Short=AtOSCA3.1 {ECO:0000303|PubMed:25162526}; AltName: Full=Protein EARLY-RESPONSIVE TO DEHYDRATION STRESS 4 {ECO:0000303|PubMed:24503647};	I1MF04_SOYBN SubName: Full=Uncharacterized protein {ECO:0000313|EMBL:KRH11139.1, ECO:0000313|EnsemblPlants:KRH11139};	Uncharacterized conserved protein	GO:0009941,chloroplast envelope; GO:0016021,integral component of membrane; GO:0005634,nucleus; GO:0000325,plant-type vacuole; GO:0005886,plasma membrane; GO:0009506,plasmodesma; GO:0005227,calcium activated cation channel activity; GO:0003729,mRNA binding; GO:0003674,molecular_function; GO:0005215,transporter activity; GO:0005216,ion channel activity; GO:0005261,cation channel activity; GO:00083…	PF02714.18:Calcium-dependent channel, 7TM region, putative phosphate	--	--	--
Glyma.01G170200.Wm82.a2.v1	3.0289	2.7285	2.3969	68.0388	73.3045	66.7736	199	222	156	4444	5031	4232	4.21317	6.94489e-272	1.07842e-269	up	Chr01	50763806	50769670	+	Glyma.01G170200	--	K12309 beta-galactosidase [EC:3.2.1.23] | (RefSeq) beta-galactosidase 17 (A)	ko00052: Galactose metabolism; ko00511: Other glycan degradation; ko00531: Glycosaminoglycan degradation; ko00600: Sphingolipid metabolism; ko00604: Glycosphingolipid biosynthesis - ganglio series; ko01100: Metabolic pathways	hypothetical protein GYH30_001853 [Glycine max]	BGAL3_ARATH RecName: Full=Beta-galactosidase 3; Short=Lactase 3; EC=3.2.1.23; Flags: Precursor;	K7K4B2_SOYBN RecName: Full=Beta-galactosidase {ECO:0000256|ARBA:ARBA00012756, ECO:0000256|RuleBase:RU000675}; EC=3.2.1.23 {ECO:0000256|ARBA:ARBA00012756, ECO:0000256|RuleBase:RU000675};	Beta-galactosidase	GO:0048046,apoplast; GO:0009505,plant-type cell wall; GO:0005886,plasma membrane; GO:0005773,vacuole; GO:0004565,beta-galactosidase activity; GO:0030246,carbohydrate binding; GO:0005975,carbohydrate metabolic process; GO:0003674,molecular_function; GO:0003824,catalytic activity; GO:0004553,hydrolase activity, hydrolyzing O-glycosyl compounds; GO:0015925,galactosidase activity; GO:0016787,hydrolas…	PF01301.22:Glycosyl hydrolases family 35	--	--	--
Glyma.12G030100.Wm82.a2.v1	83.1143	78.9995	73.2956	6.8797	7.2444	7.764	3196	3762	2792	263	291	288	-3.89019	2.11891e-271	3.27462e-269	down	Chr12	2250575	2254011	+	Glyma.12G030100	--	K22733 magnesium transporter | (RefSeq) protein ENOR3-like isoform 1 (A)	--	putative magnesium transporter NIPA6 [Glycine max]	NIPA6_ARATH RecName: Full=Probable magnesium transporter NIPA6;	A0A0R0HA45_SOYBN RecName: Full=Probable magnesium transporter {ECO:0000256|RuleBase:RU363078};	Uncharacterized conserved protein	GO:0005769,early endosome; GO:0005783,endoplasmic reticulum; GO:0016021,integral component of membrane; GO:0016020,membrane; GO:0005886,plasma membrane; GO:0015095,magnesium ion transmembrane transporter activity; GO:0043621,protein self-association; GO:0051607,defense response to virus; GO:0015693,magnesium ion transport; GO:0003674,molecular_function; GO:0005215,transporter activity; GO:0008324…	PF05653.17:Magnesium transporter NIPA	--	--	--
Glyma.05G034500.Wm82.a2.v1	258.532	284.763	308.137	5.073	7.3625	8.2995	4101	5594	4842	80	122	127	-5.8314	1.21064e-270	1.86209e-268	down	Chr05	3021697	3023335	+	Glyma.05G034500	--	--	--	gibberellin-regulated protein 7 precursor [Glycine max]	SNAK2_SOLTU RecName: Full=Snakin-2; Flags: Precursor;	K7KMN0_SOYBN SubName: Full=Uncharacterized protein {ECO:0000313|EMBL:KRH57027.1, ECO:0000313|EnsemblPlants:KRH57027};	--	GO:0005576,extracellular region; GO:0006952,defense response; GO:0006950,response to stress; GO:0008150,biological_process; GO:0050896,response to stimulus; GO:0005575,cellular_component; GO:0110165,cellular anatomical entity	PF02704.17:Gibberellin regulated protein	--	--	--
Glyma.11G000500.Wm82.a2.v1	116.186	118.899	122.78	8.8198	10.4986	9.3743	4227	5357	4425	319	399	329	-4.10723	2.18644e-268	3.34711e-266	down	Chr11	28413	30256	+	Glyma.11G000500	--	K23260 scopoletin glucosyltransferase [EC:2.4.1.128] | (RefSeq) scopoletin glucosyltransferase (A)	ko00999: Biosynthesis of various plant secondary metabolites; ko01110: Biosynthesis of secondary metabolites	scopoletin glucosyltransferase [Glycine max]	SCGT_TOBAC RecName: Full=Scopoletin glucosyltransferase; EC=2.4.1.128; AltName: Full=Phenylpropanoid:glucosyltransferase 1;	A0A0B2PD91_GLYSO RecName: Full=Glycosyltransferase {ECO:0000256|RuleBase:RU362057}; EC=2.4.1.- {ECO:0000256|RuleBase:RU362057};	UDP-glucuronosyl and UDP-glucosyl transferase	GO:0042802,identical protein binding; GO:0050275,scopoletin glucosyltransferase activity; GO:0003674,molecular_function; GO:0005488,binding; GO:0005515,protein binding; GO:0003824,catalytic activity; GO:0008194,UDP-glycosyltransferase activity; GO:0016740,transferase activity; GO:0016757,transferase activity, transferring glycosyl groups; GO:0016758,transferase activity, transferring hexosyl grou…	PF00201.21:UDP-glucoronosyl and UDP-glucosyl transferase	--	--	--
Glyma.03G253600.Wm82.a2.v1	68.3448	69.0879	58.0442	0.5152	0.405	0.3463	3069	3842	2582	23	19	15	-7.72911	2.86353e-268	4.36305e-266	down	Chr03	44909846	44913008	+	Glyma.03G253600	--	K13430 serine/threonine-protein kinase PBS1 [EC:2.7.11.1] | (RefSeq) serine/threonine-protein kinase (A)	ko04626: Plant-pathogen interaction	probable serine/threonine-protein kinase PBL28 isoform X1 [Glycine soja]	Y2296_ARATH RecName: Full=Probable receptor-like protein kinase At2g42960; EC=2.7.11.1;	K7KH09_SOYBN RecName: Full=Protein kinase domain-containing protein {ECO:0000259|PROSITE:PS50011};	Serine/threonine protein kinase	GO:0005829,cytosol; GO:0016021,integral component of membrane; GO:0005524,ATP binding; GO:0106310,protein serine kinase activity; GO:0004674,protein serine/threonine kinase activity; GO:0006468,protein phosphorylation; GO:0000166,nucleotide binding; GO:0003674,molecular_function; GO:0005488,binding; GO:0017076,purine nucleotide binding; GO:0030554,adenyl nucleotide binding; GO:0032553,ribonucleot…	PF00069.28:Protein kinase domain	--	--	--
Glyma.04G199400.Wm82.a2.v1	175.681	176.345	128.57	11.227	11.8324	12.4756	11868	14753	8604	754	835	813	-4.21489	6.3364e-268	9.60942e-266	down	Chr04	47154987	47161404	+	Glyma.04G199400	--	--	--	uncharacterized protein LOC100793556 isoform X1 [Glycine max]	--	I1JXN8_SOYBN RecName: Full=DUF4210 domain-containing protein {ECO:0000259|SMART:SM01177};	Uncharacterized conserved protein	--	PF13889.9:Chromosome segregation during meiosis	--	--	--
Glyma.11G139300.Wm82.a2.v1	123.626	127.567	123.013	10.3919	9.7707	8.2838	4966	6346	4895	415	410	321	-4.18031	1.943e-266	2.93293e-264	down	Chr11	10608484	10612168	-	Glyma.11G139300	--	K13430 serine/threonine-protein kinase PBS1 [EC:2.7.11.1] | (RefSeq) serine/threonine-protein kinase PBS1 isoform X2 (A)	ko04626: Plant-pathogen interaction	hypothetical protein JHK85_031574 [Glycine max]	PBL9_ARATH RecName: Full=Probable serine/threonine-protein kinase PBL9 {ECO:0000305}; EC=2.7.11.1 {ECO:0000305}; AltName: Full=PBS1-like protein 9 {ECO:0000303|PubMed:20413097}; AltName: Full=Protein kinase 1A {ECO:0000305};	A0A445I2M8_GLYSO SubName: Full=Putative serine/threonine-protein kinase PBL9 isoform A {ECO:0000313|EMBL:RZB79854.1}; SubName: Full=Putative serine/threonine-protein kinase PBL9 isoform B {ECO:0000313|EMBL:RZB79855.1};	Serine/threonine protein kinase	GO:0005886,plasma membrane; GO:0005524,ATP binding; GO:0106310,protein serine kinase activity; GO:0004674,protein serine/threonine kinase activity; GO:0004713,protein tyrosine kinase activity; GO:0006952,defense response; GO:0000166,nucleotide binding; GO:0003674,molecular_function; GO:0005488,binding; GO:0017076,purine nucleotide binding; GO:0030554,adenyl nucleotide binding; GO:0032553,ribonucl…	PF07714.20:Protein tyrosine and serine/threonine kinase	--	--	--
Glyma.18G227400.Wm82.a2.v1	43.2716	43.6688	41.0818	1.3148	1.4194	1.9415	2218	2772	2086	67	76	96	-5.2427	2.33236e-265	3.50437e-263	down	Chr18	51650951	51654636	-	Glyma.18G227400	--	--	--	hypothetical protein JHK86_051196 [Glycine max]	--	A0A0R0F397_SOYBN SubName: Full=Uncharacterized protein {ECO:0000313|EMBL:KRH00663.1, ECO:0000313|EnsemblPlants:KRH00663};	FOG: Armadillo/beta-catenin-like repeats	--	PF00514.26:Armadillo/beta-catenin-like repeat	--	--	--
Glyma.13G163500.Wm82.a2.v1	140.696	146.638	130.135	19.9911	18.8229	18.9086	7320	9448	6707	1034	1023	949	-3.31617	3.52971e-264	5.27896e-262	down	Chr13	27876748	27886905	+	Glyma.13G163500	--	--	--	dynein regulatory complex subunit 6 [Glycine max]	--	I1LZU6_SOYBN SubName: Full=Uncharacterized protein {ECO:0000313|EMBL:KRH20214.1, ECO:0000313|EnsemblPlants:KRH20218};	Leucine rich repeat proteins, some proteins contain F-box	GO:0019005,SCF ubiquitin ligase complex; GO:0031146,SCF-dependent proteasomal ubiquitin-dependent protein catabolic process; GO:0006508,proteolysis; GO:0006511,ubiquitin-dependent protein catabolic process; GO:0006807,nitrogen compound metabolic process; GO:0008150,biological_process; GO:0008152,metabolic process; GO:0009056,catabolic process; GO:0009057,macromolecule catabolic process; GO:000998…	PF13855.9:Leucine rich repeat	--	--	--
Glyma.14G073200.Wm82.a2.v1	204.994	217.145	220.471	0.9301	0.8299	0.8987	3547	4653	3779	16	15	15	-8.38498	5.26169e-263	7.83316e-261	down	Chr14	6151199	6153371	-	Glyma.14G073200	--	--	--	uncharacterized protein LOC100527212 [Glycine max]	--	C6T3M6_SOYBN SubName: Full=Uncharacterized protein {ECO:0000313|EMBL:ACU16264.1, ECO:0000313|EnsemblPlants:KRH15176};	--	--	PF03087.17:Protein BPS1	--	--	--
Glyma.17G044300.Wm82.a2.v1	175.432	177.12	129.557	9.4464	8.1233	7.4099	12983	16233	9498	695	628	529	-4.72533	8.25649e-262	1.22354e-259	down	Chr17	3285534	3295066	-	Glyma.17G044300	--	K14157 alpha-aminoadipic semialdehyde synthase [EC:1.5.1.8 1.5.1.9] | (RefSeq) alpha-aminoadipic semialdehyde synthase (A)	ko00310: Lysine degradation; ko01100: Metabolic pathways; ko01110: Biosynthesis of secondary metabolites	hypothetical protein JHK82_046567 [Glycine max]	AASS_ARATH RecName: Full=Alpha-aminoadipic semialdehyde synthase; AltName: Full=cAt-LKR/SDH; Short=LKR/SDH; Includes: RecName: Full=Lysine ketoglutarate reductase; Short=LKR; EC=1.5.1.8; Includes: RecName: Full=Saccharopine dehydrogenase; EC=1.5.1.9; AltName: Full=cAt-SDH; Short=SDH;	A0A445G1W1_GLYSO SubName: Full=Alpha-aminoadipic semialdehyde synthase isoform A {ECO:0000313|EMBL:RZB55199.1}; SubName: Full=Alpha-aminoadipic semialdehyde synthase isoform B {ECO:0000313|EMBL:RZB55200.1};	Lysine-ketoglutarate reductase/saccharopine dehydrogenase	GO:0005737,cytoplasm; GO:0047131,saccharopine dehydrogenase (NAD+, L-glutamate-forming) activity; GO:0047130,saccharopine dehydrogenase (NADP+, L-lysine-forming) activity; GO:0004753,saccharopine dehydrogenase activity; GO:0033512,L-lysine catabolic process to acetyl-CoA via saccharopine; GO:0019878,lysine biosynthetic process via aminoadipic acid; GO:0003674,molecular_function; GO:0003824,cataly…	PF16653.8:Saccharopine dehydrogenase C-terminal domain	--	--	--
Glyma.13G222300.Wm82.a2.v1	313.312	320.22	273.404	45.4585	46.9477	42.674	17741	22455	15336	2559	2777	2331	-3.20795	2.59727e-261	3.83145e-259	down	Chr13	33522900	33527302	+	Glyma.13G222300	--	K00600 glycine hydroxymethyltransferase [EC:2.1.2.1] | (RefSeq) serine hydroxymethyltransferase 4 (A)	ko00260: Glycine, serine and threonine metabolism; ko00460: Cyanoamino acid metabolism; ko00630: Glyoxylate and dicarboxylate metabolism; ko00670: One carbon pool by folate; ko01100: Metabolic pathways; ko01110: Biosynthesis of secondary metabolites; ko01200: Carbon metabolism; ko01230: Biosynthesis of amino acids; ko01240: Biosynthesis of cofactors	hypothetical protein GYH30_037024 [Glycine max]	GLYP3_ARATH RecName: Full=Serine hydroxymethyltransferase 3, chloroplastic {ECO:0000303|PubMed:10806255, ECO:0000303|PubMed:12730263}; Short=AtSHM3 {ECO:0000303|PubMed:12730263}; Short=AtSHMT3 {ECO:0000303|PubMed:20518745}; EC=2.1.2.1 {ECO:0000269|PubMed:20518745}; AltName: Full=Glycine hydroxymethyltransferase 3 {ECO:0000303|PubMed:20518745}; AltName: Full=Serine methylase 3 {ECO:0000303|PubMed:…	I1M1L2_SOYBN RecName: Full=Serine hydroxymethyltransferase {ECO:0000256|RuleBase:RU000585}; EC=2.1.2.1 {ECO:0000256|RuleBase:RU000585};	Glycine/serine hydroxymethyltransferase	GO:0009507,chloroplast; GO:0009570,chloroplast stroma; GO:0005737,cytoplasm; GO:0005886,plasma membrane; GO:0009536,plastid; GO:0004372,glycine hydroxymethyltransferase activity; GO:0030170,pyridoxal phosphate binding; GO:0070905,serine binding; GO:0008270,zinc ion binding; GO:0046655,folic acid metabolic process; GO:0019264,glycine biosynthetic process from serine; GO:0006565,L-serine catabolic …	PF00464.22:Serine hydroxymethyltransferase	--	--	--
Glyma.08G332900.Wm82.a2.v1	4.2718	4.7971	4.6331	110.66	108.947	101.335	215	299	231	5537	5728	4920	4.08558	1.25968e-260	1.84984e-258	up	Chr08	44997823	45000952	-	Glyma.08G332900	--	K04079 molecular chaperone HtpG | (RefSeq) HSP90-2; uncharacterized protein LOC100819568 (A)	ko04141: Protein processing in endoplasmic reticulum; ko04626: Plant-pathogen interaction	heat shock cognate protein 80-like [Glycine max]	HSP80_SOLLC RecName: Full=Heat shock cognate protein 80;	A0A0B2P2S4_GLYSO SubName: Full=Heat shock cognate protein 80 {ECO:0000313|EMBL:KHN01774.1}; SubName: Full=Heat shock cognate protein 80 isoform A {ECO:0000313|EMBL:RZC00023.1};	Molecular chaperone (HSP90 family)	GO:0005829,cytosol; GO:0048471,perinuclear region of cytoplasm; GO:0005886,plasma membrane; GO:0032991,protein-containing complex; GO:0005524,ATP binding; GO:0016887,ATPase activity; GO:0051082,unfolded protein binding; GO:0034605,cellular response to heat; GO:0006457,protein folding; GO:0050821,protein stabilization; GO:0000166,nucleotide binding; GO:0003674,molecular_function; GO:0005488,bindin…	PF00183.21:Hsp90 protein	--	--	--
Glyma.05G043900.Wm82.a2.v1	217.718	208.055	172.214	18.4132	17.0685	17.251	4579	5419	3588	385	375	350	-3.96232	2.67079e-259	3.9044e-257	down	Chr05	3909498	3911751	-	Glyma.05G043900	--	K10523 speckle-type POZ protein | (RefSeq) BTB/POZ and MATH domain-containing protein 4 (A)	--	BTB/POZ and TAZ domain-containing protein 2 isoform B [Glycine soja]	BT2_ARATH RecName: Full=BTB/POZ and TAZ domain-containing protein 2; AltName: Full=BTB and TAZ domain protein 2;	A0A368UI42_SOYBN RecName: Full=BTB domain-containing protein {ECO:0000259|PROSITE:PS50097};	CREB binding protein/P300 and related TAZ Zn-finger proteins	GO:0005737,cytoplasm; GO:0005634,nucleus; GO:0005516,calmodulin binding; GO:0046872,metal ion binding; GO:0009738,abscisic acid-activated signaling pathway; GO:0009734,auxin-activated signaling pathway; GO:0007623,circadian rhythm; GO:0009553,embryo sac development; GO:0009555,pollen development; GO:0051973,positive regulation of telomerase activity; GO:0016567,protein ubiquitination; GO:0006355,…	PF00651.34:BTB/POZ domain	TRAF	TR	TRAF
Glyma.04G249700.Wm82.a2.v1	26.7363	27.4225	31.5076	880.693	792.894	774.327	681	865	795	22301	21097	19026	4.3702	4.72125e-259	6.87101e-257	up	Chr04	51627709	51629519	+	Glyma.04G249700	--	K03542 photosystem II 22kDa protein | (RefSeq) photosystem II 22 kDa protein, chloroplastic (A)	ko00195: Photosynthesis; ko01100: Metabolic pathways	photosystem II 22 kDa protein, chloroplastic [Glycine max]	PSBS_SPIOL RecName: Full=Photosystem II 22 kDa protein, chloroplastic; AltName: Full=CP22; Flags: Precursor;	I1JZ64_SOYBN SubName: Full=Uncharacterized protein {ECO:0000313|EMBL:KRH64677.1, ECO:0000313|EnsemblPlants:KRH64677};	--	GO:0009535,chloroplast thylakoid membrane; GO:0016021,integral component of membrane; GO:0009523,photosystem II; GO:0042802,identical protein binding; GO:0051219,phosphoprotein binding; GO:0015979,photosynthesis; GO:0003674,molecular_function; GO:0005488,binding; GO:0005515,protein binding; GO:0008150,biological_process; GO:0008152,metabolic process; GO:0009987,cellular process; GO:0044237,cellul…	PF00504.24:Chlorophyll A-B binding protein	--	--	--
Glyma.02G282100.Wm82.a2.v1	47.5358	48.4774	41.111	2.2373	1.6016	1.9792	2415	3050	2069	113	85	97	-5.02065	1.23696e-258	1.79215e-256	down	Chr02	46437888	46443042	-	Glyma.02G282100	--	K16189 phytochrome-interacting factor 4 | (RefSeq) PIF4A; transcription factor PIF4 (A)	ko04075: Plant hormone signal transduction	transcription factor PIF4 [Glycine max]	PIF4_ARATH RecName: Full=Transcription factor PIF4; AltName: Full=Basic helix-loop-helix protein 9; Short=AtbHLH9; Short=bHLH 9; AltName: Full=Phytochrome-interacting factor 4; AltName: Full=Short under red-light 2; AltName: Full=Transcription factor EN 102; AltName: Full=bHLH transcription factor bHLH009;	I1JJ02_SOYBN RecName: Full=BHLH domain-containing protein {ECO:0000259|PROSITE:PS50888};	--	GO:0005634,nucleus; GO:0003677,DNA binding; GO:0003700,DNA-binding transcription factor activity; GO:1990841,promoter-specific chromatin binding; GO:0046983,protein dimerization activity; GO:0009704,de-etiolation; GO:0009638,phototropism; GO:0010161,red light signaling pathway; GO:0010017,red or far-red light signaling pathway; GO:0009585,red, far-red light phototransduction; GO:0010600,regulatio…	PF00010.29:Helix-loop-helix DNA-binding domain	bHLH	TF	bHLH
Glyma.07G265900.Wm82.a2.v1	61.031	59.2455	63.7808	1.6549	1.6658	1.5415	1929	2319	1997	52	55	47	-5.70804	4.33934e-256	6.25907e-254	down	Chr07	43972925	43976093	+	Glyma.07G265900	--	K14445 solute carrier family 13 (sodium-dependent dicarboxylate transporter), member 2/3/5 | (RefSeq) tonoplast dicarboxylate transporter (A)	--	Tonoplast dicarboxylate transporter [Glycine max]	TDT_ARATH RecName: Full=Tonoplast dicarboxylate transporter; Short=AttDT; AltName: Full=Sodium-dicarboxylate cotransporter-like; Short=AtSDAT; AltName: Full=Vacuolar malate transporter;	A0A445K231_GLYSO SubName: Full=Tonoplast dicarboxylate transporter {ECO:0000313|EMBL:RZC04817.1};	Na+/dicarboxylate, Na+/tricarboxylate and phosphate transporters	GO:0016021,integral component of membrane; GO:0005774,vacuolar membrane; GO:0005773,vacuole; GO:0015140,malate transmembrane transporter activity; GO:0098656,anion transmembrane transport; GO:0015743,malate transport; GO:0051453,regulation of intracellular pH; GO:0003674,molecular_function; GO:0005215,transporter activity; GO:0005310,dicarboxylic acid transmembrane transporter activity; GO:000534…	PF00939.22:Sodium:sulfate symporter transmembrane region	--	--	--
Glyma.18G236700.Wm82.a2.v1	1.0903	0.5323	0.6655	95.3352	95.8263	102.376	43	26	26	3738	3948	3895	6.5665	1.44611e-255	2.07663e-253	up	Chr18	52558809	52562720	+	Glyma.18G236700	--	K01184 polygalacturonase [EC:3.2.1.15] | (RefSeq) LOW QUALITY PROTEIN: probable polygalacturonase At3g15720 (A)	ko00040: Pentose and glucuronate interconversions; ko01100: Metabolic pathways	probable polygalacturonase [Glycine max]	PGLR_VITVI RecName: Full=Probable polygalacturonase; Short=PG {ECO:0000250|UniProtKB:Q7M1E7}; EC=3.2.1.15; AltName: Full=Pectinase {ECO:0000250|UniProtKB:Q7M1E7};	A0A0B2NQL5_GLYSO SubName: Full=Putative polygalacturonase {ECO:0000313|EMBL:KHM99339.1}; EC=3.2.1.15 {ECO:0000313|EMBL:KHM99339.1};	--	GO:0016021,integral component of membrane; GO:0004650,polygalacturonase activity; GO:0005975,carbohydrate metabolic process; GO:0003674,molecular_function; GO:0003824,catalytic activity; GO:0004553,hydrolase activity, hydrolyzing O-glycosyl compounds; GO:0016787,hydrolase activity; GO:0016798,hydrolase activity, acting on glycosyl bonds; GO:0008150,biological_process; GO:0008152,metabolic process…	PF00295.20:Glycosyl hydrolases family 28	--	--	--
Glyma.15G034000.Wm82.a2.v1	87.7916	83.7004	65.0175	5.8443	5.137	5.1161	6724	7939	4933	445	411	378	-4.33362	1.38194e-254	1.97575e-252	down	Chr15	2704676	2719699	-	Glyma.15G034000	--	K00106 xanthine dehydrogenase/oxidase [EC:1.17.1.4 1.17.3.2] | (RefSeq) xanthine dehydrogenase 1 isoform X1 (A)	ko00230: Purine metabolism; ko00232: Caffeine metabolism; ko01100: Metabolic pathways; ko01110: Biosynthesis of secondary metabolites; ko01232: Nucleotide metabolism; ko04146: Peroxisome	Xanthine dehydrogenase [Glycine soja]	XDH1_ARATH RecName: Full=Xanthine dehydrogenase 1; Short=AtXDH1; EC=1.17.1.4 {ECO:0000269|PubMed:14726515};	A0A0R0G5H5_SOYBN SubName: Full=Uncharacterized protein {ECO:0000313|EMBL:KRH10197.1, ECO:0000313|EnsemblPlants:KRH10197};	Xanthine dehydrogenase	GO:0005886,plasma membrane; GO:0051537,2 iron, 2 sulfur cluster binding; GO:0071949,FAD binding; GO:0005506,iron ion binding; GO:0016491,oxidoreductase activity; GO:0004854,xanthine dehydrogenase activity; GO:0006145,purine nucleobase catabolic process; GO:0000302,response to reactive oxygen species; GO:0009414,response to water deprivation; GO:0042554,superoxide anion generation; GO:0046110,xant…	PF02738.21:Molybdopterin cofactor-binding domain	--	--	--
Glyma.16G025700.Wm82.a2.v1	1.1635	0.7728	0.8146	58.8732	59.9269	58.1245	62	51	43	3119	3336	2988	5.55796	1.69673e-254	2.41515e-252	up	Chr16	2491022	2497152	+	Glyma.16G025700	--	K13179 ATP-dependent RNA helicase DDX18/HAS1 [EC:3.6.4.13] | (RefSeq) DEAD-box ATP-dependent RNA helicase 27 isoform X1 (A)	--	DEAD-box ATP-dependent RNA helicase 31 isoform X1 [Glycine max]	RH31_ARATH RecName: Full=DEAD-box ATP-dependent RNA helicase 31; EC=3.6.4.13;	K7MEV8_SOYBN SubName: Full=Uncharacterized protein {ECO:0000313|EMBL:KRH06491.1, ECO:0000313|EnsemblPlants:KRH06491};	ATP-dependent RNA helicase pitchoune	GO:0005524,ATP binding; GO:0016887,ATPase activity; GO:0003723,RNA binding; GO:0003724,RNA helicase activity; GO:0000166,nucleotide binding; GO:0003674,molecular_function; GO:0005488,binding; GO:0017076,purine nucleotide binding; GO:0030554,adenyl nucleotide binding; GO:0032553,ribonucleotide binding; GO:0032555,purine ribonucleotide binding; GO:0032559,adenyl ribonucleotide binding; GO:0035639,p…	PF00270.32:DEAD/DEAH box helicase	--	--	--
Glyma.08G022300.Wm82.a2.v1	7.6904	6.3165	6.1269	142.692	137.26	137.03	408	415	322	7526	7607	7013	3.91301	1.8356e-254	2.60142e-252	up	Chr08	1797953	1803506	+	Glyma.08G022300	--	K01179 endoglucanase [EC:3.2.1.4] | (RefSeq) CEL8; endo-1,4-beta-glucanase precursor (A)	ko00500: Starch and sucrose metabolism; ko01100: Metabolic pathways	endo-1,4-beta-glucanase precursor [Glycine max]	GUN6_ARATH RecName: Full=Endoglucanase 6; EC=3.2.1.4; AltName: Full=Endo-1,4-beta glucanase 6; Flags: Precursor;	I1KPJ3_SOYBN RecName: Full=Endoglucanase {ECO:0000256|RuleBase:RU361166}; EC=3.2.1.4 {ECO:0000256|RuleBase:RU361166};	--	GO:0005576,extracellular region; GO:0030246,carbohydrate binding; GO:0008810,cellulase activity; GO:0071555,cell wall organization; GO:0030245,cellulose catabolic process; GO:0003674,molecular_function; GO:0005488,binding; GO:0003824,catalytic activity; GO:0004553,hydrolase activity, hydrolyzing O-glycosyl compounds; GO:0016787,hydrolase activity; GO:0016798,hydrolase activity, acting on glycosyl…	PF00759.22:Glycosyl hydrolase family 9	--	--	--
novel.745	39.1053	40.414	37.885	0.4363	0.1661	0.2548	2705	3462	2596	30	12	17	-7.56739	1.73766e-252	2.45192e-250	down	Chr07	15011137	15014642	+	--	--	K22390 acid phosphatase type 7 | (RefSeq) probable inactive purple acid phosphatase 1 isoform X1 (A)	--	hypothetical protein JHK87_018252 [Glycine soja]	PPA1_ARATH RecName: Full=Probable inactive purple acid phosphatase 1; Flags: Precursor;	A0A5K1EJF6_9MAGN RecName: Full=Metallophos domain-containing protein {ECO:0000259|Pfam:PF00149}; Flags: Fragment;	Purple acid phosphatase	GO:0005576,extracellular region; GO:0003993,acid phosphatase activity; GO:0046872,metal ion binding; GO:0003674,molecular_function; GO:0003824,catalytic activity; GO:0016787,hydrolase activity; GO:0016788,hydrolase activity, acting on ester bonds; GO:0016791,phosphatase activity; GO:0042578,phosphoric ester hydrolase activity; GO:0005488,binding; GO:0043167,ion binding; GO:0043169,cation binding;…	--	--	--	--
Glyma.10G282200.Wm82.a2.v1	65.5965	62.3904	63.1465	1.9505	2.5284	1.7676	1962	2311	1871	58	79	51	-5.39626	1.94648e-251	2.73467e-249	down	Chr10	50314887	50318030	-	Glyma.10G282200	--	K09838 zeaxanthin epoxidase [EC:1.14.15.21] | (RefSeq) zeaxanthin epoxidase, chloroplastic-like (A)	ko00906: Carotenoid biosynthesis; ko01100: Metabolic pathways; ko01110: Biosynthesis of secondary metabolites	monooxygenase 2 [Glycine max]	MO2_ARATH RecName: Full=Monooxygenase 2 {ECO:0000303|PubMed:10216258}; Short=AtMO2 {ECO:0000303|PubMed:10216258}; EC=1.14.13.-;	I1LF51_SOYBN RecName: Full=FAD_binding_3 domain-containing protein {ECO:0000259|Pfam:PF01494};	Kynurenine 3-monooxygenase and related flavoprotein monooxygenases	GO:0005886,plasma membrane; GO:0071949,FAD binding; GO:0004497,monooxygenase activity; GO:0002239,response to oomycetes; GO:0000166,nucleotide binding; GO:0003674,molecular_function; GO:0005488,binding; GO:0036094,small molecule binding; GO:0043167,ion binding; GO:0043168,anion binding; GO:0050660,flavin adenine dinucleotide binding; GO:0097159,organic cyclic compound binding; GO:1901265,nucleosi…	PF01494.22:FAD binding domain	--	--	--
Glyma.20G051500.Wm82.a2.v1	129.252	131.479	114.441	20.0191	19.8531	19.9754	6949	8754	6095	1070	1115	1036	-3.10958	4.8619e-251	6.80121e-249	down	Chr20	11509210	11512726	-	Glyma.20G051500	--	K14514 ethylene-insensitive protein 3 | (RefSeq) protein ETHYLENE INSENSITIVE 3 (A)	ko04016: MAPK signaling pathway - plant; ko04075: Plant hormone signal transduction	protein ETHYLENE INSENSITIVE 3 [Glycine max]	EIN3_ARATH RecName: Full=Protein ETHYLENE INSENSITIVE 3 {ECO:0000303|PubMed:9215635};	A0A0B2SNJ0_GLYSO SubName: Full=Protein ETHYLENE INSENSITIVE 3 {ECO:0000313|EMBL:KHN46383.1};	--	GO:0005634,nucleus; GO:0003682,chromatin binding; GO:0003677,DNA binding; GO:0003700,DNA-binding transcription factor activity; GO:0042393,histone binding; GO:0019900,kinase binding; GO:0000976,transcription regulatory region sequence-specific DNA binding; GO:0006325,chromatin organization; GO:0042742,defense response to bacterium; GO:0009873,ethylene-activated signaling pathway; GO:0016573,histo…	PF04873.16:Ethylene insensitive 3	EIL	TF	EIL
Glyma.06G078100.Wm82.a2.v1	65.5003	72.482	71.8389	4.5057	4.0211	3.451	3758	5150	4083	257	241	191	-4.59483	3.2724e-250	4.55804e-248	down	Chr06	6046280	6049613	-	Glyma.06G078100	--	K17609 nucleoredoxin [EC:1.8.1.8] | (RefSeq) probable nucleoredoxin 3 (A)	--	Putative nucleoredoxin 3 [Glycine soja]	NRX3_ARATH RecName: Full=Probable nucleoredoxin 3; Short=AtNrx3; EC=1.8.1.8;	A0A0B2Q9C3_GLYSO RecName: Full=Ribonuclease H2 subunit B {ECO:0000256|ARBA:ARBA00019062}; AltName: Full=Ribonuclease HI subunit B {ECO:0000256|ARBA:ARBA00033464};	Thioredoxin, nucleoredoxin and related proteins	GO:0004791,thioredoxin-disulfide reductase activity; GO:0003674,molecular_function; GO:0003824,catalytic activity; GO:0015036,disulfide oxidoreductase activity; GO:0016209,antioxidant activity; GO:0016491,oxidoreductase activity; GO:0016651,oxidoreductase activity, acting on NAD(P)H; GO:0016667,oxidoreductase activity, acting on a sulfur group of donors; GO:0016668,oxidoreductase activity, acting…	PF13905.9:Thioredoxin-like	--	--	--
Glyma.08G111000.Wm82.a2.v1	109.991	103.588	85.4807	10.743	10.2678	10.9448	7209	8408	5550	700	703	692	-3.68539	1.0678e-249	1.48096e-247	down	Chr08	8525831	8543885	+	Glyma.08G111000	--	K12309 beta-galactosidase [EC:3.2.1.23] | (RefSeq) beta-galactosidase 17 (A)	ko00052: Galactose metabolism; ko00511: Other glycan degradation; ko00531: Glycosaminoglycan degradation; ko00600: Sphingolipid metabolism; ko00604: Glycosphingolipid biosynthesis - ganglio series; ko01100: Metabolic pathways	Beta-galactosidase 9 [Glycine max]	BGAL9_ARATH RecName: Full=Beta-galactosidase 9; Short=Lactase 9; EC=3.2.1.23; Flags: Precursor;	Q6X0N7_SOYBN RecName: Full=Beta-galactosidase {ECO:0000256|ARBA:ARBA00012756, ECO:0000256|RuleBase:RU000675}; EC=3.2.1.23 {ECO:0000256|ARBA:ARBA00012756, ECO:0000256|RuleBase:RU000675};	Beta-galactosidase	GO:0048046,apoplast; GO:0000325,plant-type vacuole; GO:0005773,vacuole; GO:0004565,beta-galactosidase activity; GO:0030246,carbohydrate binding; GO:0005975,carbohydrate metabolic process; GO:0003674,molecular_function; GO:0003824,catalytic activity; GO:0004553,hydrolase activity, hydrolyzing O-glycosyl compounds; GO:0015925,galactosidase activity; GO:0016787,hydrolase activity; GO:0016798,hydrola…	PF01301.22:Glycosyl hydrolases family 35	--	--	--
Glyma.19G043000.Wm82.a2.v1	40.171	41.027	35.2756	0.8659	0.9614	1.381	1960	2479	1705	42	49	65	-5.64876	1.90517e-249	2.63108e-247	down	Chr19	6272211	6276348	+	Glyma.19G043000	--	K00318 proline dehydrogenase [EC:1.5.5.2] | (RefSeq) PDH; proline dehydrogenase (A)	ko00330: Arginine and proline metabolism; ko01100: Metabolic pathways; ko01110: Biosynthesis of secondary metabolites	hypothetical protein JHK85_053163 [Glycine max]	PROD2_ARATH RecName: Full=Proline dehydrogenase 2, mitochondrial {ECO:0000303|PubMed:20403182}; EC=1.5.5.2 {ECO:0000305|PubMed:20403182}; AltName: Full=Osmotic stress-induced proline dehydrogenase; AltName: Full=Proline oxidase; Flags: Precursor;	K7MWG9_SOYBN RecName: Full=Proline dehydrogenase {ECO:0000256|ARBA:ARBA00012695, ECO:0000256|RuleBase:RU364054}; EC=1.5.5.2 {ECO:0000256|ARBA:ARBA00012695, ECO:0000256|RuleBase:RU364054};	Proline oxidase	GO:0005739,mitochondrion; GO:0071949,FAD binding; GO:0004657,proline dehydrogenase activity; GO:0006562,proline catabolic process; GO:0010133,proline catabolic process to glutamate; GO:0006970,response to osmotic stress; GO:0009414,response to water deprivation; GO:0000166,nucleotide binding; GO:0003674,molecular_function; GO:0005488,binding; GO:0036094,small molecule binding; GO:0043167,ion bind…	PF01619.21:Proline dehydrogenase	--	--	--
Glyma.10G249700.Wm82.a2.v1	95.8176	92.6737	80.5677	10.6737	11.9929	11.2457	4849	5808	4039	537	634	549	-3.44937	2.50889e-249	3.45014e-247	down	Chr10	47786172	47795006	-	Glyma.10G249700	--	K01897 long-chain acyl-CoA synthetase [EC:6.2.1.3] | (RefSeq) long chain acyl-CoA synthetase 6, peroxisomal (A)	ko00061: Fatty acid biosynthesis; ko00071: Fatty acid degradation; ko01100: Metabolic pathways; ko01212: Fatty acid metabolism; ko04146: Peroxisome	Long chain acyl-CoA synthetase 6, peroxisomal isoform C [Glycine soja]	LACS6_ARATH RecName: Full=Long chain acyl-CoA synthetase 6, peroxisomal {ECO:0000303|PubMed:12177484}; Short=AtLACS6 {ECO:0000303|PubMed:12366803}; EC=6.2.1.3 {ECO:0000269|PubMed:12177484, ECO:0000269|PubMed:12366803}; Flags: Precursor;	A0A445ISL7_GLYSO RecName: Full=Long-chain-fatty-acid--CoA ligase {ECO:0000256|ARBA:ARBA00026121, ECO:0000256|RuleBase:RU369030}; EC=6.2.1.3 {ECO:0000256|ARBA:ARBA00026121, ECO:0000256|RuleBase:RU369030};	Long-chain acyl-CoA synthetases (AMP-forming)	GO:0005829,cytosol; GO:0005783,endoplasmic reticulum; GO:0046861,glyoxysomal membrane; GO:0016020,membrane; GO:0005777,peroxisome; GO:0005524,ATP binding; GO:0004467,long-chain fatty acid-CoA ligase activity; GO:0006631,fatty acid metabolic process; GO:0010193,response to ozone; GO:0000166,nucleotide binding; GO:0003674,molecular_function; GO:0005488,binding; GO:0017076,purine nucleotide binding;…	PF00501.31:AMP-binding enzyme	--	--	--
Glyma.05G225900.Wm82.a2.v1	110.842	111.531	127.109	1.8781	1.3514	2.2187	2434	3033	2765	41	31	47	-6.47765	6.90912e-249	9.46112e-247	down	Chr05	40451889	40453150	+	Glyma.05G225900	--	--	--	uncharacterized protein LOC100526906 [Glycine max]	OXS3_ARATH RecName: Full=Protein OXIDATIVE STRESS 3 {ECO:0000303|PubMed:18980652}; Short=AtOXS3 {ECO:0000303|PubMed:18980652};	A0A0B2R4Q7_GLYSO SubName: Full=Uncharacterized protein {ECO:0000313|EMBL:KHN26988.1};	Nuclear localization sequence binding protein	GO:0016607,nuclear speck; GO:0005634,nucleus; GO:2000028,regulation of photoperiodism, flowering; GO:2000070,regulation of response to water deprivation; GO:0046686,response to cadmium ion; GO:0046688,response to copper ion; GO:0010218,response to far red light; GO:0009416,response to light stimulus; GO:0006979,response to oxidative stress; GO:0010114,response to red light; GO:0009611,response to…	--	--	--	--
Glyma.18G139900.Wm82.a2.v1	2.5478	1.921	1.9758	63.084	70.7448	68.2831	151	141	116	3717	4380	3904	4.51369	1.1778e-247	1.60607e-245	up	Chr18	21123201	21129260	+	Glyma.18G139900	--	K01184 polygalacturonase [EC:3.2.1.15] | (RefSeq) polygalacturonase PG1 precursor (A)	ko00040: Pentose and glucuronate interconversions; ko01100: Metabolic pathways	polygalacturonase At1g48100 isoform X1 [Glycine max]	PGLR4_ARATH RecName: Full=Polygalacturonase At1g48100; Short=PG; EC=3.2.1.15; AltName: Full=Pectinase At1g48100; Flags: Precursor;	A0A0B2QTT2_GLYSO SubName: Full=Polygalacturonase {ECO:0000313|EMBL:KHN23203.1}; EC=3.2.1.15 {ECO:0000313|EMBL:KHN23203.1}; EC=3.2.1.67 {ECO:0000313|EMBL:KHN23203.1};	--	GO:0005576,extracellular region; GO:0004650,polygalacturonase activity; GO:0005975,carbohydrate metabolic process; GO:0009831,plant-type cell wall modification involved in multidimensional cell growth; GO:0003674,molecular_function; GO:0003824,catalytic activity; GO:0004553,hydrolase activity, hydrolyzing O-glycosyl compounds; GO:0016787,hydrolase activity; GO:0016798,hydrolase activity, acting o…	PF00295.20:Glycosyl hydrolases family 28	--	--	--
Glyma.04G228300.Wm82.a2.v1	237.618	238.34	192.587	31.2629	30.7133	30.4498	14205	17645	11405	1858	1918	1756	-3.31365	1.07062e-246	1.4538e-244	down	Chr04	49758485	49763637	-	Glyma.04G228300	--	K12130 pseudo-response regulator 5 | (RefSeq) two-component response regulator-like APRR9 isoform X2 (A)	ko04712: Circadian rhythm - plant	two-component response regulator-like APRR5 isoform X1 [Glycine max]	APRR5_ARATH RecName: Full=Two-component response regulator-like APRR5; AltName: Full=Pseudo-response regulator 5;	I1JYH9_SOYBN SubName: Full=Uncharacterized protein {ECO:0000313|EMBL:KRH64297.1, ECO:0000313|EnsemblPlants:KRH64297};	GATA-4/5/6 transcription factors	GO:0005634,nucleus; GO:0009736,cytokinin-activated signaling pathway; GO:0000160,phosphorelay signal transduction system; GO:0048511,rhythmic process; GO:0007154,cell communication; GO:0007165,signal transduction; GO:0008150,biological_process; GO:0009719,response to endogenous stimulus; GO:0009725,response to hormone; GO:0009735,response to cytokinin; GO:0009755,hormone-mediated signaling pathwa…	PF00072.27:Response regulator receiver domain	Pseudo ARR-B	TR	Pseudo ARR-B
Glyma.14G004200.Wm82.a2.v1	3.3735	2.9456	3.4055	108.753	101.95	100.42	123	133	123	3942	3883	3532	4.54151	1.96894e-246	2.6625e-244	up	Chr14	363328	365175	+	Glyma.14G004200	--	--	--	fasciclin-like arabinogalactan protein 2 [Glycine max]	FLA2_ARATH RecName: Full=Fasciclin-like arabinogalactan protein 2; Flags: Precursor;	I1M665_SOYBN SubName: Full=Uncharacterized protein {ECO:0000313|EMBL:KRH14062.1, ECO:0000313|EnsemblPlants:KRH14062};	--	GO:0031225,anchored component of membrane; GO:0046658,anchored component of plasma membrane; GO:0005829,cytosol; GO:0000325,plant-type vacuole; GO:0005886,plasma membrane; GO:0005575,cellular_component; GO:0016020,membrane; GO:0031224,intrinsic component of membrane; GO:0110165,cellular anatomical entity; GO:0031226,intrinsic component of plasma membrane; GO:0071944,cell periphery; GO:0005622,int…	PF02469.25:Fasciclin domain	--	--	--
Glyma.13G370000.Wm82.a2.v1	199.528	194.423	202.339	13.6434	16.1354	17.9661	5031	6071	5054	342	425	437	-4.11034	9.16426e-246	1.23409e-243	down	Chr13	45542607	45543980	-	Glyma.13G370000	--	K07198 5'-AMP-activated protein kinase, catalytic alpha subunit [EC:2.7.11.11] | (RefSeq) CBL-interacting protein kinase 2 (A)	--	CBL-interacting serine/threonine-protein kinase 5-like [Glycine soja]	CIPKP_ARATH RecName: Full=CBL-interacting serine/threonine-protein kinase 25; EC=2.7.11.1; AltName: Full=SNF1-related kinase 3.25; AltName: Full=SOS2-like protein kinase PKS25;	I1M5Y5_SOYBN RecName: Full=Non-specific serine/threonine protein kinase {ECO:0000256|ARBA:ARBA00012513}; EC=2.7.11.1 {ECO:0000256|ARBA:ARBA00012513};	Serine/threonine protein kinase	GO:0005524,ATP binding; GO:0106310,protein serine kinase activity; GO:0004674,protein serine/threonine kinase activity; GO:0030007,cellular potassium ion homeostasis; GO:0050832,defense response to fungus; GO:0006468,protein phosphorylation; GO:0001666,response to hypoxia; GO:0007165,signal transduction; GO:0000166,nucleotide binding; GO:0003674,molecular_function; GO:0005488,binding; GO:0017076,…	PF00069.28:Protein kinase domain	--	--	--
Glyma.10G166000.Wm82.a2.v1	82.0617	89.5784	73.4204	9.5843	10.0523	9.0743	4556	6159	4038	529	583	486	-3.55397	3.98865e-245	5.34907e-243	down	Chr10	40024157	40029624	+	Glyma.10G166000	--	K01620 threonine aldolase [EC:4.1.2.48] | (RefSeq) L-allo-threonine aldolase-like (A)	ko00260: Glycine, serine and threonine metabolism; ko01100: Metabolic pathways; ko01110: Biosynthesis of secondary metabolites; ko01230: Biosynthesis of amino acids	hypothetical protein GYH30_028219 [Glycine max]	THA1_ARATH RecName: Full=Low-specificity L-threonine aldolase 1 {ECO:0000303|PubMed:15255874, ECO:0000303|PubMed:17172352}; EC=4.1.2.48 {ECO:0000269|PubMed:15255874}; AltName: Full=Threonine aldolase 1 {ECO:0000303|PubMed:15255874, ECO:0000303|PubMed:17172352};	A0A0R0HUG2_SOYBN RecName: Full=Beta_elim_lyase domain-containing protein {ECO:0000259|Pfam:PF01212};	Threonine aldolase	GO:0005829,cytosol; GO:0008732,L-allo-threonine aldolase activity; GO:0004793,threonine aldolase activity; GO:0006545,glycine biosynthetic process; GO:0006567,threonine catabolic process; GO:0003674,molecular_function; GO:0003824,catalytic activity; GO:0016829,lyase activity; GO:0016830,carbon-carbon lyase activity; GO:0016832,aldehyde-lyase activity; GO:0006082,organic acid metabolic process; GO…	PF01212.24:Beta-eliminating lyase	--	--	--
Glyma.04G018400.Wm82.a2.v1	64.218	71.4894	63.3261	4.1664	4.2981	3.5071	2031	2800	1984	131	142	107	-4.51671	5.73969e-245	7.66567e-243	down	Chr04	1436020	1443342	-	Glyma.04G018400	--	--	--	uncharacterized protein LOC114408519 [Glycine soja]	--	A0A0R0K2I4_SOYBN SubName: Full=Uncharacterized protein {ECO:0000313|EMBL:KRH60951.1, ECO:0000313|EnsemblPlants:KRH60951};	--	--	--	--	--	--
Glyma.08G157800.Wm82.a2.v1	98.5239	92.5812	82.8725	7.6851	6.9314	8.6448	3946	4592	3288	306	290	334	-4.02025	7.66587e-245	1.01962e-242	down	Chr08	12226940	12231858	+	Glyma.08G157800	--	K03639 GTP 3',8-cyclase [EC:4.1.99.22] | (RefSeq) GTP 3',8-cyclase, mitochondrial isoform X1 (A)	ko00790: Folate biosynthesis; ko01100: Metabolic pathways; ko01240: Biosynthesis of cofactors; ko04122: Sulfur relay system	GTP 3',8-cyclase, mitochondrial isoform X1 [Glycine max]	CNX2_ARATH RecName: Full=GTP 3',8-cyclase, mitochondrial; EC=4.1.99.22 {ECO:0000250|UniProtKB:P69848}; AltName: Full=Molybdenum cofactor biosynthesis enzyme CNX2; AltName: Full=Molybdopterin biosynthesis protein CNX2; AltName: Full=Molybdopterin precursor Z synthase; Flags: Precursor;	A0A0B2QYW7_GLYSO RecName: Full=GTP 3',8-cyclase {ECO:0000256|ARBA:ARBA00012167}; EC=4.1.99.22 {ECO:0000256|ARBA:ARBA00012167};	Molybdenum cofactor biosynthesis pathway protein	GO:0009507,chloroplast; GO:0005759,mitochondrial matrix; GO:0005739,mitochondrion; GO:0019008,molybdopterin synthase complex; GO:0051539,4 iron, 4 sulfur cluster binding; GO:0061799,cyclic pyranopterin monophosphate synthase activity; GO:0061798,GTP 3',8'-cyclase activity; GO:0005525,GTP binding; GO:0046872,metal ion binding; GO:0006777,Mo-molybdopterin cofactor biosynthetic process; GO:0003674,m…	PF06463.16:Molybdenum Cofactor Synthesis C	--	--	--
Glyma.01G230200.Wm82.a2.v1	259.679	262.996	308.671	12.3273	9.2212	11.3448	5149	6458	6063	243	191	217	-5.12859	8.36368e-245	1.1079e-242	down	Chr01	55772244	55776690	+	Glyma.01G230200	--	--	--	Late embryogenesis abundant protein At5g17165-like [Glycine max]	LEA65_ARATH RecName: Full=Late embryogenesis abundant protein At5g17165;	C6TF57_SOYBN SubName: Full=Uncharacterized protein {ECO:0000313|EMBL:ACU20459.1, ECO:0000313|EnsemblPlants:KRH77723};	--	--	PF03242.16:Late embryogenesis abundant protein	--	--	--
Glyma.15G108700.Wm82.a2.v1	0.8759	0.8934	1.2332	66.2387	70.408	68.4546	38	48	53	2857	3191	2865	5.63854	1.10123e-244	1.45282e-242	up	Chr15	8547484	8550958	+	Glyma.15G108700	--	K05907 adenylyl-sulfate reductase (glutathione) [EC:1.8.4.9] | (RefSeq) 5'-adenylylsulfate reductase 3, chloroplastic (A)	ko00920: Sulfur metabolism; ko01100: Metabolic pathways	5'-adenylylsulfate reductase 3, chloroplastic [Glycine max]	APR1_ARATH RecName: Full=5'-adenylylsulfate reductase 1, chloroplastic; EC=1.8.4.9; AltName: Full=3'-phosphoadenosine-5'-phosphosulfate reductase homolog 19; Short=PAPS reductase homolog 19; Short=Prh-19; AltName: Full=Adenosine 5'-phosphosulfate 5'-adenylylsulfate sulfotransferase 1; Short=APS sulfotransferase 1; AltName: Full=Thioredoxin-independent APS reductase 1; Flags: Precursor;	A0A445GRV2_GLYSO SubName: Full=5'-adenylylsulfate reductase 3, chloroplastic isoform A {ECO:0000313|EMBL:RZB64054.1}; EC=1.8.4.9 {ECO:0000313|EMBL:RZB64054.1, ECO:0000313|EMBL:RZB64055.1}; SubName: Full=5'-adenylylsulfate reductase 3, chloroplastic isoform B {ECO:0000313|EMBL:RZB64055.1};	Phosphoadenosine phosphosulfate reductase	GO:0009507,chloroplast; GO:0009570,chloroplast stroma; GO:0009536,plastid; GO:0051539,4 iron, 4 sulfur cluster binding; GO:0033741,adenylyl-sulfate reductase (glutathione) activity; GO:0009973,adenylyl-sulfate reductase activity; GO:0046872,metal ion binding; GO:0019344,cysteine biosynthetic process; GO:0000103,sulfate assimilation; GO:0019419,sulfate reduction; GO:0003674,molecular_function; GO:…	PF01507.22:Phosphoadenosine phosphosulfate reductase family	--	--	--
Glyma.08G218400.Wm82.a2.v1	30.0086	30.3386	26.1642	0.5061	0.4195	0.4543	1849	2315	1597	31	27	27	-6.43319	2.22633e-244	2.92523e-242	down	Chr08	17747795	17750917	-	Glyma.08G218400	--	K07198 5'-AMP-activated protein kinase, catalytic alpha subunit [EC:2.7.11.11] | (RefSeq) CBL-interacting protein kinase 2 (A)	--	CBL-interacting serine/threonine-protein kinase 5 [Glycine max]	CIPKP_ARATH RecName: Full=CBL-interacting serine/threonine-protein kinase 25; EC=2.7.11.1; AltName: Full=SNF1-related kinase 3.25; AltName: Full=SOS2-like protein kinase PKS25;	I1KVL7_SOYBN RecName: Full=Non-specific serine/threonine protein kinase {ECO:0000256|ARBA:ARBA00012513}; EC=2.7.11.1 {ECO:0000256|ARBA:ARBA00012513};	Serine/threonine protein kinase	GO:0005524,ATP binding; GO:0106310,protein serine kinase activity; GO:0004674,protein serine/threonine kinase activity; GO:0030007,cellular potassium ion homeostasis; GO:0050832,defense response to fungus; GO:0006468,protein phosphorylation; GO:0001666,response to hypoxia; GO:0007165,signal transduction; GO:0000166,nucleotide binding; GO:0003674,molecular_function; GO:0005488,binding; GO:0017076,…	PF00069.28:Protein kinase domain	--	--	--
Glyma.06G113200.Wm82.a2.v1	16.623	16.267	21.2032	788.165	681.788	716.035	387	469	489	18242	16581	16081	4.86892	2.7477e-244	3.59573e-242	up	Chr06	9200739	9202455	-	Glyma.06G113200	--	K03542 photosystem II 22kDa protein | (RefSeq) photosystem II 22 kDa protein, chloroplastic-like (A)	ko00195: Photosynthesis; ko01100: Metabolic pathways	hypothetical protein JHK82_014992 [Glycine max]	PSBS_SPIOL RecName: Full=Photosystem II 22 kDa protein, chloroplastic; AltName: Full=CP22; Flags: Precursor;	A0A0B2PNQ9_GLYSO SubName: Full=Photosystem II 22 kDa protein, chloroplastic {ECO:0000313|EMBL:KHN09207.1};	--	GO:0009535,chloroplast thylakoid membrane; GO:0016021,integral component of membrane; GO:0009523,photosystem II; GO:0042802,identical protein binding; GO:0051219,phosphoprotein binding; GO:0015979,photosynthesis; GO:0003674,molecular_function; GO:0005488,binding; GO:0005515,protein binding; GO:0008150,biological_process; GO:0008152,metabolic process; GO:0009987,cellular process; GO:0044237,cellul…	PF00504.24:Chlorophyll A-B binding protein	--	--	--
Glyma.18G020900.Wm82.a2.v1	57.7688	59.5521	47.1861	4.0367	3.1991	3.8048	4045	5164	3273	281	234	257	-4.35615	4.10552e-244	5.35102e-242	down	Chr18	1529592	1536646	+	Glyma.18G020900	--	K14431 transcription factor TGA | (RefSeq) TGA23; bZIP transcription factor (A)	ko04075: Plant hormone signal transduction	bZIP transcription factor [Glycine max]	TGA4_ARATH RecName: Full=Transcription factor TGA4; AltName: Full=Ocs element-binding factor 4; Short=OBF4; AltName: Full=bZIP transcription factor 57; Short=AtbZIP57;	A0A445FMX9_GLYSO SubName: Full=Transcription factor TGA4 isoform A {ECO:0000313|EMBL:RZB50264.1}; SubName: Full=Transcription factor TGA4 isoform B {ECO:0000313|EMBL:RZB50265.1}; SubName: Full=Transcription factor TGA4 isoform C {ECO:0000313|EMBL:RZB50266.1}; SubName: Full=Transcription factor TGA4 isoform D {ECO:0000313|EMBL:RZB50267.1}; SubName: Full=Transcription factor TGA4 isoform E {ECO:000…	--	GO:0005634,nucleus; GO:0003700,DNA-binding transcription factor activity; GO:0000976,transcription regulatory region sequence-specific DNA binding; GO:0006351,transcription, DNA-templated; GO:0003674,molecular_function; GO:0140110,transcription regulator activity; GO:0001067,regulatory region nucleic acid binding; GO:0003676,nucleic acid binding; GO:0003677,DNA binding; GO:0003690,double-stranded…	PF14144.9:Seed dormancy control	bZIP	TF	bZIP
Glyma.02G102900.Wm82.a2.v1	87.4525	79.1906	77.653	7.1622	8.3442	8.9057	4876	5468	4289	397	486	479	-3.78769	3.30432e-242	4.28953e-240	down	Chr02	9762548	9766635	+	Glyma.02G102900	--	--	--	U-box domain-containing protein 26 isoform X1 [Glycine max]	PUB26_ARATH RecName: Full=U-box domain-containing protein 26; EC=2.3.2.27; AltName: Full=Plant U-box protein 26; AltName: Full=RING-type E3 ubiquitin transferase PUB26 {ECO:0000305};	A0A445LM63_GLYSO RecName: Full=RING-type E3 ubiquitin transferase {ECO:0000256|ARBA:ARBA00012483}; EC=2.3.2.27 {ECO:0000256|ARBA:ARBA00012483};	--	GO:0061630,ubiquitin protein ligase activity; GO:0098542,defense response to other organism; GO:0016567,protein ubiquitination; GO:0003674,molecular_function; GO:0003824,catalytic activity; GO:0004842,ubiquitin-protein transferase activity; GO:0016740,transferase activity; GO:0019787,ubiquitin-like protein transferase activity; GO:0061659,ubiquitin-like protein ligase activity; GO:0140096,catalyt…	PF04564.18:U-box domain	--	--	--
Glyma.19G114500.Wm82.a2.v1	10.9353	10.4343	8.7575	201.971	183.437	177.576	600	709	476	11017	10514	9399	3.76489	5.08883e-242	6.5798e-240	up	Chr19	36926508	36931617	-	Glyma.19G114500	--	K00549 5-methyltetrahydropteroyltriglutamate--homocysteine methyltransferase [EC:2.1.1.14] | (RefSeq) putative cobalamin-independent methionine synthase (A)	ko00270: Cysteine and methionine metabolism; ko00450: Selenocompound metabolism; ko01100: Metabolic pathways; ko01110: Biosynthesis of secondary metabolites; ko01230: Biosynthesis of amino acids	putative cobalamin-independent methionine synthase [Glycine max]	METE1_ARATH RecName: Full=5-methyltetrahydropteroyltriglutamate--homocysteine methyltransferase 1; EC=2.1.1.14 {ECO:0000269|PubMed:15024005}; AltName: Full=Cobalamin-independent methionine synthase 1; Short=AtMS1; AltName: Full=Vitamin-B12-independent methionine synthase 1;	A0A0R4J5Z8_SOYBN RecName: Full=5-methyltetrahydropteroyltriglutamate--homocysteine S-methyltransferase {ECO:0000256|ARBA:ARBA00012034}; EC=2.1.1.14 {ECO:0000256|ARBA:ARBA00012034};	Methionine synthase II (cobalamin-independent)	GO:0048046,apoplast; GO:0009507,chloroplast; GO:0009570,chloroplast stroma; GO:0005829,cytosol; GO:0005777,peroxisome; GO:0000325,plant-type vacuole; GO:0005886,plasma membrane; GO:0009506,plasmodesma; GO:0003871,5-methyltetrahydropteroyltriglutamate-homocysteine S-methyltransferase activity; GO:0005507,copper ion binding; GO:0008705,methionine synthase activity; GO:0003729,mRNA binding; GO:00082…	PF01717.21:Cobalamin-independent synthase, Catalytic domain	--	--	--
Glyma.17G255900.Wm82.a2.v1	104.819	99.944	102.038	11.9223	11.9011	11.6859	3617	4271	3488	409	429	389	-3.57569	8.49819e-242	1.09445e-239	down	Chr17	40989014	40991372	-	Glyma.17G255900	--	K20617 cytochrome P450 family 71 subfamily A | (RefSeq) CYP71A9; cytochrome P450 71A9 precursor (A)	--	cytochrome P450 71A1 [Glycine max]	C83B1_ARATH RecName: Full=Cytochrome P450 83B1 {ECO:0000303|PubMed:11114200, ECO:0000303|PubMed:9808718}; EC=1.14.14.45 {ECO:0000269|PubMed:12970475}; AltName: Full=Protein ALTERED TRYPTOPHAN REGULATION 4; AltName: Full=Protein RED ELONGATED 1 {ECO:0000303|PubMed:14963708}; AltName: Full=Protein SUPERROOT 2 {ECO:0000303|PubMed:11114200, ECO:0000303|PubMed:9675903};	A0A0R0FIL2_SOYBN SubName: Full=Uncharacterized protein {ECO:0000313|EMBL:KRH05914.1, ECO:0000313|EnsemblPlants:KRH05914};	Cytochrome P450 CYP2 subfamily	GO:0005783,endoplasmic reticulum; GO:0016021,integral component of membrane; GO:0005739,mitochondrion; GO:0005886,plasma membrane; GO:0020037,heme binding; GO:0005506,iron ion binding; GO:0016709,oxidoreductase activity, acting on paired donors, with incorporation or reduction of molecular oxygen, NAD(P)H as one donor, and incorporation of one atom of oxygen; GO:0048830,adventitious root developm…	PF00067.25:Cytochrome P450	--	--	--
Glyma.15G101600.Wm82.a2.v1	88.3621	94.0026	82.1475	11.2312	11.0309	10.8618	3213	4233	2959	406	419	381	-3.45938	1.45852e-240	1.87094e-238	down	Chr15	7914179	7916576	-	Glyma.15G101600	--	--	--	hypothetical protein JHK87_041856 [Glycine soja]	FBK67_ARATH RecName: Full=F-box/kelch-repeat protein At3g23880;	A0A445GRN8_GLYSO SubName: Full=F-box/kelch-repeat protein isoform B {ECO:0000313|EMBL:RZB63940.1};	--	GO:0005634,nucleus; GO:0005575,cellular_component; GO:0005622,intracellular anatomical structure; GO:0043226,organelle; GO:0043227,membrane-bounded organelle; GO:0043229,intracellular organelle; GO:0043231,intracellular membrane-bounded organelle; GO:0110165,cellular anatomical entity	PF00646.36:F-box domain	--	--	--
Glyma.07G125500.Wm82.a2.v1	567.603	590.919	788.567	6.3093	8.5709	11.7983	11221	14467	15443	124	177	225	-6.66806	1.50128e-240	1.91821e-238	down	Chr07	14997798	14998799	-	Glyma.07G125500	--	--	--	uncharacterized protein LOC100820064 [Glycine max]	--	I1KJR3_SOYBN SubName: Full=Uncharacterized protein {ECO:0000313|EMBL:KRH49001.1, ECO:0000313|EnsemblPlants:KRH49001};	--	--	--	--	--	--
Glyma.05G233400.Wm82.a2.v1	38.7017	38.9035	39.2534	0.7995	0.5853	1.0352	1899	2364	1908	39	30	49	-6.06615	2.45609e-240	3.12588e-238	down	Chr05	41058365	41063472	-	Glyma.05G233400	--	--	--	aluminum-activated malate transporter 9 [Glycine max]	ALMT9_ARATH RecName: Full=Aluminum-activated malate transporter 9; Short=AtALMT9;	A0A368UMR9_SOYBN SubName: Full=Uncharacterized protein {ECO:0000313|EMBL:RCW19422.1, ECO:0000313|EnsemblPlants:RCW19422};	Predicted membrane protein	GO:0016021,integral component of membrane; GO:0009705,plant-type vacuole membrane; GO:0005253,anion channel activity; GO:0015743,malate transport; GO:0003674,molecular_function; GO:0005215,transporter activity; GO:0005216,ion channel activity; GO:0008509,anion transmembrane transporter activity; GO:0015075,ion transmembrane transporter activity; GO:0015103,inorganic anion transmembrane transporte…	PF11744.11:Aluminium activated malate transporter	--	--	--
Glyma.07G188900.Wm82.a2.v1	74.3868	76.02	74.9575	5.2684	4.1888	4.7765	2244	2840	2240	158	132	139	-4.44982	8.62209e-239	1.09305e-236	down	Chr07	35635631	35638838	+	Glyma.07G188900	--	--	--	hypothetical protein JHK82_019168 [Glycine max]	PCR7_ARATH RecName: Full=Protein PLANT CADMIUM RESISTANCE 7; Short=AtPCR7;	I1KLC0_SOYBN SubName: Full=Uncharacterized protein {ECO:0000313|EMBL:KRH49929.1, ECO:0000313|EnsemblPlants:KRH49929};	--	GO:0016021,integral component of membrane; GO:0005575,cellular_component; GO:0016020,membrane; GO:0031224,intrinsic component of membrane; GO:0110165,cellular anatomical entity	PF04749.20:PLAC8 family	--	--	--
Glyma.13G352700.Wm82.a2.v1	37.5805	36.3366	29.6951	1.5968	2.0469	1.6456	2320	2778	1816	98	132	98	-4.75026	9.28103e-239	1.17201e-236	down	Chr13	44155168	44160327	-	Glyma.13G352700	--	K13430 serine/threonine-protein kinase PBS1 [EC:2.7.11.1] | (RefSeq) serine/threonine-protein kinase (A)	ko04626: Plant-pathogen interaction	LRR receptor-like serine/threonine-protein kinase IOS1 [Glycine max]	Y2921_ARATH RecName: Full=Putative leucine-rich repeat receptor-like protein kinase At2g19210; EC=2.7.11.1; Flags: Precursor;	I1M5E9_SOYBN RecName: Full=Protein kinase domain-containing protein {ECO:0000259|PROSITE:PS50011};	--	GO:0016021,integral component of membrane; GO:0005886,plasma membrane; GO:0005524,ATP binding; GO:0106310,protein serine kinase activity; GO:0004674,protein serine/threonine kinase activity; GO:0006468,protein phosphorylation; GO:0000166,nucleotide binding; GO:0003674,molecular_function; GO:0005488,binding; GO:0017076,purine nucleotide binding; GO:0030554,adenyl nucleotide binding; GO:0032553,rib…	PF12819.10:Malectin-like domain	--	--	--
Glyma.05G155600.Wm82.a2.v1	76.6938	73.9094	79.1318	0.3046	0.8405	0.8788	2533	3023	2589	10	29	28	-7.29399	4.29099e-238	5.39183e-236	down	Chr05	34850340	34852013	+	Glyma.05G155600	--	--	--	F-box/kelch-repeat protein At1g15670 [Glycine max]	FK126_ARATH RecName: Full=F-box/kelch-repeat protein At1g15670;	I1K3W1_SOYBN SubName: Full=Uncharacterized protein {ECO:0000313|EMBL:KRH58914.1, ECO:0000313|EnsemblPlants:KRH58914};	FOG: Kelch repeat	GO:0005829,cytosol; GO:0080037,negative regulation of cytokinin-activated signaling pathway; GO:2000762,regulation of phenylpropanoid metabolic process; GO:0007154,cell communication; GO:0007165,signal transduction; GO:0008150,biological_process; GO:0009719,response to endogenous stimulus; GO:0009725,response to hormone; GO:0009735,response to cytokinin; GO:0009736,cytokinin-activated signaling p…	PF01344.28:Kelch motif	--	--	--
Glyma.03G137900.Wm82.a2.v1	35.7352	35.4612	27.211	0.6561	0.6582	0.7127	2027	2491	1529	37	39	39	-6.06091	4.30296e-238	5.39183e-236	down	Chr03	35393011	35398758	-	Glyma.03G137900	--	K06617 raffinose synthase [EC:2.4.1.82] | (RefSeq) probable galactinol--sucrose galactosyltransferase 2 (A)	ko00052: Galactose metabolism; ko01100: Metabolic pathways	probable galactinol--sucrose galactosyltransferase 2 [Glycine max]	RFS2_ARATH RecName: Full=Probable galactinol--sucrose galactosyltransferase 2; EC=2.4.1.82; AltName: Full=Protein SEED IMBIBITION 2; AltName: Full=Raffinose synthase 2;	A0A445LBC3_GLYSO RecName: Full=Galactinol--sucrose galactosyltransferase {ECO:0000256|ARBA:ARBA00012708}; EC=2.4.1.82 {ECO:0000256|ARBA:ARBA00012708};	--	GO:0009506,plasmodesma; GO:0016757,transferase activity, transferring glycosyl groups; GO:0052692,raffinose alpha-galactosidase activity; GO:0034484,raffinose catabolic process; GO:0006979,response to oxidative stress; GO:0003674,molecular_function; GO:0003824,catalytic activity; GO:0016740,transferase activity; GO:0004553,hydrolase activity, hydrolyzing O-glycosyl compounds; GO:0004557,alpha-gal…	PF05691.15:Raffinose synthase or seed imbibition protein Sip1	--	--	--
Glyma.03G205900.Wm82.a2.v1	54.8042	50.2999	54.407	3.4586	3.0074	3.8176	3140	3569	3088	197	180	211	-4.42232	1.0423e-237	1.30103e-235	down	Chr03	41375710	41381936	+	Glyma.03G205900	--	K01301 N-acetylated-alpha-linked acidic dipeptidase [EC:3.4.17.21] | (RefSeq) probable glutamate carboxypeptidase AMP1 (A)	--	probable glutamate carboxypeptidase AMP1 [Glycine max]	GCP2_ARATH RecName: Full=Probable glutamate carboxypeptidase AMP1 {ECO:0000305}; EC=3.4.17.21 {ECO:0000305}; AltName: Full=Probable glutamate carboxypeptidase 2 {ECO:0000305}; AltName: Full=Probable glutamate carboxypeptidase II {ECO:0000305}; AltName: Full=Protein ALTERED MERISTEM PROGRAM 1 {ECO:0000303|PubMed:17006669}; Short=AtAMP1 {ECO:0000303|PubMed:23603279}; AltName: Full=Protein CONSTITUT…	I1JQD5_SOYBN SubName: Full=Uncharacterized protein {ECO:0000313|EMBL:KRH68064.1, ECO:0000313|EnsemblPlants:KRH68064};	Transferrin receptor and related proteins containing the protease-associated (PA) domain	GO:0005789,endoplasmic reticulum membrane; GO:0016021,integral component of membrane; GO:0004180,carboxypeptidase activity; GO:0046872,metal ion binding; GO:0004181,metallocarboxypeptidase activity; GO:0009793,embryo development ending in seed dormancy; GO:0009908,flower development; GO:0010305,leaf vascular tissue pattern formation; GO:0048507,meristem development; GO:0009640,photomorphogenesis;…	PF04253.18:Transferrin receptor-like dimerisation domain	--	--	--
Glyma.09G015800.Wm82.a2.v1	83.1811	87.1963	77.9452	9.835	11.0346	11.2039	3471	4506	3222	408	481	451	-3.41629	2.05564e-237	2.55608e-235	down	Chr09	1211542	1214101	+	Glyma.09G015800	--	K13216 nuclear inhibitor of protein phosphatase 1 [EC:3.1.4.-] | (RefSeq) protein phosphatase 1 regulatory inhibitor subunit PPP1R8 homolog (A)	--	protein phosphatase 1 regulatory inhibitor subunit PPP1R8 homolog [Glycine max]	PP1R8_ARATH RecName: Full=Protein phosphatase 1 regulatory inhibitor subunit PPP1R8 homolog {ECO:0000305};	I1L057_SOYBN RecName: Full=FHA domain-containing protein {ECO:0000259|PROSITE:PS50006};	Nuclear inhibitor of phosphatase-1	GO:0003729,mRNA binding; GO:0004864,protein phosphatase inhibitor activity; GO:0003674,molecular_function; GO:0003676,nucleic acid binding; GO:0003723,RNA binding; GO:0005488,binding; GO:0097159,organic cyclic compound binding; GO:1901363,heterocyclic compound binding; GO:0004857,enzyme inhibitor activity; GO:0019208,phosphatase regulator activity; GO:0019212,phosphatase inhibitor activity; GO:00…	PF00498.29:FHA domain	--	--	--
Glyma.13G261400.Wm82.a2.v1	84.7644	86.6336	88.9761	5.9834	4.7452	5.7166	2736	3463	2845	192	160	178	-4.45101	2.38707e-237	2.95686e-235	down	Chr13	36531853	36536326	+	Glyma.13G261400	--	K17725 sulfur dioxygenase [EC:1.13.11.18] | (RefSeq) GLYII-6; putative hydroxyacylglutathione hydrolase (A)	ko00920: Sulfur metabolism; ko01100: Metabolic pathways	putative hydroxyacylglutathione hydrolase [Glycine max]	ETHE1_ARATH RecName: Full=Persulfide dioxygenase ETHE1 homolog, mitochondrial; EC=1.13.11.18 {ECO:0000269|PubMed:22786886}; AltName: Full=Glyoxalase II; Short=Glx II; AltName: Full=Sulfur dioxygenase ETHE1; Flags: Precursor;	I1M2S7_SOYBN RecName: Full=Lactamase_B domain-containing protein {ECO:0000259|SMART:SM00849};	Glyoxylase	GO:0005739,mitochondrion; GO:0005634,nucleus; GO:0016788,hydrolase activity, acting on ester bonds; GO:0046872,metal ion binding; GO:0050313,sulfur dioxygenase activity; GO:0009793,embryo development ending in seed dormancy; GO:0009960,endosperm development; GO:0006749,glutathione metabolic process; GO:0070813,hydrogen sulfide metabolic process; GO:0048316,seed development; GO:0003674,molecular_f…	PF00753.30:Metallo-beta-lactamase superfamily	--	--	--
Glyma.17G211000.Wm82.a2.v1	90.6028	88.6342	70.5594	9.0952	9.5293	9.2528	5461	6616	4213	545	600	538	-3.62251	1.39847e-236	1.7257e-234	down	Chr17	34811716	34815367	+	Glyma.17G211000	--	K14515 EIN3-binding F-box protein | (RefSeq) EIN3-binding F-box protein 1 (A)	ko04016: MAPK signaling pathway - plant; ko04075: Plant hormone signal transduction	EIN3-binding F-box protein 1-like [Glycine soja]	EBF1_ARATH RecName: Full=EIN3-binding F-box protein 1; AltName: Full=F-box/LRR-repeat protein 6;	I1MWS3_SOYBN RecName: Full=F-box domain-containing protein {ECO:0000259|SMART:SM00256};	Leucine rich repeat proteins, some proteins contain F-box	GO:0005737,cytoplasm; GO:0005634,nucleus; GO:0019005,SCF ubiquitin ligase complex; GO:0009873,ethylene-activated signaling pathway; GO:0010105,negative regulation of ethylene-activated signaling pathway; GO:0016567,protein ubiquitination; GO:0009723,response to ethylene; GO:0031146,SCF-dependent proteasomal ubiquitin-dependent protein catabolic process; GO:0006511,ubiquitin-dependent protein cata…	PF13516.9:Leucine Rich repeat	--	--	--
Glyma.08G241600.Wm82.a2.v1	224.837	214.398	216.844	36.2421	38.4994	36.8393	12780	15092	12210	2048	2286	2020	-3.0208	1.10769e-234	1.3617e-232	down	Chr08	20626373	20632098	-	Glyma.08G241600	--	K05391 cyclic nucleotide gated channel, plant | (RefSeq) cyclic nucleotide-gated ion channel 2 isoform X1 (A)	ko04626: Plant-pathogen interaction	cyclic nucleotide-gated ion channel 2 isoform X1 [Glycine max]	CNGC2_ARATH RecName: Full=Cyclic nucleotide-gated ion channel 2; Short=AtCNGC2; AltName: Full=Cyclic nucleotide- and calmodulin-regulated ion channel 2; AltName: Full=Protein DEFENSE NO DEATH 1;	I1KWB8_SOYBN RecName: Full=Cyclic nucleotide-binding domain-containing protein {ECO:0000259|PROSITE:PS50042};	K+-channel ERG and related proteins, contain PAS/PAC sensor domain	GO:0016021,integral component of membrane; GO:0005886,plasma membrane; GO:0005262,calcium channel activity; GO:0005516,calmodulin binding; GO:0030552,cAMP binding; GO:0030553,cGMP binding; GO:0005222,intracellular cAMP-activated cation channel activity; GO:0005221,intracellular cyclic nucleotide activated cation channel activity; GO:0005242,inward rectifier potassium channel activity; GO:0070509,…	PF00520.34:Ion transport protein	--	--	--
Glyma.01G166000.Wm82.a2.v1	187.814	169.108	248.179	3.5109	4.4432	4.4266	5058	5640	6621	94	125	115	-6.0874	1.64793e-234	2.01818e-232	down	Chr01	50355756	50357120	-	Glyma.01G166000	--	K03686 molecular chaperone DnaJ | (RefSeq) chaperone protein DnaJ (A)	--	chaperone protein dnaJ 11, chloroplastic [Glycine max]	DNJ11_ARATH RecName: Full=Chaperone protein dnaJ 11, chloroplastic; Short=AtDjC11; Short=AtJ11; Flags: Precursor;	I1J8L1_SOYBN RecName: Full=J domain-containing protein {ECO:0000259|PROSITE:PS50076};	Molecular chaperone (DnaJ superfamily)	GO:0009507,chloroplast; GO:0009570,chloroplast stroma; GO:0005634,nucleus; GO:0009536,plastid; GO:0005575,cellular_component; GO:0005622,intracellular anatomical structure; GO:0005737,cytoplasm; GO:0043226,organelle; GO:0043227,membrane-bounded organelle; GO:0043229,intracellular organelle; GO:0043231,intracellular membrane-bounded organelle; GO:0110165,cellular anatomical entity; GO:0009532,plas…	PF00226.34:DnaJ domain	--	--	--
Glyma.11G110300.Wm82.a2.v1	57.4625	49.6277	48.7385	2.1267	2.2181	2.6421	1984	2122	1667	73	80	88	-4.94391	2.22462e-233	2.7142e-231	down	Chr11	8402144	8406496	-	Glyma.11G110300	--	K12345 3-oxo-5-alpha-steroid 4-dehydrogenase 3 / polyprenol reductase [EC:1.3.1.22 1.3.1.94] | (RefSeq) polyprenol reductase 2 (A)	ko00510: N-Glycan biosynthesis; ko01100: Metabolic pathways	polyprenol reductase 2 [Glycine max]	POED2_ARATH RecName: Full=Polyprenol reductase 2 {ECO:0000303|PubMed:26628744}; EC=1.3.1.94 {ECO:0000269|PubMed:26628744};	I1LJ54_SOYBN RecName: Full=Polyprenol reductase {ECO:0000256|RuleBase:RU367081}; EC=1.3.1.94 {ECO:0000256|RuleBase:RU367081};	Predicted steroid reductase	GO:0005783,endoplasmic reticulum; GO:0005789,endoplasmic reticulum membrane; GO:0005794,Golgi apparatus; GO:0016021,integral component of membrane; GO:0003865,3-oxo-5-alpha-steroid 4-dehydrogenase activity; GO:0102389,polyprenol reductase activity; GO:0019408,dolichol biosynthetic process; GO:0006488,dolichol-linked oligosaccharide biosynthetic process; GO:0016095,polyprenol catabolic process; GO…	PF02544.19:3-oxo-5-alpha-steroid 4-dehydrogenase	--	--	--
Glyma.16G036300.Wm82.a2.v1	125.06	130.223	103.612	15.0678	16.4049	16.1345	6203	7999	5091	743	850	772	-3.37435	2.6935e-233	3.27396e-231	down	Chr16	3446149	3454272	-	Glyma.16G036300	--	K13863 solute carrier family 7 (cationic amino acid transporter), member 1 | (RefSeq) cationic amino acid transporter 4, vacuolar (A)	--	cationic amino acid transporter 4, vacuolar [Glycine max]	CAAT4_ARATH RecName: Full=Cationic amino acid transporter 4, vacuolar;	I1MKW7_SOYBN RecName: Full=AA_permease_C domain-containing protein {ECO:0000259|Pfam:PF13906};	Amino acid transporters	GO:0016021,integral component of membrane; GO:0000325,plant-type vacuole; GO:0009705,plant-type vacuole membrane; GO:0015171,amino acid transmembrane transporter activity; GO:0006865,amino acid transport; GO:0003674,molecular_function; GO:0005215,transporter activity; GO:0005342,organic acid transmembrane transporter activity; GO:0008509,anion transmembrane transporter activity; GO:0015075,ion tr…	PF13520.9:Amino acid permease	--	--	--
Glyma.09G069000.Wm82.a2.v1	199.589	210.126	248.199	11.686	12.5389	13.4994	5257	6854	6476	306	345	343	-4.59582	5.3438e-233	6.47119e-231	down	Chr09	7029784	7033500	+	Glyma.09G069000	--	K06685 MOB kinase activator 1 | (RefSeq) MOB kinase activator-like 1A isoform X3 (A)	--	hypothetical protein JHK87_024205 [Glycine soja]	MOB1A_MEDSF RecName: Full=MOB kinase activator-like 1A; AltName: Full=Mob1 homolog 1A; AltName: Full=Mps one binder kinase activator-like 1A; AltName: Full=MsMob1-1 {ECO:0000303|PubMed:16240174}; AltName: Full=MsMob1-2 {ECO:0000303|PubMed:16240174}; AltName: Full=MsMob1-3 {ECO:0000303|PubMed:16240174}; AltName: Full=MsMob1-A {ECO:0000303|PubMed:16460730};	A0A0B2PSH1_GLYSO SubName: Full=MOB kinase activator-like 1 {ECO:0000313|EMBL:KHN12276.1}; SubName: Full=MOB kinase activator-like 1A isoform C {ECO:0000313|EMBL:RZB90993.1};	Cell cycle-associated protein Mob1-1	GO:0005737,cytoplasm; GO:0005856,cytoskeleton; GO:0009524,phragmoplast; GO:0046872,metal ion binding; GO:0003674,molecular_function; GO:0005488,binding; GO:0043167,ion binding; GO:0043169,cation binding; GO:0005575,cellular_component; GO:0005622,intracellular anatomical structure; GO:0110165,cellular anatomical entity; GO:0043226,organelle; GO:0043228,non-membrane-bounded organelle; GO:0043229,in…	PF03637.20:Mob1/phocein family	--	--	--
Glyma.10G124700.Wm82.a2.v1	146.13	149.49	148.16	20.0818	18.0048	19.3259	7078	8967	7109	967	911	903	-3.41477	8.56906e-233	1.03383e-230	down	Chr10	32501982	32507559	-	Glyma.10G124700	--	K07513 acetyl-CoA acyltransferase 1 [EC:2.3.1.16] | (RefSeq) peroxisomal 3-ketoacyl-CoA thiolase (A)	ko00071: Fatty acid degradation; ko00280: Valine, leucine and isoleucine degradation; ko00592: alpha-Linolenic acid metabolism; ko01040: Biosynthesis of unsaturated fatty acids; ko01100: Metabolic pathways; ko01110: Biosynthesis of secondary metabolites; ko01212: Fatty acid metabolism; ko04146: Peroxisome	peroxisomal 3-ketoacyl-CoA thiolase [Glycine max]	THIK2_ARATH RecName: Full=3-ketoacyl-CoA thiolase 2, peroxisomal; EC=2.3.1.16; AltName: Full=Acetyl-CoA acyltransferase 2; AltName: Full=Beta-ketothiolase 2; AltName: Full=Peroxisomal 3-oxoacyl-CoA thiolase 2; AltName: Full=Peroxisome defective protein 1; Flags: Precursor;	A0A0B2QJQ7_GLYSO SubName: Full=3-ketoacyl-CoA thiolase 2, peroxisomal {ECO:0000313|EMBL:KHN21671.1}; EC=2.3.1.16 {ECO:0000313|EMBL:KHN21671.1}; SubName: Full=3-ketoacyl-CoA thiolase 2, peroxisomal isoform A {ECO:0000313|EMBL:RZB86935.1};	3-oxoacyl CoA thiolase	GO:0005783,endoplasmic reticulum; GO:0009514,glyoxysome; GO:0005739,mitochondrion; GO:0005730,nucleolus; GO:0005777,peroxisome; GO:0000325,plant-type vacuole; GO:0003988,acetyl-CoA C-acyltransferase activity; GO:0006635,fatty acid beta-oxidation; GO:0006633,fatty acid biosynthetic process; GO:0010111,glyoxysome organization; GO:0009695,jasmonic acid biosynthetic process; GO:0031408,oxylipin biosy…	PF00108.26:Thiolase, N-terminal domain	--	--	--
Glyma.11G075500.Wm82.a2.v1	246.88	233.323	315.446	9.1992	7.695	7.9835	5129	6003	6492	190	167	160	-5.47118	7.04531e-232	8.46847e-230	down	Chr11	5658652	5659802	-	Glyma.11G075500	--	K11275 histone H1/5 | (RefSeq) histone H1 (A)	--	histone H1 [Glycine max]	H1_SOLPN RecName: Full=Histone H1;	I1LI02_SOYBN RecName: Full=H15 domain-containing protein {ECO:0000259|PROSITE:PS51504};	--	GO:0000786,nucleosome; GO:0005634,nucleus; GO:0003677,DNA binding; GO:0030527,structural constituent of chromatin; GO:0006334,nucleosome assembly; GO:0003674,molecular_function; GO:0003676,nucleic acid binding; GO:0005488,binding; GO:0097159,organic cyclic compound binding; GO:1901363,heterocyclic compound binding; GO:0005198,structural molecule activity; GO:0006323,DNA packaging; GO:0006325,chro…	PF00538.22:linker histone H1 and H5 family	--	--	--
Glyma.06G149200.Wm82.a2.v1	72.4677	68.0072	63.6857	9.4183	10.3794	9.9758	4458	5181	3881	576	667	592	-3.24045	7.32613e-232	8.77352e-230	down	Chr06	12198024	12201890	+	Glyma.06G149200	--	--	--	probable mediator of RNA polymerase II transcription subunit 26c isoform X3 [Glycine max]	MD26C_ARATH RecName: Full=Probable mediator of RNA polymerase II transcription subunit 26c;	I1KBF0_SOYBN RecName: Full=TFIIS N-terminal domain-containing protein {ECO:0000259|PROSITE:PS51319};	--	GO:0005634,nucleus; GO:0003746,translation elongation factor activity; GO:0003674,molecular_function; GO:0003676,nucleic acid binding; GO:0003723,RNA binding; GO:0005488,binding; GO:0008135,translation factor activity, RNA binding; GO:0045182,translation regulator activity; GO:0090079,translation regulator activity, nucleic acid binding; GO:0097159,organic cyclic compound binding; GO:1901363,hete…	PF08711.14:TFIIS helical bundle-like domain	IWS1	TR	IWS1
Glyma.17G098100.Wm82.a2.v1	66.6505	62.8541	64.2073	0.6127	1.381	1.3293	2079	2428	1984	19	45	40	-6.33033	8.51368e-232	1.01582e-229	down	Chr17	7726116	7728983	-	Glyma.17G098100	--	--	--	uncharacterized protein LOC100805898 [Glycine max]	--	I1MTR6_SOYBN SubName: Full=Uncharacterized protein {ECO:0000313|EMBL:KRH03445.1, ECO:0000313|EnsemblPlants:KRH03445};	--	--	--	--	--	--
Glyma.10G291400.Wm82.a2.v1	56.6313	59.5333	57.9468	5.0034	4.9533	5.0378	1981	2579	2008	174	181	170	-4.00247	1.49365e-230	1.77564e-228	down	Chr10	50932944	50938168	-	Glyma.10G291400	--	K18368 caffeoylshikimate esterase [EC:3.1.1.-] | (RefSeq) caffeoylshikimate esterase isoform X3 (A)	ko00940: Phenylpropanoid biosynthesis; ko01100: Metabolic pathways; ko01110: Biosynthesis of secondary metabolites	caffeoylshikimate esterase isoform X3 [Glycine max]	CSE_ARATH RecName: Full=Caffeoylshikimate esterase; EC=3.1.1.-; AltName: Full=Lysophospholipase 2; Short=LysoPL2;	A0A0R4J4D5_SOYBN RecName: Full=Hydrolase_4 domain-containing protein {ECO:0000259|Pfam:PF12146};	Lysophospholipase	GO:0005783,endoplasmic reticulum; GO:0005794,Golgi apparatus; GO:0016020,membrane; GO:0005634,nucleus; GO:0005886,plasma membrane; GO:0009506,plasmodesma; GO:0003846,2-acylglycerol O-acyltransferase activity; GO:0090430,caffeoyl-CoA: alcohol caffeoyl transferase activity; GO:0016787,hydrolase activity; GO:0016298,lipase activity; GO:0004622,lysophospholipase activity; GO:0009809,lignin biosynthet…	PF12146.11:Serine aminopeptidase, S33	--	--	--
Glyma.16G049000.Wm82.a2.v1	1646.33	1706.38	2029.21	138.585	127.333	135.663	49112	63039	59966	4110	3968	3904	-4.21424	1.65665e-230	1.96223e-228	down	Chr16	4700707	4702962	+	Glyma.16G049000	--	--	--	Light-regulated protein 1, chloroplastic isoform B [Glycine soja]	LIRP1_ARATH RecName: Full=Light-regulated protein 1, chloroplastic {ECO:0000303|PubMed:8932388}; AltName: Full=Protein CCR-LIKE, chloroplastic {ECO:0000303|PubMed:16055688}; Flags: Precursor;	I1MLA3_SOYBN SubName: Full=Uncharacterized protein {ECO:0000313|EMBL:KRH06836.1, ECO:0000313|EnsemblPlants:KRH06836};	--	GO:0009507,chloroplast; GO:0009941,chloroplast envelope; GO:0009570,chloroplast stroma; GO:0098807,chloroplast thylakoid membrane protein complex; GO:0005829,cytosol; GO:0007623,circadian rhythm; GO:0008150,biological_process; GO:0048511,rhythmic process; GO:0005575,cellular_component; GO:0005622,intracellular anatomical structure; GO:0005737,cytoplasm; GO:0009536,plastid; GO:0043226,organelle; G…	PF07207.14:Light regulated protein Lir1	--	--	--
Glyma.06G047400.Wm82.a2.v1	112.015	118.246	107.643	11.4462	14.5015	13.1723	4725	6177	4498	480	639	536	-3.57501	3.32096e-230	3.91921e-228	down	Chr06	3584404	3590095	-	Glyma.06G047400	--	K16296 serine carboxypeptidase-like clade I [EC:3.4.16.-] | (RefSeq) serine carboxypeptidase-like 7 isoform X4 (A)	--	serine carboxypeptidase-like 11 isoform X1 [Glycine max]	SCP18_ARATH RecName: Full=Serine carboxypeptidase-like 18; EC=3.4.16.-; Flags: Precursor;	A0A445K584_GLYSO SubName: Full=Serine carboxypeptidase-like 19 isoform A {ECO:0000313|EMBL:RZC05826.1};	Serine carboxypeptidases (lysosomal cathepsin A)	GO:0005576,extracellular region; GO:0016747,transferase activity, transferring acyl groups other than amino-acyl groups; GO:0004185,serine-type carboxypeptidase activity; GO:0006508,proteolysis; GO:0019748,secondary metabolic process; GO:0003674,molecular_function; GO:0003824,catalytic activity; GO:0016740,transferase activity; GO:0016746,transferase activity, transferring acyl groups; GO:0004180…	PF00450.25:Serine carboxypeptidase	--	--	--
Glyma.11G075100.Wm82.a2.v1	0.7789	0.7098	0.5729	26.068	28.2385	27.7184	70	79	51	2329	2651	2403	4.85213	9.22542e-230	1.08479e-227	up	Chr11	5606833	5615672	+	Glyma.11G075100	--	K11498 centromeric protein E | (RefSeq) kinesin-like protein KIN-7G (A)	--	kinesin-like protein KIN-7G [Glycine max]	KN7G_ARATH RecName: Full=Kinesin-like protein KIN-7G {ECO:0000305};	A0A445HYA9_GLYSO RecName: Full=Kinesin-like protein {ECO:0000256|RuleBase:RU000394};	Kinesin-like protein	GO:0005874,microtubule; GO:0005524,ATP binding; GO:0008017,microtubule binding; GO:0003777,microtubule motor activity; GO:0007018,microtubule-based movement; GO:0000166,nucleotide binding; GO:0003674,molecular_function; GO:0005488,binding; GO:0017076,purine nucleotide binding; GO:0030554,adenyl nucleotide binding; GO:0032553,ribonucleotide binding; GO:0032555,purine ribonucleotide binding; GO:003…	PF00225.26:Kinesin motor domain	--	--	--
Glyma.06G150700.Wm82.a2.v1	203.013	195.529	148.819	7.4556	9.8605	10.3388	3725	4443	2705	136	189	183	-4.76648	1.79552e-229	2.10367e-227	down	Chr06	12289992	12292323	+	Glyma.06G150700	--	K08269 serine/threonine-protein kinase ULK2 [EC:2.7.11.1] | (RefSeq) serine/threonine-protein kinase ATG1c (A)	ko04136: Autophagy - other	hypothetical protein JHK87_015264 [Glycine soja]	ATG1T_ARATH RecName: Full=Serine/threonine-protein kinase ATG1t {ECO:0000305}; EC=2.7.11.-; AltName: Full=Autophagy-related protein 1t {ECO:0000305};	K7KV61_SOYBN RecName: Full=Protein kinase domain-containing protein {ECO:0000259|PROSITE:PS50011};	Serine/threonine-protein kinase involved in autophagy	GO:0005776,autophagosome; GO:0005737,cytoplasm; GO:0031410,cytoplasmic vesicle; GO:0005524,ATP binding; GO:0003676,nucleic acid binding; GO:0004674,protein serine/threonine kinase activity; GO:0006914,autophagy; GO:0018105,peptidyl-serine phosphorylation; GO:0015031,protein transport; GO:0000166,nucleotide binding; GO:0003674,molecular_function; GO:0005488,binding; GO:0017076,purine nucleotide bi…	PF00069.28:Protein kinase domain	--	--	--
Glyma.11G014900.Wm82.a2.v1	117.651	115.519	106.254	18.6328	19.3485	20.0772	5297	6441	4739	834	910	872	-3.0105	1.42385e-228	1.66222e-226	down	Chr11	1029017	1031439	-	Glyma.11G014900	--	K23618 acyl-activating enzyme 11/12 [EC:6.2.1.2 6.2.1.-] | (RefSeq) trans-cinnamate:CoA ligase, peroxisomal (A)	--	probable acyl-activating enzyme 1, peroxisomal [Glycine max]	AAE1_ARATH RecName: Full=Butanoate--CoA ligase AAE1 {ECO:0000305|PubMed:23300257}; EC=6.2.1.- {ECO:0000269|PubMed:23300257}; AltName: Full=4-methylpentanoate--CoA ligase AAE2 {ECO:0000305|PubMed:23300257}; EC=6.2.1.- {ECO:0000269|PubMed:23300257}; AltName: Full=AMP-binding protein 1 {ECO:0000303|PubMed:12177484}; Short=AtAMPBP1 {ECO:0000303|PubMed:12177484}; AltName: Full=Acyl-activating enzyme 1…	I1LG54_SOYBN SubName: Full=Uncharacterized protein {ECO:0000313|EMBL:KRH27804.1, ECO:0000313|EnsemblPlants:KRH27804};	Acyl-CoA synthetase	GO:0005777,peroxisome; GO:0016874,ligase activity; GO:0006631,fatty acid metabolic process; GO:0003674,molecular_function; GO:0003824,catalytic activity; GO:0006082,organic acid metabolic process; GO:0006629,lipid metabolic process; GO:0008150,biological_process; GO:0008152,metabolic process; GO:0009987,cellular process; GO:0019752,carboxylic acid metabolic process; GO:0032787,monocarboxylic acid…	PF00501.31:AMP-binding enzyme	--	--	--
Glyma.11G052100.Wm82.a2.v1	56.2315	51.6245	52.9648	3.4371	2.9866	3.8501	2271	2582	2119	138	126	150	-4.43464	5.64569e-228	6.56721e-226	down	Chr11	3908459	3910505	-	Glyma.11G052100	--	K09422 transcription factor MYB, plant | (RefSeq) MYB50; MYB transcription factor MYB50 (A)	--	MYB transcription factor MYB50 [Glycine max]	MYB44_ARATH RecName: Full=Transcription factor MYB44 {ECO:0000303|PubMed:11597504}; AltName: Full=Myb-related protein 44 {ECO:0000303|PubMed:11597504}; Short=AtMYB44 {ECO:0000303|PubMed:11597504}; AltName: Full=Myb-related protein R1 {ECO:0000303|PubMed:9678577}; Short=AtMYBR1 {ECO:0000303|PubMed:9678577};	A0A0B2PZH6_GLYSO SubName: Full=Transcription factor MYB44 {ECO:0000313|EMBL:KHN12962.1}; SubName: Full=Transcription factor MYB73 {ECO:0000313|EMBL:RZB78442.1};	Transcription factor, Myb superfamily	GO:0005634,nucleus; GO:0003700,DNA-binding transcription factor activity; GO:0000981,DNA-binding transcription factor activity, RNA polymerase II-specific; GO:0042802,identical protein binding; GO:0000978,RNA polymerase II cis-regulatory region sequence-specific DNA binding; GO:0043565,sequence-specific DNA binding; GO:0000976,transcription regulatory region sequence-specific DNA binding; GO:0009…	PF00249.34:Myb-like DNA-binding domain	MYB	TF	MYB->MYB
Glyma.10G212900.Wm82.a2.v1	36.193	36.9365	42.4805	1.6656	2.1334	2.0134	2907	3674	3380	133	179	156	-4.78412	3.42421e-227	3.96891e-225	down	Chr10	44538120	44543537	-	Glyma.10G212900	--	K03231 elongation factor 1-alpha | (RefSeq) elongation factor 1-alpha-like (A)	ko03013: Nucleocytoplasmic transport	Elongation factor 1-alpha, partial [Mucuna pruriens]	EF1A_SOYBN RecName: Full=Elongation factor 1-alpha; Short=EF-1-alpha;	A0A371EPI7_MUCPR SubName: Full=Elongation factor 1-alpha {ECO:0000313|EMBL:RDX67972.1}; Flags: Fragment;	Translation elongation factor EF-1 alpha/Tu	GO:0005737,cytoplasm; GO:0005525,GTP binding; GO:0003924,GTPase activity; GO:0003746,translation elongation factor activity; GO:0006412,translation; GO:0006414,translational elongation; GO:0000166,nucleotide binding; GO:0001882,nucleoside binding; GO:0001883,purine nucleoside binding; GO:0003674,molecular_function; GO:0005488,binding; GO:0017076,purine nucleotide binding; GO:0019001,guanyl nucleo…	PF00009.30:Elongation factor Tu GTP binding domain	--	--	--
Glyma.16G040100.Wm82.a2.v1	147.44	150.076	137.955	20.2145	17.701	18.1578	5143	6483	4767	701	645	611	-3.41909	3.84822e-227	4.44449e-225	down	Chr16	3757811	3760899	-	Glyma.16G040100	--	K07374 tubulin alpha | (RefSeq) tubulin alpha-6 chain (A)	ko04145: Phagosome	hypothetical protein JHK87_053230 [Glycine soja]	TBA6_MAIZE RecName: Full=Tubulin alpha-6 chain; AltName: Full=Alpha-6-tubulin;	I1N898_SOYBN RecName: Full=Tubulin alpha chain {ECO:0000256|RuleBase:RU000352};	Alpha tubulin	GO:0005737,cytoplasm; GO:0005874,microtubule; GO:0005525,GTP binding; GO:0005200,structural constituent of cytoskeleton; GO:0000226,microtubule cytoskeleton organization; GO:0007017,microtubule-based process; GO:0000278,mitotic cell cycle; GO:0000166,nucleotide binding; GO:0001882,nucleoside binding; GO:0001883,purine nucleoside binding; GO:0003674,molecular_function; GO:0005488,binding; GO:00170…	PF00091.28:Tubulin/FtsZ family, GTPase domain	--	--	--
Glyma.02G013700.Wm82.a2.v1	38.6818	39.38	30.3903	1.48	1.8904	1.746	1998	2519	1555	76	102	87	-4.86459	2.92366e-226	3.3647e-224	down	Chr02	1240534	1244260	-	Glyma.02G013700	--	--	--	alpha/beta-hydrolases superfamily protein [Glycine max]	PLIP2_ARATH RecName: Full=Phospholipase A1 PLIP2, chloroplastic {ECO:0000305}; EC=3.1.1.32 {ECO:0000269|PubMed:29666162}; AltName: Full=Galactolipase PLIP2 {ECO:0000305}; EC=3.1.1.26 {ECO:0000269|PubMed:29666162}; AltName: Full=Protein PLASTID LIPASE 2 {ECO:0000303|PubMed:29666162}; Flags: Precursor;	I1JBH3_SOYBN RecName: Full=Lipase_3 domain-containing protein {ECO:0000259|Pfam:PF01764};	--	GO:0009507,chloroplast; GO:0031969,chloroplast membrane; GO:0009570,chloroplast stroma; GO:0102549,1-18:1-2-16:0-monogalactosyldiacylglycerol lipase activity; GO:0052740,1-acyl-2-lysophosphatidylserine acylhydrolase activity; GO:0047714,galactolipase activity; GO:0052739,phosphatidylserine 1-acylhydrolase activity; GO:0008970,phospholipase A1 activity; GO:0002213,defense response to insect; GO:00…	PF01764.28:Lipase (class 3)	--	--	--
Glyma.02G124500.Wm82.a2.v1	1.2689	0.7937	1.2449	71.9984	73.259	63.6391	71	55	69	4005	4282	3435	5.5319	1.07899e-224	1.23737e-222	up	Chr02	12445411	12453687	+	Glyma.02G124500	--	K09487 heat shock protein 90kDa beta | (RefSeq) heat shock protein 90-5, chloroplastic (A)	ko04141: Protein processing in endoplasmic reticulum; ko04626: Plant-pathogen interaction	heat shock protein 90-5, chloroplastic [Glycine max]	HS905_ARATH RecName: Full=Heat shock protein 90-5, chloroplastic {ECO:0000305}; Short=AtHSP90.5 {ECO:0000305}; Short=AtHsp90-5 {ECO:0000303|PubMed:11599565}; AltName: Full=Heat shock protein 88-1 {ECO:0000305}; Short=Hsp88-1 {ECO:0000303|PubMed:11599565}; AltName: Full=Hsp90C {ECO:0000303|PubMed:23382192}; AltName: Full=Protein EMBRYO DEFECTIVE 1956 {ECO:0000303|PubMed:23382192}; AltName: Full=Pr…	I1JEL6_SOYBN RecName: Full=HATPase_c domain-containing protein {ECO:0000259|SMART:SM00387};	Molecular chaperone (HSP90 family)	GO:0009507,chloroplast; GO:0009941,chloroplast envelope; GO:0009570,chloroplast stroma; GO:0005783,endoplasmic reticulum; GO:0005739,mitochondrion; GO:0048471,perinuclear region of cytoplasm; GO:0000325,plant-type vacuole; GO:0009536,plastid; GO:0005524,ATP binding; GO:0016887,ATPase activity; GO:0042803,protein homodimerization activity; GO:0051082,unfolded protein binding; GO:0009704,de-etiolat…	PF00183.21:Hsp90 protein	--	--	--
Glyma.20G070000.Wm82.a2.v1	47.2679	46.1154	45.7561	3.3549	3.69	3.7125	1729	2089	1658	122	141	131	-4.15791	6.59095e-224	7.53178e-222	down	Chr20	24881105	24882958	+	Glyma.20G070000	--	K09286 EREBP-like factor | (RefSeq) ethylene-responsive transcription factor ERF105 (A)	--	ethylene-responsive transcription factor ERF105 [Glycine max]	EF104_ARATH RecName: Full=Ethylene-responsive transcription factor ERF104;	A0A0R0EIE0_SOYBN RecName: Full=AP2/ERF domain-containing protein {ECO:0000259|PROSITE:PS51032};	--	GO:0005634,nucleus; GO:0003700,DNA-binding transcription factor activity; GO:0000976,transcription regulatory region sequence-specific DNA binding; GO:0051301,cell division; GO:0050832,defense response to fungus; GO:0009873,ethylene-activated signaling pathway; GO:0010087,phloem or xylem histogenesis; GO:0045893,positive regulation of transcription, DNA-templated; GO:0003674,molecular_function; G…	PF00847.23:AP2 domain	AP2/ERF-ERF	TF	AP2/ERF->AP2/ERF-ERF
Glyma.13G208000.Wm82.a2.v1	38.7513	39.4985	35.1659	1.5646	1.2066	1.3622	1445	1824	1299	58	47	49	-5.24173	1.94153e-223	2.21089e-221	down	Chr13	32166520	32168409	+	Glyma.13G208000	--	--	--	probable aspartic proteinase GIP2 [Glycine max]	GIP2_NICBE RecName: Full=Probable aspartic proteinase GIP2 {ECO:0000305}; EC=3.4.23.- {ECO:0000305}; AltName: Full=Glucanase inhibitor protein 2 {ECO:0000303|PubMed:28082413}; Short=NbGIP2 {ECO:0000303|PubMed:28082413}; Flags: Precursor;	I1M138_SOYBN RecName: Full=Peptidase A1 domain-containing protein {ECO:0000259|PROSITE:PS51767};	Aspartyl protease	GO:0048046,apoplast; GO:0004190,aspartic-type endopeptidase activity; GO:0006952,defense response; GO:0006508,proteolysis; GO:0003674,molecular_function; GO:0003824,catalytic activity; GO:0004175,endopeptidase activity; GO:0008233,peptidase activity; GO:0016787,hydrolase activity; GO:0070001,aspartic-type peptidase activity; GO:0140096,catalytic activity, acting on a protein; GO:0006950,response …	PF14541.9:Xylanase inhibitor C-terminal	--	--	--
Glyma.03G234400.Wm82.a2.v1	325.16	328.12	360.812	39.2473	40.5659	38.9037	9392	11737	10324	1127	1224	1084	-3.56246	5.81548e-223	6.59915e-221	down	Chr03	43492010	43493810	+	Glyma.03G234400	--	--	--	Epoxide hydrolase A isoform A [Glycine soja]	--	A0A445LG41_GLYSO SubName: Full=Epoxide hydrolase A isoform A {ECO:0000313|EMBL:RZC22150.1};	Soluble epoxide hydrolase	GO:0016787,hydrolase activity; GO:0003674,molecular_function; GO:0003824,catalytic activity	PF00561.23:alpha/beta hydrolase fold	--	--	--
Glyma.13G207800.Wm82.a2.v1	205.785	206.518	246.515	12.1603	12.3872	14.4814	4596	5712	5454	270	289	312	-4.54856	8.06943e-223	9.12492e-221	down	Chr13	32131885	32138180	-	Glyma.13G207800	--	--	--	hypothetical protein JHK87_041889 [Glycine soja]	TSJT1_TOBAC RecName: Full=Stem-specific protein TSJT1;	K7MAQ4_SOYBN RecName: Full=DUF3700 domain-containing protein {ECO:0000259|SMART:SM01172};	--	--	PF12481.11:Aluminium induced protein	--	--	--
Glyma.19G025200.Wm82.a2.v1	54.9322	60.2275	49.6005	2.058	2.5818	1.6389	1772	2406	1585	66	87	51	-5.17065	1.0694e-222	1.20509e-220	down	Chr19	3154999	3157050	-	Glyma.19G025200	--	K13691 pathogen-inducible salicylic acid glucosyltransferase [EC:2.4.1.-] | (RefSeq) mogroside IE synthase (A)	--	mogroside IE synthase [Glycine max]	74AC1_SIRGR RecName: Full=Mogroside IE synthase {ECO:0000305}; EC=2.4.1.350 {ECO:0000269|PubMed:25759326, ECO:0000269|Ref.3}; AltName: Full=UDP-glycosyltransferase 74AC1 {ECO:0000303|PubMed:25759326};	I1N672_SOYBN RecName: Full=Glycosyltransferase {ECO:0000256|RuleBase:RU362057}; EC=2.4.1.- {ECO:0000256|RuleBase:RU362057};	UDP-glucuronosyl and UDP-glucosyl transferase	GO:0035251,UDP-glucosyltransferase activity; GO:0003674,molecular_function; GO:0003824,catalytic activity; GO:0008194,UDP-glycosyltransferase activity; GO:0016740,transferase activity; GO:0016757,transferase activity, transferring glycosyl groups; GO:0016758,transferase activity, transferring hexosyl groups; GO:0046527,glucosyltransferase activity	PF00201.21:UDP-glucoronosyl and UDP-glucosyl transferase	--	--	--
Glyma.08G177400.Wm82.a2.v1	1.0784	1.2116	0.7336	58.1755	57.4071	57.159	46	64	31	2467	2558	2352	5.36385	1.83361e-222	2.05909e-220	up	Chr08	14213399	14217362	+	Glyma.08G177400	--	--	--	dicarboxylate transporter 2.1, chloroplastic [Glycine max]	DIT2_SPIOL RecName: Full=Dicarboxylate transporter 2, chloroplastic; AltName: Full=Glutamate/malate translocator; Flags: Precursor;	I1KUB5_SOYBN SubName: Full=Uncharacterized protein {ECO:0000313|EMBL:KRH43882.1, ECO:0000313|EnsemblPlants:KRH43882};	--	GO:0009706,chloroplast inner membrane; GO:0016021,integral component of membrane; GO:0005313,L-glutamate transmembrane transporter activity; GO:0015140,malate transmembrane transporter activity; GO:0015813,L-glutamate transmembrane transport; GO:0071423,malate transmembrane transport; GO:0003674,molecular_function; GO:0005215,transporter activity; GO:0005319,lipid transporter activity; GO:0005342…	PF00939.22:Sodium:sulfate symporter transmembrane region	--	--	--
Glyma.04G208300.Wm82.a2.v1	50.7805	48.9336	52.6087	1.2786	1.7339	1.713	1598	1907	1640	40	57	52	-5.47727	2.23621e-221	2.50255e-219	down	Chr04	48062886	48064803	-	Glyma.04G208300	--	--	--	NAC transcription factor [Glycine max]	NAC2_ARATH RecName: Full=NAC domain-containing protein 2; Short=ANAC002;	A0A0K2CTE5_SOYBN SubName: Full=NAC transcription factor {ECO:0000313|EMBL:ALA09232.1}; Flags: Fragment;	--	GO:0005634,nucleus; GO:0003700,DNA-binding transcription factor activity; GO:0019900,kinase binding; GO:0000976,transcription regulatory region sequence-specific DNA binding; GO:0071456,cellular response to hypoxia; GO:0009788,negative regulation of abscisic acid-activated signaling pathway; GO:0009611,response to wounding; GO:0003674,molecular_function; GO:0140110,transcription regulator activit…	PF02365.18:No apical meristem (NAM) protein	NAC	TF	NAC
Glyma.08G158600.Wm82.a2.v1	183.663	180.933	138.371	17.1303	18.3794	19.5245	9059	11052	6761	840	947	929	-3.65068	2.61522e-221	2.91664e-219	down	Chr08	12290252	12297255	+	Glyma.08G158600	--	--	--	major facilitator superfamily domain-containing protein 12 isoform X1 [Glycine max]	--	A0A0B2QJ26_GLYSO SubName: Full=Major facilitator superfamily domain-containing protein 12 {ECO:0000313|EMBL:KHN21335.1}; SubName: Full=Major facilitator superfamily domain-containing protein 12 isoform A {ECO:0000313|EMBL:RZB97119.1}; SubName: Full=Major facilitator superfamily domain-containing protein 12 isoform B {ECO:0000313|EMBL:RZB97120.1}; SubName: Full=Major facilitator superfamily domain…	Predicted sugar transporter	GO:0016021,integral component of membrane; GO:0015293,symporter activity; GO:0008643,carbohydrate transport; GO:0003674,molecular_function; GO:0005215,transporter activity; GO:0015291,secondary active transmembrane transporter activity; GO:0022804,active transmembrane transporter activity; GO:0022857,transmembrane transporter activity; GO:0006810,transport; GO:0006811,ion transport; GO:0006820,an…	PF13347.9:MFS/sugar transport protein	--	--	--
Glyma.03G171100.Wm82.a2.v1	51.8726	49.6751	46.6648	567.143	531.546	524.833	2490	2953	2219	27065	26654	24303	2.99166	3.67969e-221	4.08975e-219	up	Chr03	38570656	38573726	-	Glyma.03G171100	--	K03283 heat shock 70kDa protein 1/2/6/8 | (RefSeq) heat shock cognate 70 kDa protein 2 (A)	ko03040: Spliceosome; ko04141: Protein processing in endoplasmic reticulum; ko04144: Endocytosis	heat shock cognate 70 kDa protein 2 [Glycine max]	HSP7C_PETHY RecName: Full=Heat shock cognate 70 kDa protein;	A0A0R0KKU3_SOYBN SubName: Full=Uncharacterized protein {ECO:0000313|EMBL:KRH67530.1, ECO:0000313|EnsemblPlants:KRH67530};	Molecular chaperones HSP70/HSC70, HSP70 superfamily	GO:0005524,ATP binding; GO:0140662,NA; GO:0000166,nucleotide binding; GO:0003674,molecular_function; GO:0005488,binding; GO:0017076,purine nucleotide binding; GO:0030554,adenyl nucleotide binding; GO:0032553,ribonucleotide binding; GO:0032555,purine ribonucleotide binding; GO:0032559,adenyl ribonucleotide binding; GO:0035639,purine ribonucleoside triphosphate binding; GO:0036094,small molecule bi…	PF00012.23:Hsp70 protein	--	--	--
Glyma.13G076700.Wm82.a2.v1	137.033	133.607	135.716	20.5312	19.8673	18.731	7197	8690	7061	1072	1090	949	-3.24519	6.80704e-220	7.53979e-218	down	Chr13	18122954	18126172	-	Glyma.13G076700	--	K14514 ethylene-insensitive protein 3 | (RefSeq) protein ETHYLENE INSENSITIVE 3 (A)	ko04016: MAPK signaling pathway - plant; ko04075: Plant hormone signal transduction	protein ETHYLENE INSENSITIVE 3 [Glycine max]	EIN3_ARATH RecName: Full=Protein ETHYLENE INSENSITIVE 3 {ECO:0000303|PubMed:9215635};	A0A0R4J4V2_SOYBN SubName: Full=Uncharacterized protein {ECO:0000313|EMBL:KRH18695.1, ECO:0000313|EnsemblPlants:KRH18695};	--	GO:0005634,nucleus; GO:0003682,chromatin binding; GO:0003677,DNA binding; GO:0003700,DNA-binding transcription factor activity; GO:0042393,histone binding; GO:0019900,kinase binding; GO:0000976,transcription regulatory region sequence-specific DNA binding; GO:0006325,chromatin organization; GO:0042742,defense response to bacterium; GO:0009873,ethylene-activated signaling pathway; GO:0016573,histo…	PF04873.16:Ethylene insensitive 3	EIL	TF	EIL
Glyma.06G143300.Wm82.a2.v1	22.0615	26.104	21.8641	313.269	337.289	351.849	548	803	538	7736	8752	8431	3.37493	1.17167e-219	1.29338e-217	up	Chr06	11662423	11664347	+	Glyma.06G143300	--	K20628 expansin | (RefSeq) DD2/63; expansin precursor (A)	--	expansin precursor [Glycine max]	EXPA8_ARATH RecName: Full=Expansin-A8; Short=AtEXPA8; AltName: Full=Alpha-expansin-8; Short=At-EXP8; Short=AtEx8; AltName: Full=Ath-ExpAlpha-1.11; Flags: Precursor;	A0A0B2R1N9_GLYSO RecName: Full=Expansin {ECO:0000256|RuleBase:RU365023};	--	GO:0005576,extracellular region; GO:0016020,membrane; GO:0009664,plant-type cell wall organization; GO:0009635,response to herbicide; GO:0006949,syncytium formation; GO:0008150,biological_process; GO:0009987,cellular process; GO:0016043,cellular component organization; GO:0045229,external encapsulating structure organization; GO:0071554,cell wall organization or biogenesis; GO:0071555,cell wall o…	PF01357.24:Expansin C-terminal domain	--	--	--
Glyma.02G286000.Wm82.a2.v1	49.1788	49.7007	37.1728	1.5474	2.393	1.8937	3069	3841	2298	96	156	114	-5.00137	1.77774e-219	1.95576e-217	down	Chr02	46687003	46691939	-	Glyma.02G286000	--	K13416 brassinosteroid insensitive 1-associated receptor kinase 1 [EC:2.7.10.1 2.7.11.1] | (RefSeq) BRASSINOSTEROID INSENSITIVE 1-associated receptor kinase 1 isoform X1 (A)	ko04016: MAPK signaling pathway - plant; ko04075: Plant hormone signal transduction; ko04626: Plant-pathogen interaction	putative receptor-like protein kinase [Glycine max]	Y2296_ARATH RecName: Full=Probable receptor-like protein kinase At2g42960; EC=2.7.11.1;	A0A445LVE8_GLYSO SubName: Full=Putative receptor-like protein kinase isoform A {ECO:0000313|EMBL:RZC27192.1}; SubName: Full=Putative receptor-like protein kinase isoform B {ECO:0000313|EMBL:RZC27193.1}; SubName: Full=Putative receptor-like protein kinase isoform C {ECO:0000313|EMBL:RZC27194.1}; SubName: Full=Putative receptor-like protein kinase isoform D {ECO:0000313|EMBL:RZC27195.1};	Serine/threonine protein kinase	GO:0005829,cytosol; GO:0016021,integral component of membrane; GO:0005524,ATP binding; GO:0106310,protein serine kinase activity; GO:0004674,protein serine/threonine kinase activity; GO:0006468,protein phosphorylation; GO:0000166,nucleotide binding; GO:0003674,molecular_function; GO:0005488,binding; GO:0017076,purine nucleotide binding; GO:0030554,adenyl nucleotide binding; GO:0032553,ribonucleot…	PF00069.28:Protein kinase domain	--	--	--
novel.689	71.6004	81.3623	69.4018	1.5868	1.705	2.0046	1407	1980	1351	31	35	38	-5.85698	4.75643e-219	5.21504e-217	down	Chr06	48236786	48237781	.	--	--	--	--	hypothetical protein JHK85_017246 [Glycine max]	--	A0A0B2RSR6_GLYSO SubName: Full=Uncharacterized protein {ECO:0000313|EMBL:KHN35259.1};	--	GO:0016021,integral component of membrane; GO:0005575,cellular_component; GO:0016020,membrane; GO:0031224,intrinsic component of membrane; GO:0110165,cellular anatomical entity	--	--	--	--
Glyma.03G066800.Wm82.a2.v1	404.556	426.933	384.15	79.6379	83.8652	78.7357	10935	14291	10286	2140	2368	2053	-2.79011	6.47613e-219	7.07664e-217	down	Chr03	13438086	13441205	-	Glyma.03G066800	--	K00002 alcohol dehydrogenase (NADP+) [EC:1.1.1.2] | (RefSeq) NADPH-dependent aldo-keto reductase, chloroplastic (A)	ko00010: Glycolysis / Gluconeogenesis; ko00040: Pentose and glucuronate interconversions; ko00053: Ascorbate and aldarate metabolism; ko00561: Glycerolipid metabolism; ko00620: Pyruvate metabolism; ko01100: Metabolic pathways; ko01110: Biosynthesis of secondary metabolites; ko01240: Biosynthesis of cofactors	NADPH-dependent aldo-keto reductase, chloroplastic [Glycine max]	AKRC9_ARATH RecName: Full=NADPH-dependent aldo-keto reductase, chloroplastic {ECO:0000303|PubMed:21169366}; Short=AtChlAKR {ECO:0000303|PubMed:21169366}; EC=1.1.1.- {ECO:0000269|PubMed:19616008, ECO:0000269|PubMed:21169366}; AltName: Full=Aldo-keto reductase family 4 member C9;	A0A0R0KKR3_SOYBN RecName: Full=Aldo_ket_red domain-containing protein {ECO:0000259|Pfam:PF00248};	Aldo/keto reductase family proteins	GO:0009507,chloroplast; GO:0005829,cytosol; GO:0005783,endoplasmic reticulum; GO:0008106,alcohol dehydrogenase (NADP+) activity; GO:0004032,alditol:NADP+ 1-oxidoreductase activity; GO:0004033,aldo-keto reductase (NADP) activity; GO:0070401,NADP+ binding; GO:0016229,steroid dehydrogenase activity; GO:0009409,response to cold; GO:0009651,response to salt stress; GO:0009636,response to toxic substan…	PF00248.24:Aldo/keto reductase family	--	--	--
Glyma.13G092500.Wm82.a2.v1	43.0986	40.7799	37.4294	0.2046	0.4478	0.6747	2119	2483	1823	10	23	32	-6.98388	6.94641e-219	7.56506e-217	down	Chr13	20719315	20722074	+	Glyma.13G092500	--	K16055 trehalose 6-phosphate synthase/phosphatase [EC:2.4.1.15 3.1.3.12] | (RefSeq) probable alpha,alpha-trehalose-phosphate synthase [UDP-forming] 11 (A)	ko00500: Starch and sucrose metabolism; ko01100: Metabolic pathways; ko01110: Biosynthesis of secondary metabolites	probable alpha,alpha-trehalose-phosphate synthase [UDP-forming]	TPS11_ARATH RecName: Full=Probable alpha,alpha-trehalose-phosphate synthase [UDP-forming] 11; EC=2.4.1.15; AltName: Full=Trehalose-6-phosphate synthase 11; Short=AtTPS11;	A0A445HDC5_GLYSO SubName: Full=Putative alpha,alpha-trehalose-phosphate synthase 11 isoform A {ECO:0000313|EMBL:RZB71599.1}; EC=2.4.1.15 {ECO:0000313|EMBL:RZB71599.1};	Trehalose-6-phosphate synthase component TPS1 and related subunits	GO:0005739,mitochondrion; GO:0016757,transferase activity, transferring glycosyl groups; GO:0005992,trehalose biosynthetic process; GO:0070413,trehalose metabolism in response to stress; GO:0003674,molecular_function; GO:0003824,catalytic activity; GO:0016740,transferase activity; GO:0005975,carbohydrate metabolic process; GO:0005984,disaccharide metabolic process; GO:0005991,trehalose metabolic …	PF00982.24:Glycosyltransferase family 20	--	--	--
Glyma.12G158600.Wm82.a2.v1	51.2839	48.1378	45.9357	1.5711	2.5419	1.7541	1970	2290	1748	60	102	65	-5.09112	7.11486e-219	7.7226e-217	down	Chr12	26777394	26782856	+	Glyma.12G158600	--	K00451 homogentisate 1,2-dioxygenase [EC:1.13.11.5] | (RefSeq) HGO1; homogentisate 1,2-dioxygenase (A)	ko00350: Tyrosine metabolism; ko01100: Metabolic pathways	homogentisate 1,2-dioxygenase [Glycine max]	HGD_ARATH RecName: Full=Homogentisate 1,2-dioxygenase; EC=1.13.11.5; AltName: Full=Homogentisate oxygenase; AltName: Full=Homogentisic acid oxidase; AltName: Full=Homogentisicase;	A0A445HQX7_GLYSO RecName: Full=Homogentisate 1,2-dioxygenase {ECO:0000256|ARBA:ARBA00013127}; EC=1.13.11.5 {ECO:0000256|ARBA:ARBA00013127};	Homogentisate 1,2-dioxygenase	GO:0009536,plastid; GO:0004411,homogentisate 1,2-dioxygenase activity; GO:0046872,metal ion binding; GO:1902000,homogentisate catabolic process; GO:0006559,L-phenylalanine catabolic process; GO:0006572,tyrosine catabolic process; GO:0003674,molecular_function; GO:0003824,catalytic activity; GO:0016491,oxidoreductase activity; GO:0016701,oxidoreductase activity, acting on single donors with incorp…	PF20510.1:Homogentisate 1,2-dioxygenase N-terminal	--	--	--
Glyma.17G056900.Wm82.a2.v1	24.7879	26.0956	23.1501	0.7317	1.0097	0.8672	1363	1777	1261	40	58	46	-5.28781	3.89045e-218	4.20869e-216	down	Chr17	4307954	4312151	+	Glyma.17G056900	--	K13430 serine/threonine-protein kinase PBS1 [EC:2.7.11.1] | (RefSeq) serine/threonine-protein kinase (A)	ko04626: Plant-pathogen interaction	probable serine/threonine-protein kinase PIX13 [Glycine max]	PIX13_ARATH RecName: Full=Probable serine/threonine-protein kinase PIX13 {ECO:0000305}; EC=2.7.11.1 {ECO:0000305};	I1MSJ3_SOYBN RecName: Full=Protein kinase domain-containing protein {ECO:0000259|PROSITE:PS50011};	Serine/threonine protein kinase	GO:0005634,nucleus; GO:0005886,plasma membrane; GO:0005524,ATP binding; GO:0106310,protein serine kinase activity; GO:0004674,protein serine/threonine kinase activity; GO:0006952,defense response; GO:0006468,protein phosphorylation; GO:0000166,nucleotide binding; GO:0003674,molecular_function; GO:0005488,binding; GO:0017076,purine nucleotide binding; GO:0030554,adenyl nucleotide binding; GO:00325…	PF00069.28:Protein kinase domain	--	--	--
Glyma.01G042300.Wm82.a2.v1	174.666	166.012	154.393	26.3724	29.6275	29.2379	6682	7865	5851	1003	1184	1079	-3.00133	3.96454e-218	4.27459e-216	down	Chr01	4613542	4618432	-	Glyma.01G042300	--	K20715 phototropin [EC:2.7.11.1] | (RefSeq) phototropin-2 isoform X1 (A)	--	Protein TWIN LOV 1 [Glycine max]	TLOV1_ARATH RecName: Full=Protein TWIN LOV 1;	I1J5K5_SOYBN SubName: Full=PAS/LOV protein 2 {ECO:0000313|EMBL:AHI85705.1};	--	GO:0005634,nucleus; GO:0009881,photoreceptor activity; GO:0009637,response to blue light; GO:0003674,molecular_function; GO:0038023,signaling receptor activity; GO:0060089,molecular transducer activity; GO:0008150,biological_process; GO:0009314,response to radiation; GO:0009416,response to light stimulus; GO:0009628,response to abiotic stimulus; GO:0050896,response to stimulus; GO:0005575,cellula…	PF13426.10:PAS domain	--	--	--
Glyma.14G061300.Wm82.a2.v1	69.5678	70.5643	63.764	7.6021	6.5932	6.2293	3010	3781	2733	327	298	260	-3.78049	5.13418e-218	5.51738e-216	down	Chr14	4961306	4963911	+	Glyma.14G061300	--	--	--	uncharacterized protein LOC100781766 isoform X1 [Glycine max]	--	K7M568_SOYBN SubName: Full=Uncharacterized protein {ECO:0000313|EMBL:KRH14978.1, ECO:0000313|EnsemblPlants:KRH14978};	--	GO:0016021,integral component of membrane; GO:0005575,cellular_component; GO:0016020,membrane; GO:0031224,intrinsic component of membrane; GO:0110165,cellular anatomical entity	--	--	--	--
Glyma.19G212800.Wm82.a2.v1	47.4523	46.2391	35.381	1.9962	1.6546	2.3724	2965	3578	2190	124	108	143	-4.88157	6.90895e-218	7.4001e-216	down	Chr19	46633685	46639818	-	Glyma.19G212800	--	K00695 sucrose synthase [EC:2.4.1.13] | (RefSeq) sucrose synthase 2 isoform X2 (A)	ko00500: Starch and sucrose metabolism; ko01100: Metabolic pathways; ko01110: Biosynthesis of secondary metabolites	Sucrose synthase 2 isoform C [Glycine soja]	SUS2_PEA RecName: Full=Sucrose synthase 2; EC=2.4.1.13; AltName: Full=Sucrose-UDP glucosyltransferase 2;	A0A445FJK8_GLYSO RecName: Full=Sucrose synthase {ECO:0000256|ARBA:ARBA00012540, ECO:0000256|RuleBase:RU280817}; EC=2.4.1.13 {ECO:0000256|ARBA:ARBA00012540, ECO:0000256|RuleBase:RU280817};	Glycosyltransferase	GO:0016157,sucrose synthase activity; GO:0005985,sucrose metabolic process; GO:0003674,molecular_function; GO:0003824,catalytic activity; GO:0008194,UDP-glycosyltransferase activity; GO:0016740,transferase activity; GO:0016757,transferase activity, transferring glycosyl groups; GO:0016758,transferase activity, transferring hexosyl groups; GO:0035251,UDP-glucosyltransferase activity; GO:0046527,gl…	PF00862.22:Sucrose synthase	--	--	--
Glyma.14G115500.Wm82.a2.v1	27.7117	26.86	31.6944	718.145	645.192	624.992	579	695	656	14917	14082	12597	4.06072	7.37897e-218	7.87754e-216	up	Chr14	13756259	13757317	+	Glyma.14G115500	--	--	--	hypothetical protein JHK85_040320 [Glycine max]	14KD_DAUCA RecName: Full=14 kDa proline-rich protein DC2.15; Flags: Precursor;	Q9LKY8_SOYBN SubName: Full=Proline-rich protein {ECO:0000313|EMBL:AAF78903.1};	--	GO:0016021,integral component of membrane; GO:0005575,cellular_component; GO:0016020,membrane; GO:0031224,intrinsic component of membrane; GO:0110165,cellular anatomical entity	PF14547.9:Hydrophobic seed protein	--	--	--
Glyma.01G025800.Wm82.a2.v1	473.928	406.726	221.241	5.6067	4.6955	5.2773	12754	13555	5898	150	132	137	-6.59179	1.74868e-217	1.86071e-215	down	Chr01	2714436	2715928	-	Glyma.01G025800	--	--	--	hypothetical protein JHK87_000251 [Glycine soja]	--	I1J535_SOYBN RecName: Full=PB1 domain-containing protein {ECO:0000259|SMART:SM00666};	--	--	PF00564.27:PB1 domain	--	--	--
Glyma.02G136700.Wm82.a2.v1	83.3223	91.9172	82.5447	5.5756	4.0327	4.7347	1879	2567	1844	125	95	103	-4.63127	4.05814e-217	4.30402e-215	down	Chr02	14134003	14136080	-	Glyma.02G136700	--	--	--	CCG-binding protein 1-like [Glycine max]	MEE14_ARATH RecName: Full=CCG-binding protein 1; Short=AtCBP1 {ECO:0000303|PubMed:26462908}; AltName: Full=Protein MATERNAL EFFECT EMBRYO ARREST 14 {ECO:0000305};	A0A0B2RK92_GLYSO SubName: Full=CCG-binding protein 1 {ECO:0000313|EMBL:RZC24848.1};	--	GO:0009507,chloroplast; GO:0005829,cytosol; GO:0005634,nucleus; GO:0036033,mediator complex binding; GO:0071456,cellular response to hypoxia; GO:0050832,defense response to fungus; GO:0009793,embryo development ending in seed dormancy; GO:0010183,pollen tube guidance; GO:0003674,molecular_function; GO:0005488,binding; GO:0044877,protein-containing complex binding; GO:0001666,response to hypoxia; …	--	--	--	--
Glyma.20G114700.Wm82.a2.v1	106.612	106.153	99.9614	16.7002	16.6492	18.2566	4861	5994	4515	757	793	803	-3.06307	1.93505e-216	2.04561e-214	down	Chr20	35631625	35635738	-	Glyma.20G114700	--	K10839 UV excision repair protein RAD23 | (RefSeq) ubiquitin receptor RAD23c (A)	ko03420: Nucleotide excision repair; ko04141: Protein processing in endoplasmic reticulum	ubiquitin receptor RAD23c [Glycine max]	RD23C_ARATH RecName: Full=Ubiquitin receptor RAD23c; Short=AtRAD23c; AltName: Full=Putative DNA repair protein RAD23-3; AltName: Full=RAD23-like protein 3; Short=AtRAD23-3;	I1NFH7_SOYBN RecName: Full=Ubiquitin receptor RAD23 {ECO:0000256|RuleBase:RU367049}; AltName: Full=DNA repair protein RAD23 {ECO:0000256|RuleBase:RU367049};	Nucleotide excision repair factor NEF2, RAD23 component	GO:0005737,cytoplasm; GO:0005829,cytosol; GO:0005654,nucleoplasm; GO:0005634,nucleus; GO:0003684,damaged DNA binding; GO:0031593,polyubiquitin modification-dependent protein binding; GO:0070628,proteasome binding; GO:0043130,ubiquitin binding; GO:0006289,nucleotide-excision repair; GO:0043161,proteasome-mediated ubiquitin-dependent protein catabolic process; GO:0003674,molecular_function; GO:0003…	PF00627.34:UBA/TS-N domain	--	--	--
Glyma.10G013700.Wm82.a2.v1	93.3451	97.2276	122.37	4.1272	4.1011	3.9093	3094	3991	4018	136	142	125	-5.16007	2.46791e-216	2.60044e-214	down	Chr10	1217974	1224949	+	Glyma.10G013700	--	--	--	uncharacterized protein LOC100306535 [Glycine max]	PHO32_ARATH RecName: Full=Universal stress protein PHOS32 {ECO:0000303|PubMed:12644671}; AltName: Full=Phosphorylated protein of 32 kDa {ECO:0000303|PubMed:18285339}; Short=AtPHOS32 {ECO:0000303|PubMed:18285339}; Flags: Precursor;	C6SZS5_SOYBN RecName: Full=Usp domain-containing protein {ECO:0000259|Pfam:PF00582};	--	GO:0009507,chloroplast; GO:0009536,plastid; GO:0005524,ATP binding; GO:0002238,response to molecule of fungal origin; GO:0000166,nucleotide binding; GO:0003674,molecular_function; GO:0005488,binding; GO:0017076,purine nucleotide binding; GO:0030554,adenyl nucleotide binding; GO:0032553,ribonucleotide binding; GO:0032555,purine ribonucleotide binding; GO:0032559,adenyl ribonucleotide binding; GO:0…	PF00582.29:Universal stress protein family	--	--	--
Glyma.20G105300.Wm82.a2.v1	29.8771	30.4283	28.2057	1.7425	1.6973	1.3732	1466	1849	1371	85	87	65	-4.66174	7.7813e-216	8.17263e-214	down	Chr20	34757381	34771672	+	Glyma.20G105300	--	K14510 serine/threonine-protein kinase CTR1 [EC:2.7.11.1] | (RefSeq) serine/threonine-protein kinase CTR1 (A)	ko04016: MAPK signaling pathway - plant; ko04075: Plant hormone signal transduction	serine/threonine-protein kinase STY46 isoform X2 [Glycine max]	STY46_ARATH RecName: Full=Serine/threonine-protein kinase STY46 {ECO:0000305}; EC=2.7.11.1 {ECO:0000269|PubMed:17090544}; AltName: Full=Serine/threonine/tyrosine-protein kinase 46 {ECO:0000303|PubMed:16429265};	I1NF71_SOYBN SubName: Full=Uncharacterized protein {ECO:0000313|EMBL:KRG90640.1, ECO:0000313|EnsemblPlants:KRG90640};	Tyrosine kinase specific for activated (GTP-bound) p21cdc42Hs	GO:0005829,cytosol; GO:0005524,ATP binding; GO:0106310,protein serine kinase activity; GO:0004674,protein serine/threonine kinase activity; GO:0004712,protein serine/threonine/tyrosine kinase activity; GO:0071456,cellular response to hypoxia; GO:0009658,chloroplast organization; GO:0006468,protein phosphorylation; GO:0009737,response to abscisic acid; GO:0000166,nucleotide binding; GO:0003674,mol…	PF07714.20:Protein tyrosine and serine/threonine kinase	--	--	--
Glyma.14G055200.Wm82.a2.v1	1000.02	1014.1	1626.21	24.2722	21.6627	25.2535	17323	21755	27906	418	392	422	-6.15547	8.81928e-216	9.23294e-214	down	Chr14	4394842	4395805	-	Glyma.14G055200	--	--	--	protein EARLY RESPONSIVE TO DEHYDRATION 15-like [Glycine soja]	ERD15_SOYBN RecName: Full=Protein EARLY RESPONSIVE TO DEHYDRATION 15 {ECO:0000303|PubMed:21482825}; Short=GmERD15 {ECO:0000303|PubMed:21482825};	I1M7P3_SOYBN SubName: Full=Uncharacterized protein {ECO:0000313|EMBL:KRH14891.1, ECO:0000313|EnsemblPlants:KRH14891};	--	GO:0005634,nucleus; GO:0003677,DNA binding; GO:0045893,positive regulation of transcription, DNA-templated; GO:0003674,molecular_function; GO:0003676,nucleic acid binding; GO:0005488,binding; GO:0097159,organic cyclic compound binding; GO:1901363,heterocyclic compound binding; GO:0006139,nucleobase-containing compound metabolic process; GO:0006351,transcription, DNA-templated; GO:0006355,regulati…	PF07145.18:Ataxin-2 C-terminal region	--	--	--
Glyma.20G205100.Wm82.a2.v1	64.1907	65.0727	60.3425	6.6867	7.4453	8.0079	2443	3067	2275	253	296	294	-3.56269	1.38612e-215	1.44646e-213	down	Chr20	44201058	44207051	-	Glyma.20G205100	--	--	--	calmodulin calcium-dependent NAD kinase isoform X1 [Glycine max]	NADKC_ARATH RecName: Full=Calmodulin calcium-dependent NAD kinase {ECO:0000305}; EC=2.7.1.23 {ECO:0000269|PubMed:31554701}; AltName: Full=NAD kinase-CaM dependent protein {ECO:0000303|PubMed:31554701}; Short=NADKc {ECO:0000303|PubMed:31554701};	I1NI49_SOYBN RecName: Full=Zeta_toxin domain-containing protein {ECO:0000259|Pfam:PF06414};	--	GO:0005741,mitochondrial outer membrane; GO:0005524,ATP binding; GO:0005516,calmodulin binding; GO:0003951,NAD+ kinase activity; GO:0006741,NADP biosynthetic process; GO:0016310,phosphorylation; GO:0000166,nucleotide binding; GO:0003674,molecular_function; GO:0005488,binding; GO:0017076,purine nucleotide binding; GO:0030554,adenyl nucleotide binding; GO:0032553,ribonucleotide binding; GO:0032555,…	PF06414.15:Zeta toxin	--	--	--
Glyma.18G233600.Wm82.a2.v1	39.5422	36.3439	31.313	2.6516	2.7093	2.1795	2445	2783	1918	163	175	130	-4.28783	1.54453e-215	1.60661e-213	down	Chr18	52223382	52231381	+	Glyma.18G233600	--	K09597 signal peptide peptidase-like 2B [EC:3.4.23.-] | (RefSeq) signal peptide peptidase-like 4 isoform X1 (A)	--	signal peptide peptidase-like 4 isoform X1 [Glycine max]	SIPL4_ARATH RecName: Full=Signal peptide peptidase-like 4; Short=AtSPPL4; EC=3.4.23.-; Flags: Precursor;	I1N3R1_SOYBN RecName: Full=PA domain-containing protein {ECO:0000259|Pfam:PF02225};	Uncharacterized conserved protein, contains PA domain	GO:0010008,endosome membrane; GO:0030660,Golgi-associated vesicle membrane; GO:0071458,integral component of cytoplasmic side of endoplasmic reticulum membrane; GO:0071556,integral component of lumenal side of endoplasmic reticulum membrane; GO:0005765,lysosomal membrane; GO:0042500,aspartic endopeptidase activity, intramembrane cleaving; GO:0033619,membrane protein proteolysis; GO:0003674,molecu…	PF04258.16:Signal peptide peptidase	--	--	--
Glyma.07G183600.Wm82.a2.v1	103.559	98.4743	103.971	10.7369	9.2028	8.9129	4589	5404	4564	473	426	381	-3.87106	2.06735e-215	2.14357e-213	down	Chr07	35126140	35132751	-	Glyma.07G183600	--	K00140 malonate-semialdehyde dehydrogenase (acetylating) / methylmalonate-semialdehyde dehydrogenase [EC:1.2.1.18 1.2.1.27] | (RefSeq) ALDH6B1; putative methylmalonate-semialdehyde dehydrogenase [acylating], mitochondrial (A)	ko00280: Valine, leucine and isoleucine degradation; ko00410: beta-Alanine metabolism; ko00562: Inositol phosphate metabolism; ko00640: Propanoate metabolism; ko01100: Metabolic pathways; ko01200: Carbon metabolism	hypothetical protein GYH30_018829 [Glycine max]	MMSA_ARATH RecName: Full=Methylmalonate-semialdehyde dehydrogenase [acylating], mitochondrial; Short=MM-ALDH; Short=MMSDH; Short=Malonate-semialdehyde dehydrogenase [acylating]; EC=1.2.1.27; AltName: Full=Aldehyde dehydrogenase family 6 member B2; Flags: Precursor;	A0A0R0J513_SOYBN RecName: Full=Methylmalonate-semialdehyde dehydrogenase (CoA acylating) {ECO:0000256|ARBA:ARBA00013048}; EC=1.2.1.27 {ECO:0000256|ARBA:ARBA00013048};	Methylmalonate semialdehyde dehydrogenase	GO:0005829,cytosol; GO:0005739,mitochondrion; GO:0005507,copper ion binding; GO:0018478,malonate-semialdehyde dehydrogenase (acetylating) activity; GO:0004491,methylmalonate-semialdehyde dehydrogenase (acylating) activity; GO:0006210,thymine catabolic process; GO:0006574,valine catabolic process; GO:0003674,molecular_function; GO:0005488,binding; GO:0043167,ion binding; GO:0043169,cation binding;…	PF00171.25:Aldehyde dehydrogenase family	--	--	--
Glyma.02G109100.Wm82.a2.v1	3.3345	2.8208	1.4747	161.766	192.621	204.767	105	110	46	5064	6336	6220	5.73604	4.38376e-214	4.53091e-212	up	Chr02	10447935	10450388	-	Glyma.02G109100	--	K20628 expansin | (RefSeq) expansin-A15 (A)	--	expansin 4 precursor [Glycine max]	EXP10_ARATH RecName: Full=Expansin-A10; Short=AtEXPA10; AltName: Full=Alpha-expansin-10; Short=At-EXP10; Short=AtEx10; AltName: Full=Ath-ExpAlpha-1.1; Flags: Precursor;	A0A0B2PWS4_GLYSO RecName: Full=Expansin {ECO:0000256|RuleBase:RU365023};	--	GO:0005576,extracellular region; GO:0016020,membrane; GO:0009653,anatomical structure morphogenesis; GO:0009664,plant-type cell wall organization; GO:0008150,biological_process; GO:0032502,developmental process; GO:0048856,anatomical structure development; GO:0009987,cellular process; GO:0016043,cellular component organization; GO:0045229,external encapsulating structure organization; GO:0071554,…	PF01357.24:Expansin C-terminal domain	--	--	--
Glyma.04G228400.Wm82.a2.v1	542.91	553.951	556.364	93.8347	91.8928	98.7688	14439	18245	14658	2481	2553	2534	-3.00424	5.79924e-214	5.97488e-212	down	Chr04	49767720	49769824	+	Glyma.04G228400	--	--	--	hypothetical protein GYH30_010808 [Glycine max]	PRSP1_SPIOL RecName: Full=Ribosome-binding factor PSRP1, chloroplastic {ECO:0000303|PubMed:10874039}; AltName: Full=30S ribosomal protein 1; AltName: Full=CS-S5 {ECO:0000303|PubMed:2693942}; Short=CS5; AltName: Full=Plastid-specific 30S ribosomal protein 1 {ECO:0000303|PubMed:2376575}; Short=PSrp-1 {ECO:0000303|PubMed:2376575}; AltName: Full=Ribosomal protein 1; AltName: Full=S22 {ECO:0000303|Pub…	I1JYI1_SOYBN RecName: Full=Ribosom_S30AE_C domain-containing protein {ECO:0000259|Pfam:PF16321};	--	GO:0009570,chloroplast stroma; GO:0022627,cytosolic small ribosomal subunit; GO:0043024,ribosomal small subunit binding; GO:0043022,ribosome binding; GO:0019843,rRNA binding; GO:0045900,negative regulation of translational elongation; GO:0044238,primary metabolic process; GO:0003674,molecular_function; GO:0005488,binding; GO:0043021,ribonucleoprotein complex binding; GO:0044877,protein-containing…	PF16321.8:Sigma 54 modulation/S30EA ribosomal protein C terminus	--	--	--
Glyma.12G044700.Wm82.a2.v1	5.0835	5.1569	3.8811	92.7494	106.343	113.475	238	299	180	4317	5201	5125	4.00541	1.17779e-213	1.20962e-211	up	Chr12	3247145	3249958	-	Glyma.12G044700	--	K08150 MFS transporter, SP family, solute carrier family 2 (myo-inositol transporter), member 13 | (RefSeq) inositol transporter 1 (A)	--	polyol transporter 5 isoform X1 [Glycine max]	PLT5_ARATH RecName: Full=Polyol transporter 5; AltName: Full=Protein POLYOL TRANSPORTER 5; Short=AtPLT5; AltName: Full=Sugar-proton symporter PLT5;	A0A0R0H1C7_SOYBN RecName: Full=MFS domain-containing protein {ECO:0000259|PROSITE:PS50850};	Predicted transporter (major facilitator superfamily)	GO:0016021,integral component of membrane; GO:0005886,plasma membrane; GO:0005351,carbohydrate:proton symporter activity; GO:0015591,D-ribose transmembrane transporter activity; GO:0015148,D-xylose transmembrane transporter activity; GO:0005354,galactose transmembrane transporter activity; GO:0005355,glucose transmembrane transporter activity; GO:0015168,glycerol transmembrane transporter activit…	PF00083.27:Sugar (and other) transporter	--	--	--
Glyma.13G186500.Wm82.a2.v1	76.429	77.0863	66.1013	10.5154	11.6227	11.4981	3714	4639	3182	508	590	539	-3.16864	6.39538e-213	6.5475e-211	down	Chr13	30016526	30025554	+	Glyma.13G186500	--	--	--	protein ZINC INDUCED FACILITATOR-LIKE 1 isoform X1 [Glycine max]	ZIFL1_ARATH RecName: Full=Protein ZINC INDUCED FACILITATOR-LIKE 1; AltName: Full=Protein ZIF-LIKE 1;	I1M0H9_SOYBN RecName: Full=MFS domain-containing protein {ECO:0000259|PROSITE:PS50850};	Permease of the major facilitator superfamily	GO:0016021,integral component of membrane; GO:0009705,plant-type vacuole membrane; GO:0005886,plasma membrane; GO:0022821,potassium ion antiporter activity; GO:0010540,basipetal auxin transport; GO:0009630,gravitropism; GO:0090333,regulation of stomatal closure; GO:0009414,response to water deprivation; GO:0048364,root development; GO:0003674,molecular_function; GO:0005215,transporter activity; G…	PF07690.19:Major Facilitator Superfamily	--	--	--
Glyma.05G140400.Wm82.a2.v1	106.632	98.6416	102.452	15.3401	15.6559	16.417	6181	7081	5883	884	948	918	-3.16366	6.51896e-213	6.65303e-211	down	Chr05	33323179	33326116	+	Glyma.05G140400	--	K14494 DELLA protein | (RefSeq) GAI1; DELLA protein GAI 1 (A)	ko04075: Plant hormone signal transduction	DELLA protein GAI 1 [Glycine max]	DELA2_MEDTR RecName: Full=DELLA protein 2 {ECO:0000303|PubMed:24297892}; Short=MtDELLA2 {ECO:0000303|PubMed:24297892};	A0A445KN87_GLYSO RecName: Full=DELLA protein {ECO:0000256|RuleBase:RU367159};	--	GO:0005634,nucleus; GO:0003712,transcription coregulator activity; GO:0036377,arbuscular mycorrhizal association; GO:0016036,cellular response to phosphate starvation; GO:0009740,gibberellic acid mediated signaling pathway; GO:1903506,regulation of nucleic acid-templated transcription; GO:0009610,response to symbiotic fungus; GO:0003674,molecular_function; GO:0098772,molecular function regulator;…	PF03514.17:GRAS domain family	GRAS	TF	GRAS
Glyma.08G032800.Wm82.a2.v1	114.864	115	129.916	1.1406	0.8141	1.3517	2026	2512	2270	20	15	23	-7.24159	1.77959e-212	1.81049e-210	down	Chr08	2616541	2617566	+	Glyma.08G032800	--	--	--	uncharacterized protein LOC114423096 [Glycine soja]	OXS3_ARATH RecName: Full=Protein OXIDATIVE STRESS 3 {ECO:0000303|PubMed:18980652}; Short=AtOXS3 {ECO:0000303|PubMed:18980652};	I1KPW1_SOYBN SubName: Full=Uncharacterized protein {ECO:0000313|EMBL:KRH41481.1, ECO:0000313|EnsemblPlants:KRH41481};	Nuclear localization sequence binding protein	GO:0016607,nuclear speck; GO:0005634,nucleus; GO:2000028,regulation of photoperiodism, flowering; GO:2000070,regulation of response to water deprivation; GO:0046686,response to cadmium ion; GO:0046688,response to copper ion; GO:0010218,response to far red light; GO:0009416,response to light stimulus; GO:0006979,response to oxidative stress; GO:0010114,response to red light; GO:0009611,response to…	--	--	--	--
Glyma.03G193800.Wm82.a2.v1	237.619	252.636	268.252	28.1076	25.5325	24.6233	8223	10827	9196	967	923	822	-3.74307	2.29028e-212	2.32278e-210	down	Chr03	40458061	40461275	-	Glyma.03G193800	--	K01240 uridine nucleosidase [EC:3.2.2.3] | (RefSeq) uridine nucleosidase 1 (A)	ko00240: Pyrimidine metabolism; ko00760: Nicotinate and nicotinamide metabolism; ko01100: Metabolic pathways; ko01232: Nucleotide metabolism	Uridine nucleosidase 1 [Glycine max]	URH1_ARATH RecName: Full=Uridine nucleosidase 1 {ECO:0000303|PubMed:19293370}; EC=3.2.2.3 {ECO:0000269|PubMed:19293370}; AltName: Full=Adenosine nucleosidase {ECO:0000303|PubMed:19293370}; EC=3.2.2.7 {ECO:0000269|PubMed:19293370}; AltName: Full=Inosine nucleosidase {ECO:0000303|PubMed:19293370}; EC=3.2.2.2 {ECO:0000269|PubMed:19293370}; AltName: Full=Nucleoside hydrolase 1 {ECO:0000303|PubMed:212…	A0A445LE93_GLYSO SubName: Full=Uridine nucleosidase 1 isoform A {ECO:0000313|EMBL:RZC21486.1};	Predicted inosine-uridine preferring nucleoside hydrolase	GO:0005829,cytosol; GO:0047622,adenosine nucleosidase activity; GO:0042802,identical protein binding; GO:0047724,inosine nucleosidase activity; GO:0046982,protein heterodimerization activity; GO:0042803,protein homodimerization activity; GO:0008477,purine nucleosidase activity; GO:0045437,uridine nucleosidase activity; GO:0072585,xanthosine nucleotidase activity; GO:0006152,purine nucleoside cata…	PF01156.22:Inosine-uridine preferring nucleoside hydrolase	--	--	--
Glyma.06G164100.Wm82.a2.v1	109.763	117.558	99.1118	12.6397	13.6448	13.7551	2341	3105	2094	268	304	283	-3.48935	8.54715e-212	8.6414e-210	down	Chr06	13570279	13571359	-	Glyma.06G164100	--	K00962 polyribonucleotide nucleotidyltransferase [EC:2.7.7.8] | (RefSeq) polyribonucleotide nucleotidyltransferase 1, chloroplastic (A)	ko03018: RNA degradation	hypothetical protein JHK87_015390 [Glycine soja]	--	A0A0R0JMZ9_SOYBN SubName: Full=Uncharacterized protein {ECO:0000313|EMBL:KRH54089.1, ECO:0000313|EnsemblPlants:KRH54089};	--	--	--	--	--	--
Glyma.06G324300.Wm82.a2.v1	0.2761	0.3344	0.5375	69.7894	66.6253	59.8402	14	21	27	3518	3529	2927	6.96731	3.72297e-211	3.75234e-209	up	Chr06	51189321	51193954	-	Glyma.06G324300	--	K10999 cellulose synthase A [EC:2.4.1.12] | (RefSeq) cellulose synthase A catalytic subunit 2 [UDP-forming] (A)	--	cellulose synthase-like protein G1 [Glycine max]	CSLG1_ARATH RecName: Full=Cellulose synthase-like protein G1; Short=AtCslG1; EC=2.4.1.-;	I1KFY7_SOYBN SubName: Full=UDP glucuronic acid:soyasapogenol glucuronosyltransferase {ECO:0000313|EMBL:BBN60789.1};	--	GO:0000139,Golgi membrane; GO:0016021,integral component of membrane; GO:0005886,plasma membrane; GO:0016760,cellulose synthase (UDP-forming) activity; GO:0051753,mannan synthase activity; GO:0071555,cell wall organization; GO:0030244,cellulose biosynthetic process; GO:0009833,plant-type primary cell wall biogenesis; GO:0003674,molecular_function; GO:0003824,catalytic activity; GO:0008194,UDP-gly…	PF03552.17:Cellulose synthase	--	--	--
Glyma.17G251800.Wm82.a2.v1	45.6519	52.3419	45.2533	1.6561	2.4992	2.6332	1941	2756	1906	70	111	108	-4.86449	1.43339e-210	1.44023e-208	down	Chr17	40633579	40636068	+	Glyma.17G251800	--	--	--	hypothetical protein JHK87_048474 [Glycine soja]	--	K7MNW5_SOYBN SubName: Full=Uncharacterized protein {ECO:0000313|EMBL:KRH05843.1, ECO:0000313|EnsemblPlants:KRH05843};	--	--	PF03087.17:Protein BPS1	--	--	--
Glyma.19G091100.Wm82.a2.v1	268.1	297.506	258.935	44.788	43.4364	48.5024	8532	11725	8163	1417	1444	1489	-3.05497	6.50469e-209	6.51553e-207	down	Chr19	32353227	32356670	-	Glyma.19G091100	--	--	--	hypothetical protein JHK87_052994 [Glycine soja]	B2_DAUCA RecName: Full=B2 protein;	A0A0B2S6W5_GLYSO SubName: Full=B2 protein {ECO:0000313|EMBL:KHN40960.1}; SubName: Full=B2 protein isoform A {ECO:0000313|EMBL:RZB47115.1}; SubName: Full=B2 protein isoform B {ECO:0000313|EMBL:RZB47116.1};	--	GO:0005768,endosome; GO:0010941,regulation of cell death; GO:1904350,regulation of protein catabolic process in the vacuole; GO:0034976,response to endoplasmic reticulum stress; GO:1902074,response to salt; GO:0008150,biological_process; GO:0008219,cell death; GO:0009987,cellular process; GO:0050789,regulation of biological process; GO:0050794,regulation of cellular process; GO:0065007,biological…	PF10539.12:Development and cell death domain	--	--	--
Glyma.03G233400.Wm82.a2.v1	71.6119	68.8576	58.5249	9.1702	10.2519	10.4036	5530	6585	4477	704	827	775	-3.19928	1.78782e-208	1.78529e-206	down	Chr03	43411530	43420632	-	Glyma.03G233400	--	--	--	topless-related protein 3 [Glycine max]	TPR3_ARATH RecName: Full=Topless-related protein 3;	I1JR78_SOYBN SubName: Full=Uncharacterized protein {ECO:0000313|EMBL:KRH68470.1, ECO:0000313|EnsemblPlants:KRH68470};	WD40 repeat-containing protein	GO:0005634,nucleus; GO:0009791,post-embryonic development; GO:0006355,regulation of transcription, DNA-templated; GO:0048608,reproductive structure development; GO:0048367,shoot system development; GO:0007275,multicellular organism development; GO:0008150,biological_process; GO:0032501,multicellular organismal process; GO:0032502,developmental process; GO:0048856,anatomical structure development;…	PF00400.35:WD domain, G-beta repeat	--	--	--
Glyma.01G152900.Wm82.a2.v1	8.1007	7.6064	5.1953	158.164	179.246	168.873	436	507	277	8463	10078	8768	4.14016	2.41084e-208	2.40005e-206	up	Chr01	49006714	49014546	+	Glyma.01G152900	--	K17756 long-chain-alcohol oxidase [EC:1.1.3.20] | (RefSeq) long-chain-alcohol oxidase FAO4A (A)	--	long-chain-alcohol oxidase FAO4A [Glycine max]	FAO4A_ARATH RecName: Full=Long-chain-alcohol oxidase FAO4A; EC=1.1.3.20; AltName: Full=Long-chain fatty alcohol oxidase 4A;	I1J866_SOYBN RecName: Full=Long-chain-alcohol oxidase {ECO:0000256|ARBA:ARBA00013125}; EC=1.1.3.20 {ECO:0000256|ARBA:ARBA00013125};	--	GO:0016021,integral component of membrane; GO:0050660,flavin adenine dinucleotide binding; GO:0046577,long-chain-alcohol oxidase activity; GO:0000166,nucleotide binding; GO:0003674,molecular_function; GO:0005488,binding; GO:0036094,small molecule binding; GO:0043167,ion binding; GO:0043168,anion binding; GO:0097159,organic cyclic compound binding; GO:1901265,nucleoside phosphate binding; GO:19013…	PF00732.22:GMC oxidoreductase	--	--	--
Glyma.14G050900.Wm82.a2.v1	7.0973	8.5266	8.1431	144.034	149.206	139.788	205	305	233	4136	4502	3895	3.72148	3.888e-208	3.85875e-206	up	Chr14	3977944	3980627	-	Glyma.14G050900	--	--	--	GDSL esterase/lipase [Glycine max]	GDL34_ARATH RecName: Full=GDSL esterase/lipase At2g04570; EC=3.1.1.-; AltName: Full=Extracellular lipase At2g04570; Flags: Precursor;	A0A0B2SIV7_GLYSO SubName: Full=GDSL esterase/lipase {ECO:0000313|EMBL:KHN44743.1}; EC=1.3.5.6 {ECO:0000313|EMBL:KHN44743.1};	--	GO:0005576,extracellular region; GO:0016297,acyl-[acyl-carrier-protein] hydrolase activity; GO:0016042,lipid catabolic process; GO:0003674,molecular_function; GO:0003824,catalytic activity; GO:0004312,fatty acid synthase activity; GO:0016740,transferase activity; GO:0016746,transferase activity, transferring acyl groups; GO:0016747,transferase activity, transferring acyl groups other than amino-a…	PF00657.25:GDSL-like Lipase/Acylhydrolase	--	--	--
Glyma.15G250500.Wm82.a2.v1	8.9272	8.2073	9.2842	156.569	145.495	147.788	397	452	409	6922	6759	6340	3.62649	4.1784e-208	4.13432e-206	up	Chr15	47857630	47862162	-	Glyma.15G250500	--	K04077 chaperonin GroEL | (RefSeq) ruBisCO large subunit-binding protein subunit beta, chloroplastic (A)	ko03018: RNA degradation	ruBisCO large subunit-binding protein subunit beta, chloroplastic [Glycine max]	RUBB_PEA RecName: Full=RuBisCO large subunit-binding protein subunit beta, chloroplastic; AltName: Full=60 kDa chaperonin subunit beta; AltName: Full=CPN-60 beta; Flags: Precursor;	I1MJ28_SOYBN SubName: Full=Uncharacterized protein {ECO:0000313|EMBL:KRH13605.1, ECO:0000313|EnsemblPlants:KRH13605};	Mitochondrial chaperonin, Cpn60/Hsp60p	GO:0009507,chloroplast; GO:0005524,ATP binding; GO:0140662,NA; GO:0042026,protein refolding; GO:0000166,nucleotide binding; GO:0003674,molecular_function; GO:0005488,binding; GO:0017076,purine nucleotide binding; GO:0030554,adenyl nucleotide binding; GO:0032553,ribonucleotide binding; GO:0032555,purine ribonucleotide binding; GO:0032559,adenyl ribonucleotide binding; GO:0035639,purine ribonucleos…	PF00118.27:TCP-1/cpn60 chaperonin family	--	--	--
Glyma.09G131500.Wm82.a2.v1	0.3093	0.383	0.0833	79.6067	79.1559	76.9527	15	23	4	3838	4010	3600	7.74483	7.70459e-208	7.60014e-206	up	Chr09	32754805	32758309	-	Glyma.09G131500	--	K04079 molecular chaperone HtpG | (RefSeq) HSP90A1; heat shock protein 90-A1 (A)	ko04141: Protein processing in endoplasmic reticulum; ko04626: Plant-pathogen interaction	heat shock protein 90-A1 [Glycine max]	HSP83_IPONI RecName: Full=Heat shock protein 83;	A0A0B2SCC8_GLYSO SubName: Full=Heat shock protein 83 {ECO:0000313|EMBL:KHN42443.1};	Molecular chaperone (HSP90 family)	GO:0005737,cytoplasm; GO:0005524,ATP binding; GO:0016887,ATPase activity; GO:0051082,unfolded protein binding; GO:0006457,protein folding; GO:0000166,nucleotide binding; GO:0003674,molecular_function; GO:0005488,binding; GO:0017076,purine nucleotide binding; GO:0030554,adenyl nucleotide binding; GO:0032553,ribonucleotide binding; GO:0032555,purine ribonucleotide binding; GO:0032559,adenyl ribonuc…	PF00183.21:Hsp90 protein	--	--	--
Glyma.14G026100.Wm82.a2.v1	52.3576	54.46	53.6115	2.7809	3.7574	3.3966	1534	1976	1556	81	115	96	-4.47827	7.51147e-206	7.38718e-204	down	Chr14	1869973	1873593	+	Glyma.14G026100	--	--	--	unknown [Glycine max]	--	C6TC37_SOYBN RecName: Full=SHSP domain-containing protein {ECO:0000259|PROSITE:PS01031};	Molecular chaperone (small heat-shock protein Hsp26/Hsp42)	GO:0016020,membrane; GO:0005575,cellular_component; GO:0110165,cellular anatomical entity	--	--	--	--
Glyma.09G235400.Wm82.a2.v1	16.8734	16.7519	11.8577	325.591	307.625	289.909	780	959	543	14963	14855	12928	3.88672	8.38824e-206	8.22453e-204	up	Chr09	45800753	45805747	-	Glyma.09G235400	--	K01739 cystathionine gamma-synthase [EC:2.5.1.48] | (RefSeq) CGS2; cystathionine-gamma-synthase (A)	ko00270: Cysteine and methionine metabolism; ko00450: Selenocompound metabolism; ko00920: Sulfur metabolism; ko01100: Metabolic pathways; ko01110: Biosynthesis of secondary metabolites; ko01230: Biosynthesis of amino acids	hypothetical protein GLYMA_09G235400v4 [Glycine max]	CGS1_ARATH RecName: Full=Cystathionine gamma-synthase 1, chloroplastic {ECO:0000305}; Short=AtCGS1 {ECO:0000305}; EC=2.5.1.48 {ECO:0000269|PubMed:9531508}; AltName: Full=METHIONINE OVERACCUMULATION 1 {ECO:0000303|PubMed:10558994}; AltName: Full=O-succinylhomoserine (thiol)-lyase; Flags: Precursor;	A0A445J576_GLYSO SubName: Full=Cystathionine gamma-synthase 1, chloroplastic isoform B {ECO:0000313|EMBL:RZB93540.1};	Cystathionine beta-lyases/cystathionine gamma-synthases	GO:0009507,chloroplast; GO:0009570,chloroplast stroma; GO:0003962,cystathionine gamma-synthase activity; GO:0102028,cystathionine gamma-synthase activity (acts on O-phosphohomoserine); GO:0030170,pyridoxal phosphate binding; GO:0009086,methionine biosynthetic process; GO:0001887,selenium compound metabolic process; GO:0019346,transsulfuration; GO:0003674,molecular_function; GO:0003824,catalytic a…	PF01053.23:Cys/Met metabolism PLP-dependent enzyme	--	--	--
Glyma.10G172700.Wm82.a2.v1	142.458	132.093	166.434	4.904	6.3108	7.4378	4646	5335	5377	159	215	234	-5.03692	1.92111e-205	1.87794e-203	down	Chr10	40646539	40649573	-	Glyma.10G172700	--	K01761 methionine-gamma-lyase [EC:4.4.1.11] | (RefSeq) methionine gamma-lyase (A)	ko00270: Cysteine and methionine metabolism; ko00450: Selenocompound metabolism; ko01100: Metabolic pathways	methionine gamma-lyase [Glycine max]	MGL_ARATH RecName: Full=Methionine gamma-lyase; Short=AtMGL; EC=4.4.1.11; AltName: Full=L-methioninase;	A0A0R0I5R9_SOYBN SubName: Full=Methionine gamma lyase 1 {ECO:0000313|EMBL:QHT53621.1}; EC=4.4.1.11 {ECO:0000313|EMBL:QHT53621.1};	Cystathionine beta-lyases/cystathionine gamma-synthases	GO:0005737,cytoplasm; GO:0005829,cytosol; GO:0016846,carbon-sulfur lyase activity; GO:0004123,cystathionine gamma-lyase activity; GO:0018826,methionine gamma-lyase activity; GO:0030170,pyridoxal phosphate binding; GO:0009970,cellular response to sulfate starvation; GO:0042631,cellular response to water deprivation; GO:0019343,cysteine biosynthetic process via cystathionine; GO:0019458,methionine …	PF01053.23:Cys/Met metabolism PLP-dependent enzyme	--	--	--
Glyma.18G272200.Wm82.a2.v1	1.5263	1.3608	1.3481	99.6634	85.4122	79.5375	48	53	42	3116	2806	2413	5.50894	3.23911e-205	3.15682e-203	up	Chr18	55515800	55518328	-	Glyma.18G272200	--	K13379 reversibly glycosylated polypeptide / UDP-arabinopyranose mutase [EC:2.4.1.- 5.4.99.30] | (RefSeq) UDP-arabinopyranose mutase 1 (A)	ko00520: Amino sugar and nucleotide sugar metabolism; ko01100: Metabolic pathways; ko01250: Biosynthesis of nucleotide sugars	UDP-arabinopyranose mutase 1 [Glycine max]	RGP1_ORYSJ RecName: Full=UDP-arabinopyranose mutase 1 {ECO:0000303|PubMed:17182701}; Short=OsUAM1 {ECO:0000303|PubMed:17182701}; EC=5.4.99.30 {ECO:0000269|PubMed:17182701, ECO:0000269|PubMed:20057139, ECO:0000269|PubMed:20149347}; AltName: Full=Reversibly glycosylated polypeptide 1 {ECO:0000303|PubMed:17182701}; AltName: Full=UDP-L-arabinose mutase 1 {ECO:0000305};	A0A0B2S1D9_GLYSO RecName: Full=UDP-arabinopyranose mutase {ECO:0000256|ARBA:ARBA00012805, ECO:0000256|PIRNR:PIRNR016429}; EC=5.4.99.30 {ECO:0000256|ARBA:ARBA00012805, ECO:0000256|PIRNR:PIRNR016429};	--	GO:0005829,cytosol; GO:0005794,Golgi apparatus; GO:0016866,intramolecular transferase activity; GO:0052691,UDP-arabinopyranose mutase activity; GO:0071555,cell wall organization; GO:0009832,plant-type cell wall biogenesis; GO:0033356,UDP-L-arabinose metabolic process; GO:0003674,molecular_function; GO:0003824,catalytic activity; GO:0016853,isomerase activity; GO:0008150,biological_process; GO:000…	PF03214.16:Reversibly glycosylated polypeptide	--	--	--
Glyma.07G049100.Wm82.a2.v1	2.4265	1.9907	2.038	51.0027	49.6907	50.4287	125	127	104	2612	2674	2506	4.09189	3.28137e-204	3.18843e-202	up	Chr07	4176470	4179911	-	Glyma.07G049100	--	K20558 transcription factor SPEECHLESS | (RefSeq) SPCH2; transcription factor SPEECHLESS (A)	ko04016: MAPK signaling pathway - plant	transcription factor bHLH57 [Glycine max]	BH067_ARATH RecName: Full=Transcription factor bHLH67; AltName: Full=Basic helix-loop-helix protein 67; Short=AtbHLH67; Short=bHLH 67; AltName: Full=Transcription factor EN 11; AltName: Full=bHLH transcription factor bHLH067;	I1KHN8_SOYBN RecName: Full=BHLH domain-containing protein {ECO:0000259|PROSITE:PS50888};	--	GO:0005634,nucleus; GO:0003700,DNA-binding transcription factor activity; GO:0000981,DNA-binding transcription factor activity, RNA polymerase II-specific; GO:0042803,protein homodimerization activity; GO:0000978,RNA polymerase II cis-regulatory region sequence-specific DNA binding; GO:0009631,cold acclimation; GO:0006357,regulation of transcription by RNA polymerase II; GO:0006355,regulation of …	PF00010.29:Helix-loop-helix DNA-binding domain	bHLH	TF	bHLH
Glyma.12G078100.Wm82.a2.v1	11.0295	9.6637	9.2167	140.313	136.951	131.674	482	523	399	6096	6252	5551	3.31288	6.42029e-204	6.21983e-202	up	Chr12	6087294	6091053	+	Glyma.12G078100	--	K04077 chaperonin GroEL | (RefSeq) ruBisCO large subunit-binding protein subunit beta, chloroplastic isoform X2 (A)	ko03018: RNA degradation	RuBisCO large subunit-binding protein subunit alpha, chloroplastic [Glycine max]	RUBA_PEA RecName: Full=RuBisCO large subunit-binding protein subunit alpha, chloroplastic; AltName: Full=60 kDa chaperonin subunit alpha; AltName: Full=CPN-60 alpha; Flags: Precursor;	A0A0B2NTV4_GLYSO SubName: Full=RuBisCO large subunit-binding protein subunit alpha, chloroplastic {ECO:0000313|EMBL:KHM98926.1}; SubName: Full=RuBisCO large subunit-binding protein subunit alpha, chloroplastic isoform A {ECO:0000313|EMBL:RZB74851.1};	Mitochondrial chaperonin, Cpn60/Hsp60p	GO:0009507,chloroplast; GO:0005524,ATP binding; GO:0140662,NA; GO:0042026,protein refolding; GO:0000166,nucleotide binding; GO:0003674,molecular_function; GO:0005488,binding; GO:0017076,purine nucleotide binding; GO:0030554,adenyl nucleotide binding; GO:0032553,ribonucleotide binding; GO:0032555,purine ribonucleotide binding; GO:0032559,adenyl ribonucleotide binding; GO:0035639,purine ribonucleos…	PF00118.27:TCP-1/cpn60 chaperonin family	--	--	--
Glyma.01G025600.Wm82.a2.v1	50.6851	47.02	54.6524	2.2795	2.5398	2.8362	1834	2107	1959	82	96	99	-4.7844	2.39688e-203	2.31513e-201	down	Chr01	2702813	2706006	-	Glyma.01G025600	--	--	--	plant intracellular Ras-group-related LRR protein 3 [Glycine max]	PIRL3_ARATH RecName: Full=Plant intracellular Ras-group-related LRR protein 3;	I1J534_SOYBN SubName: Full=Uncharacterized protein {ECO:0000313|EMBL:KRH74520.1, ECO:0000313|EnsemblPlants:KRH74520};	FOG: Leucine rich repeat	GO:0004674,protein serine/threonine kinase activity; GO:0055046,microgametogenesis; GO:0046777,protein autophosphorylation; GO:0003674,molecular_function; GO:0003824,catalytic activity; GO:0004672,protein kinase activity; GO:0016301,kinase activity; GO:0016740,transferase activity; GO:0016772,transferase activity, transferring phosphorus-containing groups; GO:0016773,phosphotransferase activity, …	PF13855.9:Leucine rich repeat	--	--	--
Glyma.14G021800.Wm82.a2.v1	44.9626	44.603	41.0838	448.758	429.763	412.019	2035	2500	1842	20192	20319	17989	2.84237	4.27462e-203	4.11657e-201	up	Chr14	1548013	1550928	+	Glyma.14G021800	--	K14190 GDP-L-galactose phosphorylase [EC:2.7.7.69] | (RefSeq) GDP-L-galactose phosphorylase 1-like (A)	ko00053: Ascorbate and aldarate metabolism; ko01100: Metabolic pathways; ko01110: Biosynthesis of secondary metabolites; ko01240: Biosynthesis of cofactors	GDP-L-galactose phosphorylase 1-like [Glycine max]	GGAP1_ARATH RecName: Full=GDP-L-galactose phosphorylase 1; EC=2.7.7.69; AltName: Full=Protein VITAMIN C DEFECTIVE 2;	G3E7M6_SOYBN SubName: Full=GDP-L-galactose phosphorylase {ECO:0000313|EMBL:AEO21431.1};	Predicted hydrolase (HIT family)	GO:0005737,cytoplasm; GO:0005634,nucleus; GO:0010475,galactose-1-phosphate guanylyltransferase (GDP) activity; GO:0080048,GDP-D-glucose phosphorylase activity; GO:0010472,GDP-galactose:glucose-1-phosphate guanylyltransferase activity; GO:0010471,GDP-galactose:mannose-1-phosphate guanylyltransferase activity; GO:0010473,GDP-galactose:myoinositol-1-phosphate guanylyltransferase activity; GO:0080047…	--	--	--	--
Glyma.04G051900.Wm82.a2.v1	54.0824	53.824	58.497	2.2389	2.1307	1.943	1385	1707	1484	57	57	48	-5.18617	5.18892e-203	4.98228e-201	down	Chr04	4204292	4205760	-	Glyma.04G051900	--	K03676 glutaredoxin 3 | (RefSeq) glutaredoxin-C6 isoform X2 (A)	--	glutaredoxin-C6 isoform X1 [Glycine max]	GRXC6_ARATH RecName: Full=Glutaredoxin-C6; Short=AtGrxC6; AltName: Full=Protein ROXY 21;	K7KI77_SOYBN RecName: Full=Glutaredoxin domain-containing protein {ECO:0000259|Pfam:PF00462};	Glutaredoxin and related proteins	GO:0005737,cytoplasm; GO:0097573,glutathione oxidoreductase activity; GO:0003674,molecular_function; GO:0003824,catalytic activity; GO:0015035,protein disulfide oxidoreductase activity; GO:0015036,disulfide oxidoreductase activity; GO:0016491,oxidoreductase activity; GO:0016667,oxidoreductase activity, acting on a sulfur group of donors; GO:0005575,cellular_component; GO:0005622,intracellular ana…	PF00462.27:Glutaredoxin	--	--	--
Glyma.14G021200.Wm82.a2.v1	70.8211	68.5417	62.6246	9.8154	11.2569	11.2537	3999	4793	3503	551	664	613	-3.10668	5.96603e-203	5.71155e-201	down	Chr14	1489197	1494157	-	Glyma.14G021200	--	K12825 splicing factor 3A subunit 1 | (RefSeq) probable splicing factor 3A subunit 1 (A)	ko03040: Spliceosome	splicing factor, suppressor of white-apricot homolog isoform X1 [Glycine max]	SF3A1_ARATH RecName: Full=Probable splicing factor 3A subunit 1;	I1M6P0_SOYBN SubName: Full=Uncharacterized protein {ECO:0000313|EMBL:KRH14352.1, ECO:0000313|EnsemblPlants:KRH14352};	mRNA splicing factor	GO:0071013,catalytic step 2 spliceosome; GO:0005686,U2 snRNP; GO:0071004,U2-type prespliceosome; GO:0005684,U2-type spliceosomal complex; GO:0003723,RNA binding; GO:0045292,mRNA cis splicing, via spliceosome; GO:0000398,mRNA splicing, via spliceosome; GO:0003674,molecular_function; GO:0003676,nucleic acid binding; GO:0005488,binding; GO:0097159,organic cyclic compound binding; GO:1901363,heterocy…	PF01805.23:Surp module	--	--	--
Glyma.04G136000.Wm82.a2.v1	4.2238	3.9947	3.5629	80.1704	76.1309	83.8506	146	171	122	2755	2749	2796	3.88834	1.35771e-202	1.29597e-200	up	Chr04	20230680	20234591	-	Glyma.04G136000	--	K22683 aspartyl protease family protein [EC:3.4.23.-] | (RefSeq) aspartyl protease family protein 2 (A)	--	aspartyl protease AED3 [Glycine max]	AED3_ARATH RecName: Full=Aspartyl protease AED3 {ECO:0000303|PubMed:24755512}; EC=3.4.23.- {ECO:0000305}; AltName: Full=Apoplastic EDS1-dependent protein 3 {ECO:0000303|PubMed:24755512}; Flags: Precursor;	A0A0B2PGF3_GLYSO SubName: Full=Aspartic proteinase nepenthesin-1 {ECO:0000313|EMBL:KHN06647.1}; EC=2.7.1.- {ECO:0000313|EMBL:KHN06647.1}; SubName: Full=Aspartyl protease AED3 {ECO:0000313|EMBL:RZC16436.1};	Aspartyl protease	GO:0048046,apoplast; GO:0099503,secretory vesicle; GO:0004190,aspartic-type endopeptidase activity; GO:0000166,nucleotide binding; GO:0006508,proteolysis; GO:0043067,regulation of programmed cell death; GO:0009627,systemic acquired resistance; GO:0003674,molecular_function; GO:0003824,catalytic activity; GO:0004175,endopeptidase activity; GO:0008233,peptidase activity; GO:0016787,hydrolase activi…	PF14543.9:Xylanase inhibitor N-terminal	--	--	--
Glyma.13G325900.Wm82.a2.v1	530.322	531.242	555.972	77.4314	85.2624	89.7532	17285	21443	17951	2509	2903	2822	-3.1472	2.10814e-202	2.00638e-200	down	Chr13	42110189	42111968	+	Glyma.13G325900	--	K09872 aquaporin PIP | (RefSeq) PIP2-6; aquaporin PIP2-6 (A)	--	Aquaporin PIP2-7 isoform C [Glycine soja]	PIP27_MAIZE RecName: Full=Aquaporin PIP2-7; AltName: Full=Plasma membrane intrinsic protein 2-7; AltName: Full=ZmPIP2-7; AltName: Full=ZmPIP2;7;	I1M4K4_SOYBN SubName: Full=Uncharacterized protein {ECO:0000313|EMBL:KRH22890.1, ECO:0000313|EnsemblPlants:KRH22890};	Aquaporin (major intrinsic protein family)	GO:0016021,integral component of membrane; GO:0005886,plasma membrane; GO:0015250,water channel activity; GO:0003674,molecular_function; GO:0005215,transporter activity; GO:0005372,water transmembrane transporter activity; GO:0015267,channel activity; GO:0015318,inorganic molecular entity transmembrane transporter activity; GO:0022803,passive transmembrane transporter activity; GO:0022857,transme…	PF00230.23:Major intrinsic protein	--	--	--
Glyma.02G274600.Wm82.a2.v1	129.381	126.366	107.559	15.6705	17.1401	19.1079	6619	8006	5451	797	916	943	-3.2686	1.25355e-201	1.18956e-199	down	Chr02	45772152	45775672	-	Glyma.02G274600	--	K14514 ethylene-insensitive protein 3 | (RefSeq) ETHYLENE INSENSITIVE 3-like 1 protein (A)	ko04016: MAPK signaling pathway - plant; ko04075: Plant hormone signal transduction	ETHYLENE INSENSITIVE 3-like 1 protein [Glycine max]	EIN3_ARATH RecName: Full=Protein ETHYLENE INSENSITIVE 3 {ECO:0000303|PubMed:9215635};	A0A0R4J2R5_SOYBN SubName: Full=Uncharacterized protein {ECO:0000313|EMBL:KRH73465.1, ECO:0000313|EnsemblPlants:KRH73465};	--	GO:0005634,nucleus; GO:0003682,chromatin binding; GO:0003677,DNA binding; GO:0003700,DNA-binding transcription factor activity; GO:0042393,histone binding; GO:0019900,kinase binding; GO:0000976,transcription regulatory region sequence-specific DNA binding; GO:0006325,chromatin organization; GO:0042742,defense response to bacterium; GO:0009873,ethylene-activated signaling pathway; GO:0016573,histo…	PF04873.16:Ethylene insensitive 3	EIL	TF	EIL
Glyma.13G277000.Wm82.a2.v1	87.5355	87.219	99.9814	0.8937	0.4455	0.7894	2069	2553	2341	21	11	18	-7.48853	2.18594e-201	2.0683e-199	down	Chr13	37849555	37850752	+	Glyma.13G277000	--	--	--	uncharacterized protein LOC100777109 precursor [Glycine max]	--	C6T752_SOYBN SubName: Full=Uncharacterized protein {ECO:0000313|EMBL:ACU17654.1, ECO:0000313|EnsemblPlants:KRH22091};	--	GO:0016021,integral component of membrane; GO:0005575,cellular_component; GO:0016020,membrane; GO:0031224,intrinsic component of membrane; GO:0110165,cellular anatomical entity	--	--	--	--
Glyma.06G184200.Wm82.a2.v1	61.7862	57.2044	43.8418	5.0567	5.4882	5.2365	5076	5820	3568	413	471	415	-3.82458	2.49558e-201	2.3544e-199	down	Chr06	15936592	15943930	+	Glyma.06G184200	--	K16055 trehalose 6-phosphate synthase/phosphatase [EC:2.4.1.15 3.1.3.12] | (RefSeq) probable alpha,alpha-trehalose-phosphate synthase [UDP-forming] 9 isoform X1 (A)	ko00500: Starch and sucrose metabolism; ko01100: Metabolic pathways; ko01110: Biosynthesis of secondary metabolites	probable alpha,alpha-trehalose-phosphate synthase [UDP-forming]	TPS9_ARATH RecName: Full=Probable alpha,alpha-trehalose-phosphate synthase [UDP-forming] 9; EC=2.4.1.15; AltName: Full=Trehalose-6-phosphate synthase 9; Short=AtTPS9;	I1KCI1_SOYBN SubName: Full=Uncharacterized protein {ECO:0000313|EMBL:KRH54423.1, ECO:0000313|EnsemblPlants:KRH54422};	Trehalose-6-phosphate synthase component TPS1 and related subunits	GO:0016757,transferase activity, transferring glycosyl groups; GO:0005992,trehalose biosynthetic process; GO:0070413,trehalose metabolism in response to stress; GO:0003674,molecular_function; GO:0003824,catalytic activity; GO:0016740,transferase activity; GO:0005975,carbohydrate metabolic process; GO:0005984,disaccharide metabolic process; GO:0005991,trehalose metabolic process; GO:0008150,biolog…	PF00982.24:Glycosyltransferase family 20	--	--	--
Glyma.05G239400.Wm82.a2.v1	52.6703	48.6869	52.5722	3.76	3.7401	4.7069	2494	2855	2466	177	185	215	-4.12435	3.05339e-201	2.87231e-199	down	Chr05	41510779	41514170	-	Glyma.05G239400	--	K12116 flavin-binding kelch repeat F-box protein 1 | (RefSeq) FKF1; circadian clock-associated FKF1 (A)	ko04712: Circadian rhythm - plant	circadian clock-associated FKF1 [Glycine max]	ADO3_ARATH RecName: Full=Adagio protein 3; AltName: Full=F-box only protein 2a; Short=FBX2a; AltName: Full=Flavin-binding kelch repeat F-box protein 1;	I1K5J7_SOYBN SubName: Full=Uncharacterized protein {ECO:0000313|EMBL:KRH60424.1, ECO:0000313|EnsemblPlants:KRH60424};	--	GO:0005829,cytosol; GO:0005634,nucleus; GO:0019005,SCF ubiquitin ligase complex; GO:0009881,photoreceptor activity; GO:0007623,circadian rhythm; GO:0009908,flower development; GO:2001007,negative regulation of cellulose biosynthetic process; GO:0009911,positive regulation of flower development; GO:0016567,protein ubiquitination; GO:0010468,regulation of gene expression; GO:0006355,regulation of t…	PF13418.9:Galactose oxidase, central domain	--	--	--
Glyma.14G116800.Wm82.a2.v1	90.668	90.3083	68.3834	9.0326	8.6603	9.6728	5422	6688	4051	537	541	558	-3.64573	4.78348e-201	4.48679e-199	down	Chr14	14238125	14241801	-	Glyma.14G116800	--	K14515 EIN3-binding F-box protein | (RefSeq) EIN3-binding F-box protein 1 (A)	ko04016: MAPK signaling pathway - plant; ko04075: Plant hormone signal transduction	EIN3-binding F-box protein 1 [Glycine max]	EBF1_ARATH RecName: Full=EIN3-binding F-box protein 1; AltName: Full=F-box/LRR-repeat protein 6;	A0A0B2PXE9_GLYSO SubName: Full=EIN3-binding F-box protein 1 {ECO:0000313|EMBL:KHN13750.1};	Leucine rich repeat proteins, some proteins contain F-box	GO:0005737,cytoplasm; GO:0005634,nucleus; GO:0019005,SCF ubiquitin ligase complex; GO:0009873,ethylene-activated signaling pathway; GO:0010105,negative regulation of ethylene-activated signaling pathway; GO:0016567,protein ubiquitination; GO:0009723,response to ethylene; GO:0031146,SCF-dependent proteasomal ubiquitin-dependent protein catabolic process; GO:0006511,ubiquitin-dependent protein cata…	PF13516.9:Leucine Rich repeat	--	--	--
Glyma.09G068800.Wm82.a2.v1	50.5513	52.0963	40.2055	5.5651	5.2392	5.3189	3399	4338	2678	372	368	345	-3.60566	7.55502e-201	7.06601e-199	down	Chr09	6979166	6993110	-	Glyma.09G068800	--	--	--	hypothetical protein GLYMA_09G068800v4 [Glycine max]	SCD1_ARATH RecName: Full=DENN domain and WD repeat-containing protein SCD1 {ECO:0000305}; AltName: Full=Protein STOMATAL CYTOKINESIS DEFECTIVE 1 {ECO:0000303|PubMed:12874123};	I1L1P1_SOYBN RecName: Full=UDENN domain-containing protein {ECO:0000259|PROSITE:PS50211};	--	GO:0030136,clathrin-coated vesicle; GO:0080008,Cul4-RING E3 ubiquitin ligase complex; GO:0031410,cytoplasmic vesicle; GO:0005886,plasma membrane; GO:0000911,cytokinesis by cell plate formation; GO:0010235,guard mother cell cytokinesis; GO:0009825,multidimensional cell growth; GO:0045824,negative regulation of innate immune response; GO:0040008,regulation of growth; GO:0032483,regulation of Rab pr…	PF02141.24:DENN (AEX-3) domain	--	--	--
Glyma.06G270300.Wm82.a2.v1	96.3917	85.6421	102.038	6.1387	4.8274	4.8946	3001	3302	3147	190	157	147	-4.62945	7.9543e-201	7.41807e-199	down	Chr06	45921677	45926636	+	Glyma.06G270300	--	K03522 electron transfer flavoprotein alpha subunit | (RefSeq) electron transfer flavoprotein subunit alpha, mitochondrial (A)	--	electron transfer flavoprotein subunit alpha, mitochondrial [Glycine max]	ETFA_ARATH RecName: Full=Electron transfer flavoprotein subunit alpha, mitochondrial; Short=Alpha-ETF; Flags: Precursor;	I1KEH3_SOYBN RecName: Full=Electron transfer flavoprotein subunit alpha {ECO:0000256|PIRNR:PIRNR000089}; Short=Alpha-ETF {ECO:0000256|PIRNR:PIRNR000089};	Electron transfer flavoprotein, alpha subunit	GO:0005759,mitochondrial matrix; GO:0005739,mitochondrion; GO:0005634,nucleus; GO:0005507,copper ion binding; GO:0009055,electron transfer activity; GO:0050660,flavin adenine dinucleotide binding; GO:0033539,fatty acid beta-oxidation using acyl-CoA dehydrogenase; GO:0003674,molecular_function; GO:0005488,binding; GO:0043167,ion binding; GO:0043169,cation binding; GO:0046872,metal ion binding; GO:…	PF01012.24:Electron transfer flavoprotein domain	--	--	--
Glyma.12G118600.Wm82.a2.v1	32.5087	29.3423	29.6236	0.2436	0.1883	0.1883	2148	2401	1939	16	13	12	-7.66906	2.86634e-200	2.66545e-198	down	Chr12	12352772	12356923	+	Glyma.12G118600	--	K00924 kinase [EC:2.7.1.-] | (RefSeq) NARK; nodule autoregulation receptor kinase precursor (A)	--	receptor-like protein kinase HSL1 [Glycine max]	HSL1_ARATH RecName: Full=Receptor-like protein kinase HSL1; EC=2.7.11.1; AltName: Full=Protein HAESA-LIKE1; Flags: Precursor;	A0A445HPC8_GLYSO SubName: Full=Receptor-like protein kinase HSL1 isoform A {ECO:0000313|EMBL:RZB75460.1};	--	GO:0016021,integral component of membrane; GO:0005886,plasma membrane; GO:0005524,ATP binding; GO:0106310,protein serine kinase activity; GO:0004674,protein serine/threonine kinase activity; GO:0006468,protein phosphorylation; GO:0000166,nucleotide binding; GO:0003674,molecular_function; GO:0005488,binding; GO:0017076,purine nucleotide binding; GO:0030554,adenyl nucleotide binding; GO:0032553,rib…	PF00069.28:Protein kinase domain	--	--	--
Glyma.16G149300.Wm82.a2.v1	102.908	98.3005	97.32	14.8418	14.7961	13.2263	3815	4513	3574	547	573	473	-3.26329	1.24442e-199	1.1539e-197	down	Chr16	30993255	30996642	+	Glyma.16G149300	--	K13260 isoflavone/4'-methoxyisoflavone 2'-hydroxylase [EC:1.14.14.90 1.14.14.89] | (RefSeq) cytochrome P450 81E8 (A)	ko00943: Isoflavonoid biosynthesis; ko01100: Metabolic pathways; ko01110: Biosynthesis of secondary metabolites	cytochrome P450 81E8 [Glycine max]	C81E8_MEDTR RecName: Full=Cytochrome P450 81E8 {ECO:0000303|PubMed:14617078}; EC=1.14.13.- {ECO:0000305};	A0A0B2Q0T7_GLYSO SubName: Full=Cytochrome P450 81E8 {ECO:0000313|EMBL:RZB61133.1}; SubName: Full=Isoflavone 2'-hydroxylase {ECO:0000313|EMBL:KHN13402.1}; EC=1.14.-.- {ECO:0000313|EMBL:KHN13402.1};	Cytochrome P450 CYP2 subfamily	GO:0016021,integral component of membrane; GO:0020037,heme binding; GO:0005506,iron ion binding; GO:0004497,monooxygenase activity; GO:0016705,oxidoreductase activity, acting on paired donors, with incorporation or reduction of molecular oxygen; GO:0003674,molecular_function; GO:0005488,binding; GO:0046906,tetrapyrrole binding; GO:0097159,organic cyclic compound binding; GO:1901363,heterocyclic c…	PF00067.25:Cytochrome P450	--	--	--
Glyma.14G011600.Wm82.a2.v1	6.2393	5.0526	5.2486	101.046	97.366	91.5157	348	349	290	5603	5673	4924	3.67203	1.99361e-199	1.84332e-197	up	Chr14	887156	890657	+	Glyma.14G011600	--	K04079 molecular chaperone HtpG | (RefSeq) heat shock cognate protein 80 (A)	ko04141: Protein processing in endoplasmic reticulum; ko04626: Plant-pathogen interaction	heat shock cognate protein 80 [Glycine max]	HSP80_SOLLC RecName: Full=Heat shock cognate protein 80;	I1M6E1_SOYBN RecName: Full=HATPase_c domain-containing protein {ECO:0000259|SMART:SM00387};	Molecular chaperone (HSP90 family)	GO:0005829,cytosol; GO:0048471,perinuclear region of cytoplasm; GO:0005886,plasma membrane; GO:0032991,protein-containing complex; GO:0005524,ATP binding; GO:0016887,ATPase activity; GO:0051082,unfolded protein binding; GO:0034605,cellular response to heat; GO:0006457,protein folding; GO:0050821,protein stabilization; GO:0000166,nucleotide binding; GO:0003674,molecular_function; GO:0005488,bindin…	PF00183.21:Hsp90 protein	--	--	--
Glyma.07G208700.Wm82.a2.v1	123.029	123.104	128.47	13.844	11.8661	12.6667	2789	3456	2885	312	281	277	-3.75247	4.16038e-199	3.83583e-197	down	Chr07	37858748	37860831	+	Glyma.07G208700	--	--	--	CCG-binding protein 1-like [Glycine soja]	MEE14_ARATH RecName: Full=CCG-binding protein 1; Short=AtCBP1 {ECO:0000303|PubMed:26462908}; AltName: Full=Protein MATERNAL EFFECT EMBRYO ARREST 14 {ECO:0000305};	I1KLW3_SOYBN SubName: Full=Uncharacterized protein {ECO:0000313|EMBL:KRH50224.1, ECO:0000313|EnsemblPlants:KRH50224};	--	GO:0009507,chloroplast; GO:0005829,cytosol; GO:0005634,nucleus; GO:0036033,mediator complex binding; GO:0071456,cellular response to hypoxia; GO:0050832,defense response to fungus; GO:0009793,embryo development ending in seed dormancy; GO:0010183,pollen tube guidance; GO:0003674,molecular_function; GO:0005488,binding; GO:0044877,protein-containing complex binding; GO:0001666,response to hypoxia; …	--	--	--	--
Glyma.17G154500.Wm82.a2.v1	66.739	64.86	64.9863	8.8302	8.5321	9.0445	2486	2992	2398	327	332	325	-3.36089	1.40485e-198	1.29158e-196	down	Chr17	13046430	13048869	+	Glyma.17G154500	--	--	--	plant intracellular Ras-group-related LRR protein 5 [Glycine max]	PIRL5_ORYSJ RecName: Full=Plant intracellular Ras-group-related LRR protein 5; AltName: Full=Intracellular Ras-group-related LRR protein 5; Short=OsIRL5;	I1MVE1_SOYBN SubName: Full=Uncharacterized protein {ECO:0000313|EMBL:KRH04326.1, ECO:0000313|EnsemblPlants:KRH04326};	FOG: Leucine rich repeat	GO:0009416,response to light stimulus; GO:0008150,biological_process; GO:0009314,response to radiation; GO:0009628,response to abiotic stimulus; GO:0050896,response to stimulus	PF13855.9:Leucine rich repeat	--	--	--
Glyma.17G036400.Wm82.a2.v1	65.2993	72.8173	73.368	2.5565	1.9183	2.5333	1336	1845	1487	52	41	50	-5.38471	1.92695e-198	1.76659e-196	down	Chr17	2666493	2667529	-	Glyma.17G036400	--	--	--	cell wall / vacuolar inhibitor of fructosidase precursor [Glycine max]	CVIF1_ARATH RecName: Full=Cell wall / vacuolar inhibitor of fructosidase 1; Short=AtC/VIF1; Flags: Precursor;	I1MRT8_SOYBN RecName: Full=PMEI domain-containing protein {ECO:0000259|SMART:SM00856};	--	GO:0005773,vacuole; GO:0004857,enzyme inhibitor activity; GO:0043086,negative regulation of catalytic activity; GO:0003674,molecular_function; GO:0030234,enzyme regulator activity; GO:0098772,molecular function regulator; GO:0008150,biological_process; GO:0044092,negative regulation of molecular function; GO:0050790,regulation of catalytic activity; GO:0065007,biological regulation; GO:0065009,re…	PF04043.18:Plant invertase/pectin methylesterase inhibitor	--	--	--
Glyma.06G169700.Wm82.a2.v1	7.7664	7.0101	6.937	105.627	106.966	96.3579	382	427	338	5165	5496	4572	3.36949	1.68464e-197	1.54009e-195	up	Chr06	14177886	14180378	+	Glyma.06G169700	--	K01652 acetolactate synthase I/II/III large subunit [EC:2.2.1.6] | (RefSeq) acetolactate synthase 3, chloroplastic (A)	ko00290: Valine, leucine and isoleucine biosynthesis; ko00650: Butanoate metabolism; ko00660: C5-Branched dibasic acid metabolism; ko00770: Pantothenate and CoA biosynthesis; ko01100: Metabolic pathways; ko01110: Biosynthesis of secondary metabolites; ko01210: 2-Oxocarboxylic acid metabolism; ko01230: Biosynthesis of amino acids	acetolactate synthase 3, chloroplastic [Glycine max]	ILVB3_BRANA RecName: Full=Acetolactate synthase 3, chloroplastic; EC=2.2.1.6; AltName: Full=ALS III; AltName: Full=Acetohydroxy-acid synthase III; AltName: Full=Acetolactate synthase III; Flags: Precursor;	I1KC25_SOYBN RecName: Full=Acetolactate synthase {ECO:0000256|ARBA:ARBA00013145, ECO:0000256|RuleBase:RU003591}; EC=2.2.1.6 {ECO:0000256|ARBA:ARBA00013145, ECO:0000256|RuleBase:RU003591};	Thiamine pyrophosphate-requiring enzyme	GO:0009507,chloroplast; GO:0003984,acetolactate synthase activity; GO:0050660,flavin adenine dinucleotide binding; GO:0000287,magnesium ion binding; GO:0030976,thiamine pyrophosphate binding; GO:0009097,isoleucine biosynthetic process; GO:0009635,response to herbicide; GO:0009099,valine biosynthetic process; GO:0003674,molecular_function; GO:0003824,catalytic activity; GO:0016740,transferase acti…	PF02776.21:Thiamine pyrophosphate enzyme, N-terminal TPP binding domain	--	--	--
Glyma.09G123900.Wm82.a2.v1	111.785	117.737	85.2586	2.4943	3.798	4.4213	2254	2940	1703	50	80	86	-5.33765	1.7438e-197	1.5897e-195	down	Chr09	30004216	30005237	-	Glyma.09G123900	--	--	--	hypothetical protein GYH30_024827 [Glycine max]	--	K7LDH1_SOYBN SubName: Full=Uncharacterized protein {ECO:0000313|EMBL:KRH38278.1, ECO:0000313|EnsemblPlants:KRH38278};	--	--	--	--	--	--
Glyma.06G142900.Wm82.a2.v1	63.6855	61.6307	73.2925	0.6952	0.5986	0.4435	1935	2319	2206	21	19	13	-7.30255	5.09665e-197	4.63324e-195	down	Chr06	11634918	11636457	-	Glyma.06G142900	--	--	--	uncharacterized protein LOC100780848 [Glycine max]	--	I1KB76_SOYBN SubName: Full=Uncharacterized protein {ECO:0000313|EMBL:KRH53727.1, ECO:0000313|EnsemblPlants:KRH53727};	--	--	--	--	--	--
Glyma.08G150800.Wm82.a2.v1	117.822	124.436	102.511	18.1697	19.5207	20.2369	4605	6023	3969	706	797	763	-3.03467	5.19446e-197	4.70896e-195	down	Chr08	11615804	11620216	-	Glyma.08G150800	--	K02303 uroporphyrin-III C-methyltransferase [EC:2.1.1.107] | (RefSeq) uroporphyrinogen-III C-methyltransferase (A)	ko00860: Porphyrin metabolism; ko01100: Metabolic pathways; ko01110: Biosynthesis of secondary metabolites; ko01240: Biosynthesis of cofactors	uroporphyrinogen-III C-methyltransferase [Glycine max]	UPM1_ARATH RecName: Full=S-adenosyl-L-methionine-dependent uroporphyrinogen III methyltransferase, chloroplastic {ECO:0000303|PubMed:29472934, ECO:0000303|PubMed:9006913}; Short=Urophorphyrin III methylase {ECO:0000303|PubMed:29472934, ECO:0000303|PubMed:9006913}; EC=2.1.1.107 {ECO:0000269|PubMed:9006913}; AltName: Full=Urophorphyrin methylase 1 {ECO:0000303|PubMed:29472934, ECO:0000303|PubMed:90…	A0A0R0IWM0_SOYBN RecName: Full=TP_methylase domain-containing protein {ECO:0000259|Pfam:PF00590};	Uroporphyrin III methyltransferase	GO:0009507,chloroplast; GO:0004851,uroporphyrin-III C-methyltransferase activity; GO:0032259,methylation; GO:1902326,positive regulation of chlorophyll biosynthetic process; GO:0090352,regulation of nitrate assimilation; GO:1900058,regulation of sulfate assimilation; GO:0009416,response to light stimulus; GO:0019354,siroheme biosynthetic process; GO:0003674,molecular_function; GO:0003824,catalyti…	PF00590.23:Tetrapyrrole (Corrin/Porphyrin) Methylases	--	--	--
Glyma.19G009100.Wm82.a2.v1	138.093	141.73	162.285	14.29	14.0968	13.4284	4520	5745	5262	465	482	424	-3.87099	1.40871e-196	1.27349e-194	down	Chr19	866583	870397	+	Glyma.19G009100	--	K00122 formate dehydrogenase [EC:1.17.1.9] | (RefSeq) uncharacterized protein LOC100794313 (A)	ko00630: Glyoxylate and dicarboxylate metabolism; ko01100: Metabolic pathways; ko01200: Carbon metabolism	uncharacterized protein LOC100797606 isoform X1 [Glycine max]	FDH1_ORYSJ RecName: Full=Formate dehydrogenase 1, mitochondrial {ECO:0000255|HAMAP-Rule:MF_03210}; Short=FDH 1 {ECO:0000255|HAMAP-Rule:MF_03210}; EC=1.17.1.9 {ECO:0000255|HAMAP-Rule:MF_03210}; AltName: Full=NAD-dependent formate dehydrogenase 1 {ECO:0000255|HAMAP-Rule:MF_03210, ECO:0000303|Ref.1}; Flags: Precursor;	I1N5S0_SOYBN RecName: Full=Formate dehydrogenase, mitochondrial {ECO:0000256|HAMAP-Rule:MF_03210}; Short=FDH {ECO:0000256|HAMAP-Rule:MF_03210}; EC=1.17.1.9 {ECO:0000256|HAMAP-Rule:MF_03210}; AltName: Full=NAD-dependent formate dehydrogenase {ECO:0000256|HAMAP-Rule:MF_03210};	Glyoxylate/hydroxypyruvate reductase (D-isomer-specific 2-hydroxy acid dehydrogenase superfamily)	GO:0009507,chloroplast; GO:0009326,formate dehydrogenase complex; GO:0005739,mitochondrion; GO:0008863,formate dehydrogenase (NAD+) activity; GO:0051287,NAD binding; GO:0016616,oxidoreductase activity, acting on the CH-OH group of donors, NAD or NADP as acceptor; GO:0042183,formate catabolic process; GO:0003674,molecular_function; GO:0003824,catalytic activity; GO:0016491,oxidoreductase activity;…	PF02826.22:D-isomer specific 2-hydroxyacid dehydrogenase, NAD binding domain	--	--	--
Glyma.19G112700.Wm82.a2.v1	3.9171	3.5944	4.6133	142.741	133.913	143.474	66	75	77	2391	2357	2332	4.65803	1.91962e-196	1.73053e-194	up	Chr19	36695007	36695860	+	Glyma.19G112700	--	--	--	unknown [Glycine max]	--	C6T4M0_SOYBN SubName: Full=Uncharacterized protein {ECO:0000313|EMBL:ACU16630.1};	--	--	--	--	--	--
Glyma.06G157400.Wm82.a2.v1	41.5498	38.8419	39.8764	1.2991	1.5681	1.894	1319	1527	1254	41	52	58	-5.12636	6.86655e-196	6.17305e-194	down	Chr06	12937296	12939138	+	Glyma.06G157400	--	--	--	NAC domain-containing protein 2 isoform B [Glycine soja]	NAC2_ARATH RecName: Full=NAC domain-containing protein 2; Short=ANAC002;	I1KBP6_SOYBN RecName: Full=NAC domain-containing protein {ECO:0000259|PROSITE:PS51005};	--	GO:0005634,nucleus; GO:0003700,DNA-binding transcription factor activity; GO:0019900,kinase binding; GO:0000976,transcription regulatory region sequence-specific DNA binding; GO:0071456,cellular response to hypoxia; GO:0009788,negative regulation of abscisic acid-activated signaling pathway; GO:0009611,response to wounding; GO:0003674,molecular_function; GO:0140110,transcription regulator activit…	PF02365.18:No apical meristem (NAM) protein	NAC	TF	NAC
Glyma.03G254500.Wm82.a2.v1	56.9767	59.7535	56.5369	7.3044	7.5144	7.5887	1938	2517	1905	247	267	249	-3.41526	9.73237e-196	8.72526e-194	down	Chr03	44972948	44976474	+	Glyma.03G254500	--	--	--	F-box/kelch-repeat protein At3g61590 [Glycine max]	FBK77_ARATH RecName: Full=F-box/kelch-repeat protein At3g61590;	A0A0B2RQJ7_GLYSO SubName: Full=F-box/kelch-repeat protein {ECO:0000313|EMBL:KHN35350.1}; SubName: Full=F-box/kelch-repeat protein isoform A {ECO:0000313|EMBL:RZC22473.1}; SubName: Full=F-box/kelch-repeat protein isoform B {ECO:0000313|EMBL:RZC22474.1};	--	GO:0004842,ubiquitin-protein transferase activity; GO:0035195,gene silencing by miRNA; GO:0099402,plant organ development; GO:0003674,molecular_function; GO:0003824,catalytic activity; GO:0016740,transferase activity; GO:0019787,ubiquitin-like protein transferase activity; GO:0140096,catalytic activity, acting on a protein; GO:0008150,biological_process; GO:0008152,metabolic process; GO:0009892,n…	PF00646.36:F-box domain	--	--	--
Glyma.07G040400.Wm82.a2.v1	110.009	121.256	135.979	7.9813	8.7315	9.4552	2967	4050	3633	214	246	246	-4.28153	1.2291e-195	1.09887e-193	down	Chr07	3339540	3341279	-	Glyma.07G040400	--	--	--	uncharacterized protein LOC100803697 isoform X1 [Glycine max]	--	A0A445JRY4_GLYSO SubName: Full=Uncharacterized protein {ECO:0000313|EMBL:RZC01286.1};	--	--	PF07911.16:Protein of unknown function (DUF1677)	--	--	--
Glyma.19G160600.Wm82.a2.v1	55.788	51.8802	51.9125	3.8563	5.1633	4.9335	2110	2430	1945	145	204	180	-3.98076	2.53777e-195	2.26266e-193	down	Chr19	42132305	42134409	+	Glyma.19G160600	--	K14213 Xaa-Pro dipeptidase [EC:3.4.13.9] | (RefSeq) probable Xaa-Pro aminopeptidase pepP (A)	--	uncharacterized protein LOC100796711 [Glycine max]	--	A0A445FH97_GLYSO SubName: Full=Uncharacterized protein {ECO:0000313|EMBL:RZB48187.1};	--	--	PF04720.15:PDDEXK-like family of unknown function	--	--	--
Glyma.02G272700.Wm82.a2.v1	73.2143	76.5841	63.3019	11.0545	10.6887	11.2557	3331	4315	2853	500	508	494	-3.15174	2.74666e-195	2.44219e-193	down	Chr02	45640500	45647671	-	Glyma.02G272700	--	K15376 gephyrin [EC:2.10.1.1 2.7.7.75] | (RefSeq) molybdopterin biosynthesis protein CNX1-like (A)	ko00790: Folate biosynthesis; ko01100: Metabolic pathways; ko01240: Biosynthesis of cofactors	hypothetical protein JHK85_005711 [Glycine max]	CNX1_ARATH RecName: Full=Molybdopterin biosynthesis protein CNX1; AltName: Full=Molybdenum cofactor biosynthesis enzyme CNX1; Includes: RecName: Full=Molybdopterin molybdenumtransferase; Short=MPT Mo-transferase; EC=2.10.1.1; AltName: Full=Domain E; Includes: RecName: Full=Molybdopterin adenylyltransferase; Short=MPT adenylyltransferase; EC=2.7.7.75; AltName: Full=Domain G;	I1JIP1_SOYBN RecName: Full=Molybdopterin biosynthesis protein CNX1 {ECO:0000256|RuleBase:RU365090}; AltName: Full=Molybdenum cofactor biosynthesis enzyme CNX1 {ECO:0000256|RuleBase:RU365090}; Includes: RecName: Full=Molybdopterin molybdenumtransferase {ECO:0000256|RuleBase:RU365090}; Short=MPT Mo-transferase {ECO:0000256|RuleBase:RU365090}; EC=2.10.1.1 {ECO:0000256|RuleBase:RU365090}; AltName: Fu…	Molybdopterin biosynthesis protein	GO:0005737,cytoplasm; GO:0005829,cytosol; GO:0005524,ATP binding; GO:0030151,molybdenum ion binding; GO:0061598,molybdopterin adenylyltransferase activity; GO:0061599,molybdopterin molybdotransferase activity; GO:0008940,nitrate reductase activity; GO:0009734,auxin-activated signaling pathway; GO:0006777,Mo-molybdopterin cofactor biosynthetic process; GO:0018315,molybdenum incorporation into moly…	PF00994.27:Probable molybdopterin binding domain	--	--	--
Glyma.19G190800.Wm82.a2.v1	6.6429	7.0537	8.8852	193.91	187.625	198.907	200	263	265	5804	5901	5777	4.21689	2.86905e-195	2.54405e-193	up	Chr19	44829502	44831027	-	Glyma.19G190800	--	K24140 glutaredoxin-dependent peroxiredoxin [EC:1.11.1.25] | (RefSeq) uncharacterized protein LOC100499771 (A)	--	peroxiredoxin-2E, chloroplastic [Glycine max]	PRX2E_ARATH RecName: Full=Peroxiredoxin-2E, chloroplastic; EC=1.11.1.25 {ECO:0000250|UniProtKB:A9PCL4}; AltName: Full=Glutaredoxin-dependent peroxiredoxin {ECO:0000305}; AltName: Full=Peroxiredoxin IIE; AltName: Full=Thioredoxin peroxidase 2E; Flags: Precursor;	I1NAI6_SOYBN RecName: Full=Glutaredoxin-dependent peroxiredoxin {ECO:0000256|ARBA:ARBA00013016, ECO:0000256|RuleBase:RU366011}; EC=1.11.1.25 {ECO:0000256|ARBA:ARBA00013016, ECO:0000256|RuleBase:RU366011};	Alkyl hydroperoxide reductase/peroxiredoxin	GO:0009507,chloroplast; GO:0009941,chloroplast envelope; GO:0009570,chloroplast stroma; GO:0005737,cytoplasm; GO:0005829,cytosol; GO:0009536,plastid; GO:0009579,thylakoid; GO:0008379,thioredoxin peroxidase activity; GO:0045454,cell redox homeostasis; GO:0034599,cellular response to oxidative stress; GO:0042744,hydrogen peroxide catabolic process; GO:0003674,molecular_function; GO:0003824,catalyti…	PF08534.13:Redoxin	--	--	--
Glyma.07G236000.Wm82.a2.v1	39.9485	37.5082	29.3751	1.3005	1.2018	0.7381	2132	2479	1553	69	67	38	-5.49613	3.8859e-195	3.43632e-193	down	Chr07	41783573	41788799	+	Glyma.07G236000	--	--	--	alkaline/neutral invertase A, mitochondrial [Glycine max]	INVC_ARATH RecName: Full=Alkaline/neutral invertase C, mitochondrial {ECO:0000305}; Short=A/N-INVC {ECO:0000303|PubMed:21441406}; EC=3.2.1.26 {ECO:0000269|PubMed:23135328}; Flags: Precursor;	I1KMM2_SOYBN RecName: Full=Alkaline/neutral invertase {ECO:0000256|RuleBase:RU367047}; EC=3.2.1.26 {ECO:0000256|RuleBase:RU367047};	--	GO:0005739,mitochondrion; GO:0033926,glycopeptide alpha-N-acetylgalactosaminidase activity; GO:0004575,sucrose alpha-glucosidase activity; GO:0007623,circadian rhythm; GO:0010029,regulation of seed germination; GO:0048510,regulation of timing of transition from vegetative to reproductive phase; GO:0005987,sucrose catabolic process; GO:0003674,molecular_function; GO:0003824,catalytic activity; GO:…	PF12899.10:Alkaline and neutral invertase	--	--	--
Glyma.14G031200.Wm82.a2.v1	11.7191	13.0117	14.1304	252.853	231.942	232.911	360	495	430	7722	7443	6902	3.7412	1.13092e-194	9.97359e-193	up	Chr14	2263622	2266628	+	Glyma.14G031200	--	K02291 15-cis-phytoene synthase [EC:2.5.1.32] | (RefSeq) phytoene synthase 2, chloroplastic (A)	ko00906: Carotenoid biosynthesis; ko01100: Metabolic pathways; ko01110: Biosynthesis of secondary metabolites	phytoene synthase 2, chloroplastic [Glycine max]	PSY_DAUCA RecName: Full=Phytoene synthase, chloroplastic; EC=2.5.1.32; Flags: Precursor;	I1M704_SOYBN RecName: Full=15-cis-phytoene synthase {ECO:0000256|ARBA:ARBA00012396}; EC=2.5.1.32 {ECO:0000256|ARBA:ARBA00012396};	Squalene synthetase	GO:0009507,chloroplast; GO:0004311,farnesyltranstransferase activity; GO:0016767,geranylgeranyl-diphosphate geranylgeranyltransferase activity; GO:0016117,carotenoid biosynthetic process; GO:0003674,molecular_function; GO:0003824,catalytic activity; GO:0004659,prenyltransferase activity; GO:0016740,transferase activity; GO:0016765,transferase activity, transferring alkyl or aryl (other than methy…	PF00494.22:Squalene/phytoene synthase	--	--	--
Glyma.08G332300.Wm82.a2.v1	28.183	28.9153	23.1616	0.756	0.8464	0.9395	1275	1620	1038	34	40	41	-5.44245	4.09142e-194	3.59845e-192	down	Chr08	44964341	44968328	+	Glyma.08G332300	--	K19045 E3 ubiquitin-protein ligase BIG BROTHER and related proteins [EC:2.3.2.27] | (RefSeq) E3 ubiquitin ligase BIG BROTHER-related isoform X6 (A)	--	hypothetical protein GYH30_023202 [Glycine max]	RING4_ARATH RecName: Full=E3 ubiquitin-protein ligase At4g11680; EC=2.3.2.27; AltName: Full=RING finger protein At4g11680; AltName: Full=RING-type E3 ubiquitin transferase At4g11680 {ECO:0000305};	A0A0B2PPZ9_GLYSO SubName: Full=E3 ubiquitin-protein ligase {ECO:0000313|EMBL:KHN11170.1}; EC=3.1.27.- {ECO:0000313|EMBL:KHN11170.1}; SubName: Full=E3 ubiquitin-protein ligase isoform A {ECO:0000313|EMBL:RZC00007.1};	FOG: Predicted E3 ubiquitin ligase	GO:0016021,integral component of membrane; GO:0000325,plant-type vacuole; GO:0046872,metal ion binding; GO:0016740,transferase activity; GO:0016567,protein ubiquitination; GO:0003674,molecular_function; GO:0005488,binding; GO:0043167,ion binding; GO:0043169,cation binding; GO:0003824,catalytic activity; GO:0006464,cellular protein modification process; GO:0006807,nitrogen compound metabolic proce…	PF17123.8:RING-like zinc finger	--	--	--
Glyma.10G180600.Wm82.a2.v1	115.038	118.576	99.5518	21.8519	22.0043	20.613	8568	10937	7345	1618	1712	1481	-2.8299	5.80876e-194	5.09507e-192	down	Chr10	41416801	41422568	-	Glyma.10G180600	--	K12119 cryptochrome 2 | (RefSeq) cryptochrome 2 (A)	ko04712: Circadian rhythm - plant	cryptochrome 2 isoform X1 [Glycine max]	CRY2_ARATH RecName: Full=Cryptochrome-2 {ECO:0000303|Ref.2}; Short=Atcry2 {ECO:0000303|Ref.2}; AltName: Full=Blue light photoreceptor {ECO:0000303|PubMed:9003312}; AltName: Full=Protein PHR homolog 1 {ECO:0000303|PubMed:9003312}; Short=AtPHH1 {ECO:0000303|PubMed:9003312}; AltName: Full=Protein SUPPRESSOR OF elf3 20 {ECO:0000303|PubMed:21296763};	A0A0B2RFA4_GLYSO SubName: Full=Cryptochrome-2 {ECO:0000313|EMBL:KHN30568.1}; EC=4.1.99.3 {ECO:0000313|EMBL:KHN30568.1}; SubName: Full=Cryptochrome-2 isoform A {ECO:0000313|EMBL:RZB87839.1};	Deoxyribodipyrimidine photolyase/cryptochrome	GO:0005737,cytoplasm; GO:0016604,nuclear body; GO:0005634,nucleus; GO:0000325,plant-type vacuole; GO:0016605,PML body; GO:0005524,ATP binding; GO:0009882,blue light photoreceptor activity; GO:0003904,deoxyribodipyrimidine photo-lyase activity; GO:0003677,DNA binding; GO:0071949,FAD binding; GO:0042802,identical protein binding; GO:0046872,metal ion binding; GO:0042803,protein homodimerization act…	PF03441.17:FAD binding domain of DNA photolyase	--	--	--
Glyma.14G040700.Wm82.a2.v1	209.178	199.597	239.893	16.5393	12.8817	14.2711	5394	6374	6128	424	347	355	-4.36004	2.0038e-193	1.75287e-191	down	Chr14	3050168	3054746	-	Glyma.14G040700	--	K07199 5'-AMP-activated protein kinase, regulatory beta subunit | (RefSeq) SNF1-related protein kinase regulatory subunit beta-1 (A)	--	SNF1-related protein kinase regulatory subunit beta-1 [Glycine max]	KINB1_ARATH RecName: Full=SNF1-related protein kinase regulatory subunit beta-1; Short=AKIN subunit beta-1; Short=AKINB1; Short=AKINbeta1;	A0A0R4J571_SOYBN RecName: Full=AMPKBI domain-containing protein {ECO:0000259|SMART:SM01010};	Protein involved in Snf1 protein kinase complex assembly	GO:0009507,chloroplast; GO:0005886,plasma membrane; GO:0005524,ATP binding; GO:0005975,carbohydrate metabolic process; GO:0006633,fatty acid biosynthetic process; GO:0042128,nitrate assimilation; GO:0000166,nucleotide binding; GO:0003674,molecular_function; GO:0005488,binding; GO:0017076,purine nucleotide binding; GO:0030554,adenyl nucleotide binding; GO:0032553,ribonucleotide binding; GO:0032555…	PF16561.8:Glycogen recognition site of AMP-activated protein kinase	--	--	--
Glyma.05G207500.Wm82.a2.v1	77.3535	76.7291	71.9349	12.2072	11.7151	10.9946	3034	3727	2795	476	480	416	-3.15676	6.86687e-193	5.99079e-191	down	Chr05	38969844	38973417	-	Glyma.05G207500	--	K07375 tubulin beta | (RefSeq) tubulin beta-1 chain-like (A)	ko04145: Phagosome	PREDICTED: tubulin beta-1 chain [Vigna angularis]	TBB1_SOYBN RecName: Full=Tubulin beta-1 chain; AltName: Full=Beta-1-tubulin;	A0A0L9VPV8_PHAAN RecName: Full=Tubulin beta chain {ECO:0000256|RuleBase:RU000352};	Beta tubulin	GO:0005737,cytoplasm; GO:0005874,microtubule; GO:0005525,GTP binding; GO:0005200,structural constituent of cytoskeleton; GO:0000226,microtubule cytoskeleton organization; GO:0007017,microtubule-based process; GO:0000278,mitotic cell cycle; GO:0000166,nucleotide binding; GO:0001882,nucleoside binding; GO:0001883,purine nucleoside binding; GO:0003674,molecular_function; GO:0005488,binding; GO:00170…	PF00091.28:Tubulin/FtsZ family, GTPase domain	--	--	--
Glyma.20G159900.Wm82.a2.v1	60.2012	63.8537	51.7966	6.5835	5.7523	6.9469	2695	3540	2297	293	269	300	-3.64979	9.79307e-193	8.52076e-191	down	Chr20	39833259	39843375	-	Glyma.20G159900	--	K19882 O-palmitoleoyl-L-serine hydrolase [EC:3.1.1.98] | (RefSeq) pectin acetylesterase 9 isoform X1 (A)	--	pectin acetylesterase 9 isoform X1 [Glycine max]	PAE9_ARATH RecName: Full=Pectin acetylesterase 9 {ECO:0000303|PubMed:25115560}; EC=3.1.1.- {ECO:0000305}; Flags: Precursor;	I1NGU7_SOYBN RecName: Full=Pectin acetylesterase {ECO:0000256|RuleBase:RU363114}; EC=3.1.1.- {ECO:0000256|RuleBase:RU363114};	Pectin acetylesterase and similar proteins	GO:0005576,extracellular region; GO:0052793,pectin acetylesterase activity; GO:0071555,cell wall organization; GO:0003674,molecular_function; GO:0003824,catalytic activity; GO:0016787,hydrolase activity; GO:0016788,hydrolase activity, acting on ester bonds; GO:0052689,carboxylic ester hydrolase activity; GO:0008150,biological_process; GO:0009987,cellular process; GO:0016043,cellular component org…	PF03283.16:Pectinacetylesterase	--	--	--
Glyma.08G108800.Wm82.a2.v1	27.4749	26.3615	26.0774	236.376	246.354	242.484	1121	1332	1054	9588	10500	9544	2.7182	1.12254e-192	9.74089e-191	up	Chr08	8350933	8353638	-	Glyma.08G108800	--	K01251 adenosylhomocysteinase [EC:3.3.1.1] | (RefSeq) adenosylhomocysteinase (A)	ko00270: Cysteine and methionine metabolism; ko01100: Metabolic pathways	adenosylhomocysteinase [Glycine max]	SAHH_NICSY RecName: Full=Adenosylhomocysteinase; Short=AdoHcyase; EC=3.3.1.1; AltName: Full=Cytokinin-binding protein CBP57; AltName: Full=S-adenosyl-L-homocysteine hydrolase;	I1KS65_SOYBN RecName: Full=Adenosylhomocysteinase {ECO:0000256|ARBA:ARBA00012685, ECO:0000256|RuleBase:RU000548}; EC=3.3.1.1 {ECO:0000256|ARBA:ARBA00012685, ECO:0000256|RuleBase:RU000548};	S-adenosylhomocysteine hydrolase	GO:0004013,adenosylhomocysteinase activity; GO:0006730,one-carbon metabolic process; GO:0003674,molecular_function; GO:0003824,catalytic activity; GO:0016787,hydrolase activity; GO:0016801,hydrolase activity, acting on ether bonds; GO:0016802,trialkylsulfonium hydrolase activity; GO:0008150,biological_process; GO:0008152,metabolic process; GO:0009987,cellular process; GO:0044237,cellular metaboli…	PF05221.20:S-adenosyl-L-homocysteine hydrolase	--	--	--
Glyma.16G130900.Wm82.a2.v1	85.9956	85.0832	91.311	9.2017	9.7874	7.9689	3356	4112	3530	357	399	300	-3.74877	3.14572e-192	2.72243e-190	down	Chr16	28487056	28492828	+	Glyma.16G130900	--	K01285 lysosomal Pro-X carboxypeptidase [EC:3.4.16.2] | (RefSeq) lysosomal Pro-X carboxypeptidase (A)	--	hypothetical protein GYH30_044985 [Glycine max]	EDA2_ARATH RecName: Full=Probable serine protease EDA2; EC=3.4.-.-; AltName: Full=Protein EMBRYO SAC DEVELOPMENT ARREST 2; Flags: Precursor;	I1MN82_SOYBN SubName: Full=Uncharacterized protein {ECO:0000313|EMBL:KRH08119.1, ECO:0000313|EnsemblPlants:KRH08119};	Hydrolytic enzymes of the alpha/beta hydrolase fold	GO:0005576,extracellular region; GO:0008239,dipeptidyl-peptidase activity; GO:0008236,serine-type peptidase activity; GO:0009561,megagametogenesis; GO:0006508,proteolysis; GO:0003674,molecular_function; GO:0003824,catalytic activity; GO:0008233,peptidase activity; GO:0008238,exopeptidase activity; GO:0016787,hydrolase activity; GO:0140096,catalytic activity, acting on a protein; GO:0017171,serine…	PF05577.15:Serine carboxypeptidase S28	--	--	--
[truncated: 32,088 more rows]
