# Supplementary material for: Multi-Omics Analysis Provides Insights into Green Soybean in Response to Cold Stress
Source: Metabolites. 2024 Dec 7;14(12):687. doi: 10.3390/metabo14120687 (PMC11678371; doi:10.3390/metabo14120687)
Supplement: Supplementary file 1 [file metabolites-14-00687-s001.zip › Supplementary Table S4 KEGG pathways annotated by DEGs.xlsx]

## Sheet: Table S4
Table S4. KEGG pathways annotated by DEGs.
KEGG_pathway	ko_id	Cluster_frequency	Genome_frequency	P-value	count	GeneID	KEGG Orthology	Up	Up_gene	Down	Down_gene
Ribosome	ko03010	350 out of 5490 6.3752276867031%	709 out of 17069 4.15372898236569%	0	350	Glyma.12G129400.Wm82.a2.v1;Glyma.13G155300.Wm82.a2.v1;Glyma.17G075900.Wm82.a2.v1;Glyma.18G026100.Wm82.a2.v1;Glyma.11G231000.Wm82.a2.v1;Glyma.13G316400.Wm82.a2.v1;Glyma.03G066100.Wm82.a2.v1;Glyma.14G187800.Wm82.a2.v1;Glyma.18G050600.Wm82.a2.v1;Glyma.02G220000.Wm82.a2.v1;Glyma.13G000900.Wm82.a2.v1;Glyma.04G130200.Wm82.a2.v1;Glyma.04G111500.Wm82.a2.v1;Glyma.06G323000.Wm82.a2.v1;Glyma.12G131700.Wm82.…	K02863+K02864+K02864+K02865+K02865+K02865+K02866+K02866+K02866+K02866+K02867+K02868+K02868+K02868+K02868+K02868+K02870+K02870+K02871+K02871+K02872+K02872+K02872+K02872+K02873+K02873+K02874+K02875+K02875+K02875+K02875+K02876+K02876+K02877+K02877+K02879+K02880+K02880+K02880+K02880+K02881+K02881+K02881+K02881+K02881+K02881+K02881+K02881+K02881+K02882+K02882+K02882+K02882+K02883+K02883+K02883+K02883+…	333	Glyma.12G129400.Wm82.a2.v1;Glyma.17G075900.Wm82.a2.v1;Glyma.18G026100.Wm82.a2.v1;Glyma.11G231000.Wm82.a2.v1;Glyma.13G316400.Wm82.a2.v1;Glyma.14G187800.Wm82.a2.v1;Glyma.02G220000.Wm82.a2.v1;Glyma.13G000900.Wm82.a2.v1;Glyma.04G111500.Wm82.a2.v1;Glyma.06G323000.Wm82.a2.v1;Glyma.12G131700.Wm82.a2.v1;Glyma.06G317400.Wm82.a2.v1;Glyma.10G053100.Wm82.a2.v1;Glyma.12G075500.Wm82.a2.v1;Glyma.15G209000.Wm82.…	17	Glyma.13G155300.Wm82.a2.v1;Glyma.03G066100.Wm82.a2.v1;Glyma.18G050600.Wm82.a2.v1;Glyma.04G130200.Wm82.a2.v1;Glyma.02G287800.Wm82.a2.v1;novel.1621;Glyma.06G267300.Wm82.a2.v1;Glyma.10G029200.Wm82.a2.v1;Glyma.13G166400.Wm82.a2.v1;Glyma.15G190800.Wm82.a2.v1;Glyma.10G067800.Wm82.a2.v1;Glyma.07G235700.Wm82.a2.v1;Glyma.01G104900.Wm82.a2.v1;Glyma.09G058100.Wm82.a2.v1;Glyma.18G206300.Wm82.a2.v1;Glyma.17G1…
DNA replication	ko03030	68 out of 5490 1.23861566484517%	128 out of 17069 0.749897474954596%	6.96063e-07	68	Glyma.17G104000.Wm82.a2.v1;Glyma.13G156400.Wm82.a2.v1;Glyma.19G216100.Wm82.a2.v1;Glyma.03G219200.Wm82.a2.v1;Glyma.11G113300.Wm82.a2.v1;Glyma.12G039200.Wm82.a2.v1;Glyma.13G029600.Wm82.a2.v1;Glyma.01G187400.Wm82.a2.v1;Glyma.18G009300.Wm82.a2.v1;Glyma.11G247900.Wm82.a2.v1;Glyma.12G087000.Wm82.a2.v1;Glyma.16G218700.Wm82.a2.v1;Glyma.11G183100.Wm82.a2.v1;Glyma.06G155300.Wm82.a2.v1;Glyma.19G147500.Wm82.…	K02209+K02209+K02210+K02210+K02212+K02212+K02320+K02320+K02321+K02321+K02324+K02325+K02326+K02327+K02328+K02335+K02335+K02335+K02335+K02540+K02540+K02541+K02541+K02542+K02542+K02684+K02684+K02685+K02685+K03111+K03111+K03505+K04799+K04799+K04802+K04802+K07466+K07466+K07466+K07466+K10739+K10739+K10739+K10740+K10740+K10742+K10742+K10742+K10743+K10744+K10744+K10747+K10747+K10754+K10754+K10754+K10754+…	61	Glyma.17G104000.Wm82.a2.v1;Glyma.13G156400.Wm82.a2.v1;Glyma.19G216100.Wm82.a2.v1;Glyma.03G219200.Wm82.a2.v1;Glyma.11G113300.Wm82.a2.v1;Glyma.12G039200.Wm82.a2.v1;Glyma.01G187400.Wm82.a2.v1;Glyma.18G009300.Wm82.a2.v1;Glyma.11G247900.Wm82.a2.v1;Glyma.12G087000.Wm82.a2.v1;Glyma.16G218700.Wm82.a2.v1;Glyma.11G183100.Wm82.a2.v1;Glyma.06G155300.Wm82.a2.v1;Glyma.19G147500.Wm82.a2.v1;Glyma.02G289700.Wm82.…	7	Glyma.13G029600.Wm82.a2.v1;Glyma.08G313300.Wm82.a2.v1;Glyma.08G313400.Wm82.a2.v1;Glyma.15G174100.Wm82.a2.v1;Glyma.17G062700.Wm82.a2.v1;Glyma.04G077000.Wm82.a2.v1;Glyma.06G078200.Wm82.a2.v1
Ribosome biogenesis in eukaryotes	ko03008	98 out of 5490 1.78506375227687%	210 out of 17069 1.23030054484738%	7.39455e-06	98	Glyma.15G216400.Wm82.a2.v1;Glyma.01G192100.Wm82.a2.v1;Glyma.17G163700.Wm82.a2.v1;Glyma.17G161800.Wm82.a2.v1;Glyma.05G104600.Wm82.a2.v1;Glyma.05G104200.Wm82.a2.v1;Glyma.11G050000.Wm82.a2.v1;Glyma.17G149300.Wm82.a2.v1;Glyma.05G067100.Wm82.a2.v1;Glyma.20G215000.Wm82.a2.v1;Glyma.16G208600.Wm82.a2.v1;Glyma.09G158100.Wm82.a2.v1;Glyma.14G188600.Wm82.a2.v1;Glyma.02G221100.Wm82.a2.v1;Glyma.01G229300.Wm82.…	K01164+K03097+K03097+K03097+K03097+K03097+K03097+K03115+K03115+K03264+K03264+K03264+K03537+K03537+K03538+K03538+K06943+K06943+K07178+K07562+K11128+K11128+K11129+K11129+K11129+K11129+K11130+K11130+K11131+K11131+K11883+K12845+K12845+K12845+K12845+K14521+K14521+K14521+K14537+K14538+K14539+K14544+K14544+K14546+K14546+K14546+K14548+K14548+K14549+K14549+K14549+K14550+K14550+K14552+K14552+K14553+K14553+…	79	Glyma.20G215000.Wm82.a2.v1;Glyma.14G188600.Wm82.a2.v1;Glyma.02G221100.Wm82.a2.v1;Glyma.01G229300.Wm82.a2.v1;Glyma.11G012100.Wm82.a2.v1;Glyma.09G128100.Wm82.a2.v1;Glyma.12G057800.Wm82.a2.v1;Glyma.09G261900.Wm82.a2.v1;Glyma.11G213900.Wm82.a2.v1;Glyma.19G110900.Wm82.a2.v1;Glyma.16G041400.Wm82.a2.v1;Glyma.17G083500.Wm82.a2.v1;Glyma.17G083200.Wm82.a2.v1;Glyma.05G016600.Wm82.a2.v1;Glyma.05G016800.Wm82.…	19	Glyma.15G216400.Wm82.a2.v1;Glyma.01G192100.Wm82.a2.v1;Glyma.17G163700.Wm82.a2.v1;Glyma.17G161800.Wm82.a2.v1;Glyma.05G104600.Wm82.a2.v1;Glyma.05G104200.Wm82.a2.v1;Glyma.11G050000.Wm82.a2.v1;Glyma.17G149300.Wm82.a2.v1;Glyma.05G067100.Wm82.a2.v1;Glyma.16G208600.Wm82.a2.v1;Glyma.09G158100.Wm82.a2.v1;Glyma.13G312200.Wm82.a2.v1;Glyma.15G010600.Wm82.a2.v1;Glyma.15G072300.Wm82.a2.v1;Glyma.20G238400.Wm82.…
Purine metabolism	ko00230	105 out of 5490 1.91256830601093%	232 out of 17069 1.35918917335521%	1.87367e-05	105	Glyma.15G263100.Wm82.a2.v1;Glyma.08G164100.Wm82.a2.v1;Glyma.13G340300.Wm82.a2.v1;Glyma.15G034000.Wm82.a2.v1;Glyma.U032500.Wm82.a2.v1;Glyma.20G072400.Wm82.a2.v1;Glyma.19G115900.Wm82.a2.v1;Glyma.04G133100.Wm82.a2.v1;Glyma.11G158400.Wm82.a2.v1;Glyma.17G212100.Wm82.a2.v1;Glyma.01G210800.Wm82.a2.v1;Glyma.05G056500.Wm82.a2.v1;Glyma.11G031200.Wm82.a2.v1;Glyma.20G171100.Wm82.a2.v1;Glyma.12G036200.Wm82.a2…	K00088+K00088+K00106+K00106+K00365+K00365+K00601+K00602+K00602+K00759+K00759+K00759+K00759+K00760+K00764+K00764+K00764+K00764+K00856+K00856+K00856+K00856+K00860+K00860+K00939+K00939+K00939+K00939+K00939+K00939+K00940+K00940+K00940+K00940+K00940+K00940+K00940+K00942+K00942+K00942+K00942+K00948+K00948+K00951+K00951+K00951+K00951+K01490+K01490+K01490+K01490+K01510+K01510+K01510+K01510+K01513+K01513+…	64	Glyma.19G115900.Wm82.a2.v1;Glyma.04G133100.Wm82.a2.v1;Glyma.11G158400.Wm82.a2.v1;Glyma.17G212100.Wm82.a2.v1;Glyma.01G210800.Wm82.a2.v1;Glyma.05G056500.Wm82.a2.v1;Glyma.11G031200.Wm82.a2.v1;Glyma.20G171100.Wm82.a2.v1;Glyma.13G144800.Wm82.a2.v1;Glyma.19G182400.Wm82.a2.v1;Glyma.04G113800.Wm82.a2.v1;Glyma.10G058000.Wm82.a2.v1;Glyma.19G112200.Wm82.a2.v1;Glyma.09G234300.Wm82.a2.v1;Glyma.19G088000.Wm82.…	41	Glyma.15G263100.Wm82.a2.v1;Glyma.08G164100.Wm82.a2.v1;Glyma.13G340300.Wm82.a2.v1;Glyma.15G034000.Wm82.a2.v1;Glyma.U032500.Wm82.a2.v1;Glyma.20G072400.Wm82.a2.v1;Glyma.12G036200.Wm82.a2.v1;Glyma.12G036100.Wm82.a2.v1;Glyma.09G222700.Wm82.a2.v1;Glyma.04G007300.Wm82.a2.v1;Glyma.05G105300.Wm82.a2.v1;Glyma.13G136000.Wm82.a2.v1;Glyma.04G088300.Wm82.a2.v1;Glyma.08G237000.Wm82.a2.v1;Glyma.07G039600.Wm82.a2…
Circadian rhythm - plant	ko04712	128 out of 5490 2.33151183970856%	294 out of 17069 1.72242076278634%	2.50201e-05	128	Glyma.06G118600.Wm82.a2.v1;Glyma.19G105100.Wm82.a2.v1;Glyma.08G109400.Wm82.a2.v1;Glyma.11G011500.Wm82.a2.v1;Glyma.08G109500.Wm82.a2.v1;Glyma.06G118500.Wm82.a2.v1;Glyma.05G153200.Wm82.a2.v1;Glyma.01G192100.Wm82.a2.v1;Glyma.17G163700.Wm82.a2.v1;Glyma.17G161800.Wm82.a2.v1;Glyma.05G104600.Wm82.a2.v1;Glyma.05G104200.Wm82.a2.v1;Glyma.11G050000.Wm82.a2.v1;Glyma.17G149300.Wm82.a2.v1;Glyma.05G067100.Wm82.…	K00660+K00660+K00660+K00660+K00660+K00660+K00660+K03097+K03097+K03097+K03097+K03097+K03097+K03115+K03115+K12115+K12115+K12115+K12115+K12116+K12116+K12116+K12118+K12118+K12119+K12119+K12120+K12120+K12121+K12121+K12124+K12124+K12124+K12125+K12125+K12126+K12126+K12126+K12126+K12126+K12126+K12126+K12126+K12126+K12126+K12126+K12126+K12126+K12126+K12126+K12126+K12126+K12126+K12126+K12126+K12126+K12126+…	52	Glyma.19G105100.Wm82.a2.v1;Glyma.08G109400.Wm82.a2.v1;Glyma.11G011500.Wm82.a2.v1;Glyma.19G234400.Wm82.a2.v1;Glyma.10G198000.Wm82.a2.v1;Glyma.07G013500.Wm82.a2.v1;Glyma.20G091200.Wm82.a2.v1;Glyma.09G098300.Wm82.a2.v1;Glyma.10G162300.Wm82.a2.v1;Glyma.19G144200.Wm82.a2.v1;Glyma.20G224700.Wm82.a2.v1;Glyma.04G178700.Wm82.a2.v1;Glyma.U014700.Wm82.a2.v1;Glyma.05G234500.Wm82.a2.v1;Glyma.13G100700.Wm82.a2…	76	Glyma.06G118600.Wm82.a2.v1;Glyma.08G109500.Wm82.a2.v1;Glyma.06G118500.Wm82.a2.v1;Glyma.05G153200.Wm82.a2.v1;Glyma.01G192100.Wm82.a2.v1;Glyma.17G163700.Wm82.a2.v1;Glyma.17G161800.Wm82.a2.v1;Glyma.05G104600.Wm82.a2.v1;Glyma.05G104200.Wm82.a2.v1;Glyma.11G050000.Wm82.a2.v1;Glyma.17G149300.Wm82.a2.v1;Glyma.05G067100.Wm82.a2.v1;Glyma.07G020700.Wm82.a2.v1;Glyma.08G221300.Wm82.a2.v1;Glyma.05G019700.Wm82.…
Biosynthesis of cofactors	ko01240	268 out of 5490 4.8816029143898%	683 out of 17069 4.00140605776554%	4.09008e-05	268	Glyma.03G070100.Wm82.a2.v1;Glyma.01G102600.Wm82.a2.v1;Glyma.03G066800.Wm82.a2.v1;Glyma.03G066600.Wm82.a2.v1;Glyma.02G115400.Wm82.a2.v1;Glyma.19G028500.Wm82.a2.v1;Glyma.01G057100.Wm82.a2.v1;Glyma.13G057700.Wm82.a2.v1;Glyma.18G265100.Wm82.a2.v1;Glyma.02G159200.Wm82.a2.v1;Glyma.16G042000.Wm82.a2.v1;Glyma.08G245300.Wm82.a2.v1;Glyma.11G248000.Wm82.a2.v1;Glyma.18G009200.Wm82.a2.v1;Glyma.07G050900.Wm82.…	K00002+K00002+K00002+K00002+K00012+K00012+K00012+K00012+K00012+K00059+K00059+K00059+K00059+K00059+K00103+K00103+K00128+K00128+K00128+K00128+K00128+K00128+K00208+K00208+K00208+K00208+K00231+K00231+K00278+K00382+K00382+K00382+K00382+K00382+K00457+K00600+K00600+K00600+K00600+K00600+K00600+K00600+K00606+K00609+K00609+K00652+K00652+K00763+K00763+K00763+K00789+K00789+K00789+K00789+K00789+K00793+K00794+…	184	Glyma.02G115400.Wm82.a2.v1;Glyma.19G028500.Wm82.a2.v1;Glyma.01G057100.Wm82.a2.v1;Glyma.13G057700.Wm82.a2.v1;Glyma.18G265100.Wm82.a2.v1;Glyma.02G159200.Wm82.a2.v1;Glyma.16G042000.Wm82.a2.v1;Glyma.11G248000.Wm82.a2.v1;Glyma.18G009200.Wm82.a2.v1;Glyma.07G050900.Wm82.a2.v1;Glyma.17G195100.Wm82.a2.v1;Glyma.06G183900.Wm82.a2.v1;Glyma.17G091000.Wm82.a2.v1;Glyma.16G131700.Wm82.a2.v1;Glyma.15G034400.Wm82.…	84	Glyma.03G070100.Wm82.a2.v1;Glyma.01G102600.Wm82.a2.v1;Glyma.03G066800.Wm82.a2.v1;Glyma.03G066600.Wm82.a2.v1;Glyma.08G245300.Wm82.a2.v1;Glyma.02G034000.Wm82.a2.v1;Glyma.14G152100.Wm82.a2.v1;Glyma.19G087600.Wm82.a2.v1;Glyma.15G143100.Wm82.a2.v1;Glyma.09G038000.Wm82.a2.v1;Glyma.14G030400.Wm82.a2.v1;Glyma.18G150000.Wm82.a2.v1;Glyma.13G222300.Wm82.a2.v1;Glyma.07G064600.Wm82.a2.v1;Glyma.17G039100.Wm82.…
Nucleotide metabolism	ko01232	98 out of 5490 1.78506375227687%	220 out of 17069 1.28888628507821%	7.46255e-05	98	Glyma.15G263100.Wm82.a2.v1;Glyma.08G164100.Wm82.a2.v1;Glyma.13G340300.Wm82.a2.v1;Glyma.15G034000.Wm82.a2.v1;Glyma.17G212100.Wm82.a2.v1;Glyma.01G210800.Wm82.a2.v1;Glyma.05G056500.Wm82.a2.v1;Glyma.11G031200.Wm82.a2.v1;Glyma.20G171100.Wm82.a2.v1;Glyma.01G099700.Wm82.a2.v1;Glyma.13G144800.Wm82.a2.v1;Glyma.19G182400.Wm82.a2.v1;Glyma.04G113800.Wm82.a2.v1;Glyma.10G058000.Wm82.a2.v1;Glyma.15G116000.Wm82.…	K00088+K00088+K00106+K00106+K00759+K00759+K00759+K00759+K00760+K00761+K00856+K00856+K00856+K00856+K00857+K00857+K00857+K00876+K00876+K00876+K00876+K00876+K00939+K00939+K00939+K00939+K00939+K00939+K00940+K00940+K00940+K00940+K00940+K00940+K00940+K00942+K00942+K00942+K00942+K00943+K01240+K01240+K01240+K01489+K01489+K01490+K01490+K01490+K01490+K01510+K01510+K01510+K01510+K01513+K01513+K01513+K01520+…	62	Glyma.17G212100.Wm82.a2.v1;Glyma.01G210800.Wm82.a2.v1;Glyma.05G056500.Wm82.a2.v1;Glyma.11G031200.Wm82.a2.v1;Glyma.20G171100.Wm82.a2.v1;Glyma.13G144800.Wm82.a2.v1;Glyma.19G182400.Wm82.a2.v1;Glyma.04G113800.Wm82.a2.v1;Glyma.10G058000.Wm82.a2.v1;Glyma.15G116000.Wm82.a2.v1;Glyma.09G011500.Wm82.a2.v1;Glyma.13G025800.Wm82.a2.v1;Glyma.14G011000.Wm82.a2.v1;Glyma.09G234300.Wm82.a2.v1;Glyma.19G088000.Wm82.…	36	Glyma.15G263100.Wm82.a2.v1;Glyma.08G164100.Wm82.a2.v1;Glyma.13G340300.Wm82.a2.v1;Glyma.15G034000.Wm82.a2.v1;Glyma.01G099700.Wm82.a2.v1;Glyma.07G218600.Wm82.a2.v1;Glyma.18G073400.Wm82.a2.v1;Glyma.05G016700.Wm82.a2.v1;Glyma.08G333400.Wm82.a2.v1;Glyma.13G136000.Wm82.a2.v1;Glyma.04G088300.Wm82.a2.v1;Glyma.08G237000.Wm82.a2.v1;Glyma.19G193700.Wm82.a2.v1;Glyma.03G193800.Wm82.a2.v1;Glyma.08G029000.Wm82.…
Glycine, serine and threonine metabolism	ko00260	71 out of 5490 1.29326047358834%	152 out of 17069 0.890503251508583%	0.000121719	71	Glyma.20G129400.Wm82.a2.v1;Glyma.08G223300.Wm82.a2.v1;Glyma.10G261400.Wm82.a2.v1;Glyma.07G003400.Wm82.a2.v1;Glyma.05G240700.Wm82.a2.v1;Glyma.08G047800.Wm82.a2.v1;Glyma.15G276400.Wm82.a2.v1;Glyma.17G085500.Wm82.a2.v1;Glyma.02G038500.Wm82.a2.v1;Glyma.18G143600.Wm82.a2.v1;Glyma.06G178400.Wm82.a2.v1;Glyma.04G051200.Wm82.a2.v1;Glyma.06G052100.Wm82.a2.v1;Glyma.17G226900.Wm82.a2.v1;Glyma.17G228800.Wm82.…	K00058+K00058+K00058+K00058+K00133+K00133+K00276+K00276+K00276+K00276+K00276+K00281+K00281+K00281+K00281+K00306+K00382+K00382+K00382+K00382+K00382+K00499+K00600+K00600+K00600+K00600+K00600+K00600+K00600+K00827+K00827+K00827+K00827+K00827+K00827+K00830+K00831+K00831+K00831+K00872+K00928+K00928+K01620+K01620+K01620+K01696+K01733+K01733+K01733+K01754+K01754+K01834+K01834+K01834+K01834+K02437+K06001+…	44	Glyma.20G129400.Wm82.a2.v1;Glyma.08G223300.Wm82.a2.v1;Glyma.10G261400.Wm82.a2.v1;Glyma.07G003400.Wm82.a2.v1;Glyma.05G240700.Wm82.a2.v1;Glyma.08G047800.Wm82.a2.v1;Glyma.15G276400.Wm82.a2.v1;Glyma.17G085500.Wm82.a2.v1;Glyma.06G178400.Wm82.a2.v1;Glyma.04G051200.Wm82.a2.v1;Glyma.06G052100.Wm82.a2.v1;Glyma.17G226900.Wm82.a2.v1;Glyma.17G228800.Wm82.a2.v1;Glyma.07G241600.Wm82.a2.v1;Glyma.17G032300.Wm82.…	27	Glyma.02G038500.Wm82.a2.v1;Glyma.18G143600.Wm82.a2.v1;Glyma.04G076300.Wm82.a2.v1;Glyma.15G143100.Wm82.a2.v1;Glyma.09G038000.Wm82.a2.v1;novel.1432;Glyma.18G150000.Wm82.a2.v1;Glyma.13G222300.Wm82.a2.v1;Glyma.08G140200.Wm82.a2.v1;Glyma.01G129400.Wm82.a2.v1;Glyma.18G210500.Wm82.a2.v1;Glyma.05G182600.Wm82.a2.v1;Glyma.03G040600.Wm82.a2.v1;Glyma.18G021000.Wm82.a2.v1;Glyma.18G116900.Wm82.a2.v1;Glyma.03G2…
Valine, leucine and isoleucine degradation	ko00280	61 out of 5490 1.11111111111111%	127 out of 17069 0.744038900931513%	0.000135635	61	Glyma.05G226700.Wm82.a2.v1;Glyma.07G103000.Wm82.a2.v1;Glyma.08G033400.Wm82.a2.v1;Glyma.06G183900.Wm82.a2.v1;Glyma.17G091000.Wm82.a2.v1;Glyma.02G034000.Wm82.a2.v1;Glyma.16G131700.Wm82.a2.v1;Glyma.15G034400.Wm82.a2.v1;Glyma.14G152100.Wm82.a2.v1;Glyma.07G183600.Wm82.a2.v1;Glyma.08G066600.Wm82.a2.v1;Glyma.04G243000.Wm82.a2.v1;Glyma.06G120300.Wm82.a2.v1;Glyma.04G212100.Wm82.a2.v1;Glyma.03G070200.Wm82.…	K00020+K00020+K00020+K00128+K00128+K00128+K00128+K00128+K00128+K00140+K00140+K00166+K00166+K00166+K00167+K00249+K00249+K00253+K00382+K00382+K00382+K00382+K00382+K00626+K00626+K00626+K00626+K00826+K00826+K00826+K00827+K00827+K00827+K00827+K00827+K00827+K01640+K01641+K01641+K01641+K01641+K01641+K01692+K01692+K01968+K01968+K01969+K01969+K05605+K05605+K05605+K05607+K07513+K07513+K07513+K09699+K14085+…	16	Glyma.06G183900.Wm82.a2.v1;Glyma.17G091000.Wm82.a2.v1;Glyma.16G131700.Wm82.a2.v1;Glyma.15G034400.Wm82.a2.v1;Glyma.07G241600.Wm82.a2.v1;Glyma.17G032300.Wm82.a2.v1;Glyma.17G037900.Wm82.a2.v1;Glyma.14G004600.Wm82.a2.v1;Glyma.11G027000.Wm82.a2.v1;Glyma.01G215500.Wm82.a2.v1;Glyma.17G132300.Wm82.a2.v1;Glyma.09G148500.Wm82.a2.v1;Glyma.16G200200.Wm82.a2.v1;Glyma.14G102600.Wm82.a2.v1;Glyma.17G222800.Wm82.…	45	Glyma.05G226700.Wm82.a2.v1;Glyma.07G103000.Wm82.a2.v1;Glyma.08G033400.Wm82.a2.v1;Glyma.02G034000.Wm82.a2.v1;Glyma.14G152100.Wm82.a2.v1;Glyma.07G183600.Wm82.a2.v1;Glyma.08G066600.Wm82.a2.v1;Glyma.04G243000.Wm82.a2.v1;Glyma.06G120300.Wm82.a2.v1;Glyma.04G212100.Wm82.a2.v1;Glyma.03G070200.Wm82.a2.v1;Glyma.15G150900.Wm82.a2.v1;Glyma.09G042000.Wm82.a2.v1;Glyma.U019900.Wm82.a2.v1;Glyma.15G143100.Wm82.a2…
Carbon metabolism	ko01200	253 out of 5490 4.60837887067395%	652 out of 17069 3.81979026304997%	0.00015444	253	Glyma.10G006500.Wm82.a2.v1;Glyma.12G159300.Wm82.a2.v1;Glyma.06G231500.Wm82.a2.v1;Glyma.07G185400.Wm82.a2.v1;Glyma.08G201200.Wm82.a2.v1;Glyma.04G086300.Wm82.a2.v1;Glyma.01G008500.Wm82.a2.v1;Glyma.13G354900.Wm82.a2.v1;novel.1389;novel.1390;Glyma.16G118900.Wm82.a2.v1;Glyma.05G005300.Wm82.a2.v1;Glyma.14G211000.Wm82.a2.v1;Glyma.19G005100.Wm82.a2.v1;Glyma.18G277300.Wm82.a2.v1;Glyma.08G199000.Wm82.a2.v1…	K00025+K00026+K00026+K00026+K00029+K00029+K00029+K00029+K00029+K00029+K00030+K00031+K00031+K00031+K00033+K00036+K00036+K00036+K00051+K00051+K00058+K00058+K00058+K00058+K00074+K00074+K00121+K00121+K00121+K00121+K00121+K00122+K00122+K00131+K00134+K00134+K00134+K00134+K00134+K00134+K00134+K00140+K00140+K00161+K00161+K00161+K00161+K00161+K00162+K00162+K00162+K00164+K00164+K00232+K00232+K00232+K00232+…	167	Glyma.10G006500.Wm82.a2.v1;Glyma.12G159300.Wm82.a2.v1;Glyma.06G231500.Wm82.a2.v1;Glyma.07G185400.Wm82.a2.v1;Glyma.08G201200.Wm82.a2.v1;Glyma.04G086300.Wm82.a2.v1;Glyma.13G354900.Wm82.a2.v1;Glyma.16G118900.Wm82.a2.v1;Glyma.05G005300.Wm82.a2.v1;Glyma.14G211000.Wm82.a2.v1;Glyma.18G277300.Wm82.a2.v1;Glyma.20G192200.Wm82.a2.v1;Glyma.10G197700.Wm82.a2.v1;Glyma.20G129400.Wm82.a2.v1;Glyma.08G223300.Wm82.…	86	Glyma.01G008500.Wm82.a2.v1;novel.1389;novel.1390;Glyma.19G005100.Wm82.a2.v1;Glyma.08G199000.Wm82.a2.v1;Glyma.19G077300.Wm82.a2.v1;Glyma.19G082300.Wm82.a2.v1;Glyma.06G254700.Wm82.a2.v1;Glyma.06G238900.Wm82.a2.v1;Glyma.12G015400.Wm82.a2.v1;Glyma.12G015300.Wm82.a2.v1;Glyma.12G015100.Wm82.a2.v1;Glyma.13G168700.Wm82.a2.v1;Glyma.19G009100.Wm82.a2.v1;Glyma.07G183600.Wm82.a2.v1;Glyma.08G066600.Wm82.a2.v1…
Biosynthesis of amino acids	ko01230	230 out of 5490 4.18943533697632%	588 out of 17069 3.44484152557268%	0.0001748	230	Glyma.20G022700.Wm82.a2.v1;Glyma.16G118900.Wm82.a2.v1;Glyma.05G005300.Wm82.a2.v1;Glyma.14G211000.Wm82.a2.v1;Glyma.19G005100.Wm82.a2.v1;Glyma.13G367900.Wm82.a2.v1;Glyma.13G291300.Wm82.a2.v1;Glyma.20G129400.Wm82.a2.v1;Glyma.08G223300.Wm82.a2.v1;Glyma.10G261400.Wm82.a2.v1;Glyma.07G003400.Wm82.a2.v1;Glyma.05G240700.Wm82.a2.v1;Glyma.08G047800.Wm82.a2.v1;Glyma.04G193500.Wm82.a2.v1;Glyma.16G081400.Wm82.…	K00013+K00030+K00031+K00031+K00031+K00052+K00053+K00058+K00058+K00058+K00058+K00133+K00133+K00134+K00134+K00134+K00134+K00134+K00134+K00134+K00145+K00145+K00215+K00215+K00264+K00264+K00264+K00286+K00549+K00549+K00600+K00600+K00600+K00600+K00600+K00600+K00600+K00611+K00611+K00615+K00615+K00616+K00616+K00620+K00620+K00620+K00640+K00640+K00640+K00640+K00640+K00640+K00765+K00765+K00766+K00789+K00789+…	166	Glyma.20G022700.Wm82.a2.v1;Glyma.16G118900.Wm82.a2.v1;Glyma.05G005300.Wm82.a2.v1;Glyma.14G211000.Wm82.a2.v1;Glyma.13G367900.Wm82.a2.v1;Glyma.13G291300.Wm82.a2.v1;Glyma.20G129400.Wm82.a2.v1;Glyma.08G223300.Wm82.a2.v1;Glyma.10G261400.Wm82.a2.v1;Glyma.07G003400.Wm82.a2.v1;Glyma.05G240700.Wm82.a2.v1;Glyma.08G047800.Wm82.a2.v1;Glyma.04G193500.Wm82.a2.v1;Glyma.16G081400.Wm82.a2.v1;Glyma.06G172600.Wm82.…	64	Glyma.19G005100.Wm82.a2.v1;Glyma.04G236900.Wm82.a2.v1;Glyma.18G150000.Wm82.a2.v1;Glyma.13G222300.Wm82.a2.v1;Glyma.05G199800.Wm82.a2.v1;Glyma.10G044400.Wm82.a2.v1;Glyma.16G153700.Wm82.a2.v1;Glyma.02G072500.Wm82.a2.v1;Glyma.08G327400.Wm82.a2.v1;Glyma.19G177100.Wm82.a2.v1;Glyma.17G039100.Wm82.a2.v1;Glyma.07G233800.Wm82.a2.v1;Glyma.15G190500.Wm82.a2.v1;Glyma.17G039000.Wm82.a2.v1;Glyma.01G196300.Wm82.…
Fatty acid metabolism	ko01212	89 out of 5490 1.62112932604736%	201 out of 17069 1.17757337863964%	0.000200624	89	Glyma.02G159200.Wm82.a2.v1;Glyma.16G042000.Wm82.a2.v1;Glyma.08G245300.Wm82.a2.v1;Glyma.11G248000.Wm82.a2.v1;Glyma.18G009200.Wm82.a2.v1;Glyma.18G156100.Wm82.a2.v1;Glyma.08G345900.Wm82.a2.v1;Glyma.11G101400.Wm82.a2.v1;Glyma.12G027300.Wm82.a2.v1;Glyma.05G180100.Wm82.a2.v1;Glyma.05G180200.Wm82.a2.v1;Glyma.03G056400.Wm82.a2.v1;Glyma.18G202800.Wm82.a2.v1;Glyma.15G150900.Wm82.a2.v1;Glyma.09G042000.Wm82.…	K00059+K00059+K00059+K00059+K00059+K00208+K00208+K00208+K00208+K00232+K00232+K00232+K00232+K00249+K00249+K00626+K00626+K00626+K00626+K00645+K00645+K00648+K00648+K01074+K01074+K01074+K01074+K01692+K01692+K01897+K01897+K01897+K01897+K01897+K01897+K01897+K01897+K01897+K01897+K01897+K01897+K01897+K01961+K01961+K01962+K01962+K01962+K01963+K02160+K02160+K02160+K02160+K02160+K02160+K02160+K02372+K02372+…	56	Glyma.02G159200.Wm82.a2.v1;Glyma.16G042000.Wm82.a2.v1;Glyma.11G248000.Wm82.a2.v1;Glyma.18G009200.Wm82.a2.v1;Glyma.18G156100.Wm82.a2.v1;Glyma.08G345900.Wm82.a2.v1;Glyma.11G101400.Wm82.a2.v1;Glyma.12G027300.Wm82.a2.v1;Glyma.14G004600.Wm82.a2.v1;Glyma.11G164500.Wm82.a2.v1;Glyma.18G057700.Wm82.a2.v1;Glyma.09G277400.Wm82.a2.v1;Glyma.18G211400.Wm82.a2.v1;Glyma.02G153700.Wm82.a2.v1;Glyma.09G070900.Wm82.…	33	Glyma.08G245300.Wm82.a2.v1;Glyma.05G180100.Wm82.a2.v1;Glyma.05G180200.Wm82.a2.v1;Glyma.03G056400.Wm82.a2.v1;Glyma.18G202800.Wm82.a2.v1;Glyma.15G150900.Wm82.a2.v1;Glyma.09G042000.Wm82.a2.v1;Glyma.02G308500.Wm82.a2.v1;Glyma.17G005300.Wm82.a2.v1;Glyma.07G268500.Wm82.a2.v1;Glyma.07G040600.Wm82.a2.v1;Glyma.17G034100.Wm82.a2.v1;Glyma.07G239200.Wm82.a2.v1;Glyma.11G254100.Wm82.a2.v1;Glyma.20G143900.Wm82.…
Riboflavin metabolism	ko00740	35 out of 5490 0.63752276867031%	67 out of 17069 0.392524459546546%	0.000510452	35	Glyma.12G112900.Wm82.a2.v1;Glyma.08G087500.Wm82.a2.v1;Glyma.10G127400.Wm82.a2.v1;Glyma.01G002600.Wm82.a2.v1;Glyma.07G129700.Wm82.a2.v1;Glyma.08G028900.Wm82.a2.v1;Glyma.07G071800.Wm82.a2.v1;Glyma.09G249800.Wm82.a2.v1;Glyma.18G242600.Wm82.a2.v1;Glyma.05G247800.Wm82.a2.v1;Glyma.15G123600.Wm82.a2.v1;Glyma.09G017700.Wm82.a2.v1;Glyma.08G056400.Wm82.a2.v1;Glyma.08G093500.Wm82.a2.v1;Glyma.04G112700.Wm82.…	K00793+K00794+K00878+K01513+K01513+K01513+K11752+K11752+K11752+K14379+K14379+K14379+K14379+K14379+K14379+K14379+K14652+K14652+K14652+K14652+K14652+K14652+K18453+K18453+K18453+K18453+K20860+K20860+K20884+K20884+K20884+K20884+K20884+K22912+K22949	23	Glyma.12G112900.Wm82.a2.v1;Glyma.08G087500.Wm82.a2.v1;Glyma.10G127400.Wm82.a2.v1;Glyma.01G002600.Wm82.a2.v1;Glyma.07G129700.Wm82.a2.v1;Glyma.08G028900.Wm82.a2.v1;Glyma.07G071800.Wm82.a2.v1;Glyma.09G249800.Wm82.a2.v1;Glyma.18G242600.Wm82.a2.v1;Glyma.08G056400.Wm82.a2.v1;Glyma.08G093500.Wm82.a2.v1;Glyma.18G284000.Wm82.a2.v1;Glyma.08G070400.Wm82.a2.v1;Glyma.05G175500.Wm82.a2.v1;Glyma.15G041600.Wm82.…	12	Glyma.05G247800.Wm82.a2.v1;Glyma.15G123600.Wm82.a2.v1;Glyma.09G017700.Wm82.a2.v1;Glyma.04G112700.Wm82.a2.v1;Glyma.15G055700.Wm82.a2.v1;Glyma.13G332600.Wm82.a2.v1;Glyma.03G145100.Wm82.a2.v1;Glyma.03G145000.Wm82.a2.v1;Glyma.19G148100.Wm82.a2.v1;Glyma.19G228100.Wm82.a2.v1;Glyma.03G230900.Wm82.a2.v1;Glyma.11G235500.Wm82.a2.v1
Folate biosynthesis	ko00790	36 out of 5490 0.655737704918033%	70 out of 17069 0.410100181615795%	0.000628589	36	Glyma.15G135500.Wm82.a2.v1;Glyma.13G268000.Wm82.a2.v1;Glyma.18G158900.Wm82.a2.v1;Glyma.08G347400.Wm82.a2.v1;Glyma.07G068300.Wm82.a2.v1;Glyma.19G201200.Wm82.a2.v1;Glyma.13G234000.Wm82.a2.v1;Glyma.10G117200.Wm82.a2.v1;Glyma.15G079000.Wm82.a2.v1;Glyma.08G123200.Wm82.a2.v1;Glyma.02G251400.Wm82.a2.v1;Glyma.14G065400.Wm82.a2.v1;Glyma.10G105400.Wm82.a2.v1;Glyma.02G191500.Wm82.a2.v1;Glyma.20G043800.Wm82.…	K00079+K01307+K01495+K01495+K01633+K01633+K01724+K01724+K01724+K01724+K01930+K01930+K01930+K01930+K03635+K03635+K03635+K03637+K03639+K03639+K13941+K13941+K13950+K13998+K13998+K14652+K14652+K14652+K14652+K14652+K14652+K15376+K15631+K15631+K18482+K18482	25	Glyma.15G135500.Wm82.a2.v1;Glyma.18G158900.Wm82.a2.v1;Glyma.08G347400.Wm82.a2.v1;Glyma.13G234000.Wm82.a2.v1;Glyma.10G117200.Wm82.a2.v1;Glyma.15G079000.Wm82.a2.v1;Glyma.08G123200.Wm82.a2.v1;Glyma.02G251400.Wm82.a2.v1;Glyma.14G065400.Wm82.a2.v1;Glyma.10G105400.Wm82.a2.v1;Glyma.02G191500.Wm82.a2.v1;Glyma.07G235100.Wm82.a2.v1;Glyma.07G235000.Wm82.a2.v1;Glyma.20G102700.Wm82.a2.v1;Glyma.02G120400.Wm82.…	11	Glyma.13G268000.Wm82.a2.v1;Glyma.07G068300.Wm82.a2.v1;Glyma.19G201200.Wm82.a2.v1;Glyma.20G043800.Wm82.a2.v1;Glyma.15G268400.Wm82.a2.v1;Glyma.08G157800.Wm82.a2.v1;Glyma.15G055700.Wm82.a2.v1;Glyma.13G332600.Wm82.a2.v1;Glyma.02G272700.Wm82.a2.v1;Glyma.09G049900.Wm82.a2.v1;Glyma.09G002300.Wm82.a2.v1
Mismatch repair	ko03430	47 out of 5490 0.856102003642987%	99 out of 17069 0.579998828285195%	0.00103865	47	Glyma.06G155300.Wm82.a2.v1;Glyma.19G147500.Wm82.a2.v1;Glyma.20G238600.Wm82.a2.v1;Glyma.05G014200.Wm82.a2.v1;Glyma.08G079500.Wm82.a2.v1;Glyma.18G067800.Wm82.a2.v1;Glyma.08G334900.Wm82.a2.v1;Glyma.12G206200.Wm82.a2.v1;Glyma.05G020600.Wm82.a2.v1;Glyma.09G213500.Wm82.a2.v1;Glyma.15G174100.Wm82.a2.v1;Glyma.04G254900.Wm82.a2.v1;Glyma.17G121400.Wm82.a2.v1;Glyma.20G157600.Wm82.a2.v1;Glyma.10G236800.Wm82.…	K02327+K02328+K03111+K03111+K03505+K04802+K04802+K07466+K07466+K07466+K07466+K08734+K08735+K08736+K08736+K08737+K08737+K08737+K08737+K08737+K08739+K08739+K10739+K10739+K10739+K10740+K10740+K10746+K10746+K10747+K10747+K10754+K10754+K10754+K10754+K10754+K10755+K10755+K10755+K10755+K10755+K10755+K10755+K10756+K10756+K10756+K10858	39	Glyma.06G155300.Wm82.a2.v1;Glyma.19G147500.Wm82.a2.v1;Glyma.20G238600.Wm82.a2.v1;Glyma.05G014200.Wm82.a2.v1;Glyma.08G079500.Wm82.a2.v1;Glyma.18G067800.Wm82.a2.v1;Glyma.08G334900.Wm82.a2.v1;Glyma.12G206200.Wm82.a2.v1;Glyma.05G020600.Wm82.a2.v1;Glyma.09G213500.Wm82.a2.v1;Glyma.04G254900.Wm82.a2.v1;Glyma.10G236800.Wm82.a2.v1;Glyma.19G215900.Wm82.a2.v1;Glyma.20G073400.Wm82.a2.v1;Glyma.10G130700.Wm82.…	8	Glyma.15G174100.Wm82.a2.v1;Glyma.17G121400.Wm82.a2.v1;Glyma.20G157600.Wm82.a2.v1;Glyma.03G219100.Wm82.a2.v1;Glyma.01G158400.Wm82.a2.v1;Glyma.11G086300.Wm82.a2.v1;Glyma.17G062700.Wm82.a2.v1;Glyma.02G155200.Wm82.a2.v1
Alanine, aspartate and glutamate metabolism	ko00250	64 out of 5490 1.16575591985428%	143 out of 17069 0.837776085300838%	0.00105388	64	Glyma.16G041200.Wm82.a2.v1;Glyma.19G111000.Wm82.a2.v1;Glyma.08G196200.Wm82.a2.v1;Glyma.07G012500.Wm82.a2.v1;Glyma.04G236900.Wm82.a2.v1;Glyma.19G065600.Wm82.a2.v1;Glyma.14G162300.Wm82.a2.v1;Glyma.05G007600.Wm82.a2.v1;Glyma.05G029200.Wm82.a2.v1;Glyma.02G293500.Wm82.a2.v1;Glyma.14G021000.Wm82.a2.v1;Glyma.12G036200.Wm82.a2.v1;Glyma.12G036100.Wm82.a2.v1;Glyma.09G222700.Wm82.a2.v1;Glyma.04G007300.Wm82.…	K00261+K00261+K00262+K00262+K00264+K00264+K00264+K00278+K00294+K00609+K00609+K00764+K00764+K00764+K00764+K00814+K00820+K00827+K00827+K00827+K00827+K00827+K00827+K00830+K01580+K01580+K01580+K01580+K01755+K01755+K01756+K01756+K01915+K01915+K01915+K01915+K01939+K01940+K01940+K01940+K01953+K01953+K01953+K01953+K01953+K01953+K01953+K01953+K01953+K01953+K01953+K01955+K01955+K01955+K01956+K13051+K13051+…	27	Glyma.19G065600.Wm82.a2.v1;Glyma.14G162300.Wm82.a2.v1;Glyma.05G007600.Wm82.a2.v1;Glyma.02G293500.Wm82.a2.v1;Glyma.14G021000.Wm82.a2.v1;Glyma.07G045900.Wm82.a2.v1;Glyma.09G249100.Wm82.a2.v1;Glyma.16G218500.Wm82.a2.v1;Glyma.11G213000.Wm82.a2.v1;Glyma.06G096700.Wm82.a2.v1;Glyma.04G094600.Wm82.a2.v1;Glyma.14G062500.Wm82.a2.v1;Glyma.19G142400.Wm82.a2.v1;Glyma.05G046700.Wm82.a2.v1;Glyma.17G128600.Wm82.…	37	Glyma.16G041200.Wm82.a2.v1;Glyma.19G111000.Wm82.a2.v1;Glyma.08G196200.Wm82.a2.v1;Glyma.07G012500.Wm82.a2.v1;Glyma.04G236900.Wm82.a2.v1;Glyma.05G029200.Wm82.a2.v1;Glyma.12G036200.Wm82.a2.v1;Glyma.12G036100.Wm82.a2.v1;Glyma.09G222700.Wm82.a2.v1;Glyma.04G007300.Wm82.a2.v1;Glyma.08G140200.Wm82.a2.v1;Glyma.01G129400.Wm82.a2.v1;Glyma.18G210500.Wm82.a2.v1;Glyma.05G182600.Wm82.a2.v1;Glyma.03G040600.Wm82.…
Fatty acid biosynthesis	ko00061	62 out of 5490 1.12932604735883%	139 out of 17069 0.814341789208507%	0.0013847	62	Glyma.02G159200.Wm82.a2.v1;Glyma.16G042000.Wm82.a2.v1;Glyma.08G245300.Wm82.a2.v1;Glyma.11G248000.Wm82.a2.v1;Glyma.18G009200.Wm82.a2.v1;Glyma.18G156100.Wm82.a2.v1;Glyma.08G345900.Wm82.a2.v1;Glyma.11G101400.Wm82.a2.v1;Glyma.12G027300.Wm82.a2.v1;Glyma.11G164500.Wm82.a2.v1;Glyma.18G057700.Wm82.a2.v1;Glyma.09G277400.Wm82.a2.v1;Glyma.18G211400.Wm82.a2.v1;Glyma.11G254100.Wm82.a2.v1;Glyma.20G060100.Wm82.…	K00059+K00059+K00059+K00059+K00059+K00208+K00208+K00208+K00208+K00645+K00645+K00648+K00648+K01897+K01897+K01897+K01897+K01897+K01897+K01897+K01897+K01897+K01897+K01897+K01897+K01897+K01961+K01961+K01962+K01962+K01962+K01963+K02160+K02160+K02160+K02160+K02160+K02160+K02160+K02372+K02372+K03921+K03921+K03921+K09458+K09458+K09458+K09458+K09458+K09458+K09458+K09458+K09458+K09458+K09458+K09458+K10781+…	48	Glyma.02G159200.Wm82.a2.v1;Glyma.16G042000.Wm82.a2.v1;Glyma.11G248000.Wm82.a2.v1;Glyma.18G009200.Wm82.a2.v1;Glyma.18G156100.Wm82.a2.v1;Glyma.08G345900.Wm82.a2.v1;Glyma.11G101400.Wm82.a2.v1;Glyma.12G027300.Wm82.a2.v1;Glyma.11G164500.Wm82.a2.v1;Glyma.18G057700.Wm82.a2.v1;Glyma.09G277400.Wm82.a2.v1;Glyma.18G211400.Wm82.a2.v1;Glyma.20G060100.Wm82.a2.v1;Glyma.03G221400.Wm82.a2.v1;Glyma.19G218300.Wm82.…	14	Glyma.08G245300.Wm82.a2.v1;Glyma.11G254100.Wm82.a2.v1;Glyma.20G143900.Wm82.a2.v1;Glyma.10G249700.Wm82.a2.v1;Glyma.12G047400.Wm82.a2.v1;Glyma.14G149700.Wm82.a2.v1;Glyma.07G161900.Wm82.a2.v1;Glyma.11G017900.Wm82.a2.v1;Glyma.15G248500.Wm82.a2.v1;Glyma.11G180700.Wm82.a2.v1;novel.897;novel.285;Glyma.05G012300.Wm82.a2.v1;Glyma.07G019100.Wm82.a2.v1
Glycolysis / Gluconeogenesis	ko00010	137 out of 5490 2.49544626593807%	345 out of 17069 2.02120803796356%	0.00170133	137	Glyma.09G161600.Wm82.a2.v1;Glyma.03G070100.Wm82.a2.v1;Glyma.01G102600.Wm82.a2.v1;Glyma.03G066800.Wm82.a2.v1;Glyma.03G066600.Wm82.a2.v1;Glyma.01G210400.Wm82.a2.v1;Glyma.17G140600.Wm82.a2.v1;Glyma.20G050300.Wm82.a2.v1;Glyma.12G015400.Wm82.a2.v1;Glyma.12G015300.Wm82.a2.v1;Glyma.02G274100.Wm82.a2.v1;Glyma.12G015100.Wm82.a2.v1;Glyma.06G183900.Wm82.a2.v1;Glyma.17G091000.Wm82.a2.v1;Glyma.02G034000.Wm82.…	K00001+K00002+K00002+K00002+K00002+K00016+K00016+K00121+K00121+K00121+K00121+K00121+K00128+K00128+K00128+K00128+K00128+K00128+K00131+K00134+K00134+K00134+K00134+K00134+K00134+K00134+K00161+K00161+K00161+K00161+K00161+K00162+K00162+K00162+K00382+K00382+K00382+K00382+K00382+K00627+K00627+K00627+K00627+K00844+K00844+K00844+K00844+K00844+K00850+K00850+K00850+K00850+K00850+K00873+K00873+K00873+K00873+…	97	Glyma.09G161600.Wm82.a2.v1;Glyma.01G210400.Wm82.a2.v1;Glyma.17G140600.Wm82.a2.v1;Glyma.20G050300.Wm82.a2.v1;Glyma.02G274100.Wm82.a2.v1;Glyma.06G183900.Wm82.a2.v1;Glyma.17G091000.Wm82.a2.v1;Glyma.16G131700.Wm82.a2.v1;Glyma.15G034400.Wm82.a2.v1;Glyma.17G075300.Wm82.a2.v1;Glyma.04G193500.Wm82.a2.v1;Glyma.16G081400.Wm82.a2.v1;Glyma.06G172600.Wm82.a2.v1;Glyma.11G247600.Wm82.a2.v1;Glyma.03G092700.Wm82.…	40	Glyma.03G070100.Wm82.a2.v1;Glyma.01G102600.Wm82.a2.v1;Glyma.03G066800.Wm82.a2.v1;Glyma.03G066600.Wm82.a2.v1;Glyma.12G015400.Wm82.a2.v1;Glyma.12G015300.Wm82.a2.v1;Glyma.12G015100.Wm82.a2.v1;Glyma.02G034000.Wm82.a2.v1;Glyma.14G152100.Wm82.a2.v1;Glyma.07G049600.Wm82.a2.v1;Glyma.15G143100.Wm82.a2.v1;Glyma.09G038000.Wm82.a2.v1;Glyma.01G226900.Wm82.a2.v1;Glyma.11G095600.Wm82.a2.v1;Glyma.12G021700.Wm82.…
Pyrimidine metabolism	ko00240	74 out of 5490 1.34790528233151%	175 out of 17069 1.02525045403949%	0.00300382	74	Glyma.02G293500.Wm82.a2.v1;Glyma.14G021000.Wm82.a2.v1;Glyma.01G099700.Wm82.a2.v1;Glyma.15G116000.Wm82.a2.v1;Glyma.09G011500.Wm82.a2.v1;Glyma.13G025800.Wm82.a2.v1;Glyma.07G218600.Wm82.a2.v1;Glyma.18G073400.Wm82.a2.v1;Glyma.05G016700.Wm82.a2.v1;Glyma.08G333400.Wm82.a2.v1;Glyma.14G011000.Wm82.a2.v1;Glyma.15G049300.Wm82.a2.v1;Glyma.08G183400.Wm82.a2.v1;Glyma.08G022500.Wm82.a2.v1;Glyma.05G045200.Wm82.…	K00609+K00609+K00761+K00857+K00857+K00857+K00876+K00876+K00876+K00876+K00876+K00940+K00940+K00940+K00940+K00940+K00940+K00940+K00943+K01240+K01240+K01240+K01431+K01464+K01464+K01489+K01489+K01510+K01510+K01510+K01510+K01513+K01513+K01513+K01520+K01520+K01937+K01937+K01937+K01937+K01937+K01955+K01955+K01955+K01956+K03787+K03787+K03787+K03787+K07023+K07023+K07023+K09903+K09903+K09903+K09903+K10807+…	47	Glyma.02G293500.Wm82.a2.v1;Glyma.14G021000.Wm82.a2.v1;Glyma.15G116000.Wm82.a2.v1;Glyma.09G011500.Wm82.a2.v1;Glyma.13G025800.Wm82.a2.v1;Glyma.14G011000.Wm82.a2.v1;Glyma.15G049300.Wm82.a2.v1;Glyma.08G183400.Wm82.a2.v1;Glyma.08G022500.Wm82.a2.v1;Glyma.05G045200.Wm82.a2.v1;Glyma.05G216700.Wm82.a2.v1;Glyma.03G109500.Wm82.a2.v1;Glyma.13G277200.Wm82.a2.v1;Glyma.20G000200.Wm82.a2.v1;Glyma.05G222300.Wm82.…	27	Glyma.01G099700.Wm82.a2.v1;Glyma.07G218600.Wm82.a2.v1;Glyma.18G073400.Wm82.a2.v1;Glyma.05G016700.Wm82.a2.v1;Glyma.08G333400.Wm82.a2.v1;Glyma.04G088300.Wm82.a2.v1;Glyma.19G193700.Wm82.a2.v1;Glyma.03G193800.Wm82.a2.v1;Glyma.07G182100.Wm82.a2.v1;Glyma.08G177500.Wm82.a2.v1;Glyma.02G278600.Wm82.a2.v1;Glyma.08G029000.Wm82.a2.v1;Glyma.02G107700.Wm82.a2.v1;Glyma.01G047100.Wm82.a2.v1;Glyma.08G161000.Wm82.…
Lysine degradation	ko00310	55 out of 5490 1.00182149362477%	125 out of 17069 0.732321752885348%	0.00357964	55	Glyma.06G183900.Wm82.a2.v1;Glyma.17G091000.Wm82.a2.v1;Glyma.02G034000.Wm82.a2.v1;Glyma.16G131700.Wm82.a2.v1;Glyma.15G034400.Wm82.a2.v1;Glyma.14G152100.Wm82.a2.v1;Glyma.04G076300.Wm82.a2.v1;Glyma.07G241600.Wm82.a2.v1;Glyma.15G143100.Wm82.a2.v1;Glyma.17G032300.Wm82.a2.v1;Glyma.09G038000.Wm82.a2.v1;Glyma.17G037900.Wm82.a2.v1;Glyma.02G308500.Wm82.a2.v1;Glyma.14G004600.Wm82.a2.v1;Glyma.17G005300.Wm82.…	K00128+K00128+K00128+K00128+K00128+K00128+K00306+K00382+K00382+K00382+K00382+K00382+K00626+K00626+K00626+K00626+K00658+K01692+K01692+K11420+K11420+K11420+K11420+K11420+K11420+K11420+K11420+K11420+K11426+K11426+K11426+K11430+K11430+K11430+K11430+K11430+K11430+K11430+K11430+K11430+K11433+K14085+K14085+K14157+K14157+K18826+K24405+K24405+K24405+K24405+K24405+K24406+K24406+K24406+K24406	26	Glyma.06G183900.Wm82.a2.v1;Glyma.17G091000.Wm82.a2.v1;Glyma.16G131700.Wm82.a2.v1;Glyma.15G034400.Wm82.a2.v1;Glyma.07G241600.Wm82.a2.v1;Glyma.17G032300.Wm82.a2.v1;Glyma.17G037900.Wm82.a2.v1;Glyma.14G004600.Wm82.a2.v1;Glyma.14G022100.Wm82.a2.v1;Glyma.10G040100.Wm82.a2.v1;Glyma.16G047800.Wm82.a2.v1;Glyma.13G126600.Wm82.a2.v1;Glyma.11G040100.Wm82.a2.v1;Glyma.16G100200.Wm82.a2.v1;Glyma.01G148700.Wm82.…	29	Glyma.02G034000.Wm82.a2.v1;Glyma.14G152100.Wm82.a2.v1;Glyma.04G076300.Wm82.a2.v1;Glyma.15G143100.Wm82.a2.v1;Glyma.09G038000.Wm82.a2.v1;Glyma.02G308500.Wm82.a2.v1;Glyma.17G005300.Wm82.a2.v1;Glyma.07G268500.Wm82.a2.v1;Glyma.17G034100.Wm82.a2.v1;Glyma.07G239200.Wm82.a2.v1;Glyma.03G249800.Wm82.a2.v1;Glyma.16G207200.Wm82.a2.v1;Glyma.17G146700.Wm82.a2.v1;Glyma.17G147000.Wm82.a2.v1;Glyma.04G236500.Wm82.…
Fructose and mannose metabolism	ko00051	68 out of 5490 1.23861566484517%	160 out of 17069 0.937371843693245%	0.00373117	68	Glyma.16G199200.Wm82.a2.v1;Glyma.01G226900.Wm82.a2.v1;Glyma.11G095600.Wm82.a2.v1;Glyma.12G021700.Wm82.a2.v1;Glyma.11G015800.Wm82.a2.v1;Glyma.07G124500.Wm82.a2.v1;Glyma.16G200600.Wm82.a2.v1;Glyma.01G062100.Wm82.a2.v1;Glyma.17G251900.Wm82.a2.v1;Glyma.09G148900.Wm82.a2.v1;Glyma.10G176900.Wm82.a2.v1;Glyma.03G074800.Wm82.a2.v1;Glyma.01G109700.Wm82.a2.v1;Glyma.15G029800.Wm82.a2.v1;Glyma.12G016500.Wm82.…	K00008+K00844+K00844+K00844+K00844+K00844+K00847+K00847+K00847+K00847+K00847+K00847+K00847+K00847+K00847+K00847+K00847+K00847+K00850+K00850+K00850+K00850+K00850+K00895+K00895+K00895+K00895+K00895+K00895+K00895+K00895+K00966+K00966+K00966+K00966+K01103+K01103+K01103+K01623+K01623+K01623+K01623+K01623+K01623+K01623+K01623+K01711+K01803+K01803+K01803+K01809+K03841+K03841+K03841+K03841+K18447+K19355+…	51	Glyma.07G124500.Wm82.a2.v1;Glyma.16G200600.Wm82.a2.v1;Glyma.01G062100.Wm82.a2.v1;Glyma.17G251900.Wm82.a2.v1;Glyma.09G148900.Wm82.a2.v1;Glyma.10G176900.Wm82.a2.v1;Glyma.03G074800.Wm82.a2.v1;Glyma.01G109700.Wm82.a2.v1;Glyma.12G016500.Wm82.a2.v1;Glyma.10G034000.Wm82.a2.v1;Glyma.02G120300.Wm82.a2.v1;Glyma.13G120200.Wm82.a2.v1;Glyma.08G280700.Wm82.a2.v1;Glyma.15G020900.Wm82.a2.v1;Glyma.18G145500.Wm82.…	17	Glyma.16G199200.Wm82.a2.v1;Glyma.01G226900.Wm82.a2.v1;Glyma.11G095600.Wm82.a2.v1;Glyma.12G021700.Wm82.a2.v1;Glyma.11G015800.Wm82.a2.v1;Glyma.15G029800.Wm82.a2.v1;Glyma.13G353400.Wm82.a2.v1;Glyma.17G010100.Wm82.a2.v1;Glyma.17G156700.Wm82.a2.v1;novel.860;Glyma.19G050100.Wm82.a2.v1;Glyma.07G178700.Wm82.a2.v1;Glyma.18G296300.Wm82.a2.v1;Glyma.08G182300.Wm82.a2.v1;Glyma.10G225400.Wm82.a2.v1;Glyma.03G22…
Glycosphingolipid biosynthesis - ganglio series	ko00604	25 out of 5490 0.455373406193078%	50 out of 17069 0.292928701154139%	0.00651556	25	Glyma.16G131800.Wm82.a2.v1;Glyma.10G245900.Wm82.a2.v1;Glyma.13G349600.Wm82.a2.v1;Glyma.15G169500.Wm82.a2.v1;Glyma.04G208500.Wm82.a2.v1;Glyma.11G073100.Wm82.a2.v1;Glyma.08G193500.Wm82.a2.v1;Glyma.01G170200.Wm82.a2.v1;Glyma.08G111000.Wm82.a2.v1;Glyma.06G157300.Wm82.a2.v1;Glyma.02G051700.Wm82.a2.v1;Glyma.04G028600.Wm82.a2.v1;Glyma.13G327000.Wm82.a2.v1;Glyma.13G350700.Wm82.a2.v1;Glyma.09G062900.Wm82.…	K12309+K12309+K12309+K12309+K12309+K12309+K12309+K12309+K12309+K12309+K12309+K12309+K12309+K12309+K12309+K12309+K12309+K12309+K12309+K12309+K12309+K12309+K12373+K12373+K12373	14	Glyma.16G131800.Wm82.a2.v1;Glyma.04G208500.Wm82.a2.v1;Glyma.11G073100.Wm82.a2.v1;Glyma.01G170200.Wm82.a2.v1;Glyma.06G157300.Wm82.a2.v1;Glyma.02G051700.Wm82.a2.v1;Glyma.04G028600.Wm82.a2.v1;Glyma.13G327000.Wm82.a2.v1;Glyma.08G002500.Wm82.a2.v1;Glyma.11G147900.Wm82.a2.v1;Glyma.06G157200.Wm82.a2.v1;Glyma.17G055100.Wm82.a2.v1;Glyma.10G290900.Wm82.a2.v1;Glyma.08G159500.Wm82.a2.v1	11	Glyma.10G245900.Wm82.a2.v1;Glyma.13G349600.Wm82.a2.v1;Glyma.15G169500.Wm82.a2.v1;Glyma.08G193500.Wm82.a2.v1;Glyma.08G111000.Wm82.a2.v1;Glyma.13G350700.Wm82.a2.v1;Glyma.09G062900.Wm82.a2.v1;Glyma.17G254100.Wm82.a2.v1;Glyma.15G023800.Wm82.a2.v1;Glyma.07G010400.Wm82.a2.v1;Glyma.02G095200.Wm82.a2.v1
Porphyrin metabolism	ko00860	52 out of 5490 0.947176684881603%	120 out of 17069 0.703028882769934%	0.00654841	52	Glyma.12G150400.Wm82.a2.v1;Glyma.10G138600.Wm82.a2.v1;Glyma.19G087600.Wm82.a2.v1;Glyma.18G021500.Wm82.a2.v1;Glyma.13G269900.Wm82.a2.v1;Glyma.04G037000.Wm82.a2.v1;Glyma.11G015400.Wm82.a2.v1;Glyma.01G227400.Wm82.a2.v1;Glyma.04G205600.Wm82.a2.v1;Glyma.04G050400.Wm82.a2.v1;Glyma.05G197600.Wm82.a2.v1;Glyma.04G002900.Wm82.a2.v1;Glyma.06G002900.Wm82.a2.v1;Glyma.20G090100.Wm82.a2.v1;Glyma.10G293400.Wm82.…	K00218+K00231+K00231+K01599+K01599+K01719+K01749+K01749+K01772+K01772+K01772+K01845+K01845+K01885+K02257+K02259+K02259+K02303+K02492+K02492+K02492+K02492+K03403+K03403+K03403+K03405+K03405+K03428+K03428+K03794+K04040+K08099+K10960+K13071+K13071+K13071+K13071+K13071+K13545+K13600+K19054+K19073+K19073+K19073+K19073+K21480+K21480+K22013+K22013+K22013+K22013+K22013	34	Glyma.10G138600.Wm82.a2.v1;Glyma.18G021500.Wm82.a2.v1;Glyma.13G269900.Wm82.a2.v1;Glyma.04G037000.Wm82.a2.v1;Glyma.11G015400.Wm82.a2.v1;Glyma.01G227400.Wm82.a2.v1;Glyma.04G205600.Wm82.a2.v1;Glyma.04G002900.Wm82.a2.v1;Glyma.06G002900.Wm82.a2.v1;Glyma.20G090100.Wm82.a2.v1;Glyma.02G303400.Wm82.a2.v1;Glyma.14G010400.Wm82.a2.v1;Glyma.07G184700.Wm82.a2.v1;Glyma.04G089800.Wm82.a2.v1;Glyma.08G064700.Wm82.…	18	Glyma.12G150400.Wm82.a2.v1;Glyma.19G087600.Wm82.a2.v1;Glyma.04G050400.Wm82.a2.v1;Glyma.05G197600.Wm82.a2.v1;Glyma.10G293400.Wm82.a2.v1;Glyma.08G150800.Wm82.a2.v1;Glyma.02G273800.Wm82.a2.v1;Glyma.05G156300.Wm82.a2.v1;Glyma.04G059800.Wm82.a2.v1;Glyma.08G114300.Wm82.a2.v1;Glyma.11G192300.Wm82.a2.v1;Glyma.14G012500.Wm82.a2.v1;Glyma.04G249400.Wm82.a2.v1;Glyma.04G147700.Wm82.a2.v1;Glyma.06G119500.Wm82.…
Propanoate metabolism	ko00640	44 out of 5490 0.801457194899818%	99 out of 17069 0.579998828285195%	0.00689085	44	Glyma.01G210400.Wm82.a2.v1;Glyma.17G140600.Wm82.a2.v1;Glyma.07G183600.Wm82.a2.v1;Glyma.08G066600.Wm82.a2.v1;Glyma.04G243000.Wm82.a2.v1;Glyma.06G120300.Wm82.a2.v1;Glyma.04G212100.Wm82.a2.v1;Glyma.03G070200.Wm82.a2.v1;Glyma.05G180100.Wm82.a2.v1;Glyma.05G180200.Wm82.a2.v1;Glyma.03G056400.Wm82.a2.v1;Glyma.18G202800.Wm82.a2.v1;Glyma.07G241600.Wm82.a2.v1;Glyma.15G143100.Wm82.a2.v1;Glyma.17G032300.Wm82.…	K00016+K00016+K00140+K00140+K00166+K00166+K00166+K00167+K00232+K00232+K00232+K00232+K00382+K00382+K00382+K00382+K00382+K01578+K01578+K01578+K01692+K01692+K01895+K01895+K01895+K01961+K01961+K01962+K01962+K01962+K01963+K02160+K02160+K02160+K02160+K02160+K02160+K02160+K05605+K05605+K05605+K09699+K23146+K23146	23	Glyma.01G210400.Wm82.a2.v1;Glyma.17G140600.Wm82.a2.v1;Glyma.07G241600.Wm82.a2.v1;Glyma.17G032300.Wm82.a2.v1;Glyma.17G037900.Wm82.a2.v1;Glyma.15G111500.Wm82.a2.v1;Glyma.09G007100.Wm82.a2.v1;Glyma.05G157600.Wm82.a2.v1;Glyma.08G113600.Wm82.a2.v1;Glyma.08G027600.Wm82.a2.v1;Glyma.05G221100.Wm82.a2.v1;Glyma.18G196000.Wm82.a2.v1;Glyma.18G195900.Wm82.a2.v1;Glyma.18G195700.Wm82.a2.v1;Glyma.19G028800.Wm82.…	21	Glyma.07G183600.Wm82.a2.v1;Glyma.08G066600.Wm82.a2.v1;Glyma.04G243000.Wm82.a2.v1;Glyma.06G120300.Wm82.a2.v1;Glyma.04G212100.Wm82.a2.v1;Glyma.03G070200.Wm82.a2.v1;Glyma.05G180100.Wm82.a2.v1;Glyma.05G180200.Wm82.a2.v1;Glyma.03G056400.Wm82.a2.v1;Glyma.18G202800.Wm82.a2.v1;Glyma.15G143100.Wm82.a2.v1;Glyma.09G038000.Wm82.a2.v1;Glyma.15G111400.Wm82.a2.v1;Glyma.17G034100.Wm82.a2.v1;Glyma.07G239200.Wm82.…
Butanoate metabolism	ko00650	30 out of 5490 0.546448087431694%	63 out of 17069 0.369090163454215%	0.00745316	30	Glyma.06G254700.Wm82.a2.v1;Glyma.06G238900.Wm82.a2.v1;Glyma.05G079900.Wm82.a2.v1;Glyma.02G308500.Wm82.a2.v1;Glyma.14G004600.Wm82.a2.v1;Glyma.17G005300.Wm82.a2.v1;Glyma.07G268500.Wm82.a2.v1;Glyma.15G219600.Wm82.a2.v1;Glyma.16G218500.Wm82.a2.v1;Glyma.18G043600.Wm82.a2.v1;Glyma.11G213000.Wm82.a2.v1;Glyma.19G128600.Wm82.a2.v1;Glyma.11G027000.Wm82.a2.v1;Glyma.01G215500.Wm82.a2.v1;Glyma.17G132300.Wm82.…	K00074+K00074+K00109+K00626+K00626+K00626+K00626+K01580+K01580+K01580+K01580+K01640+K01641+K01641+K01641+K01641+K01641+K01652+K01652+K01653+K01692+K01692+K01913+K01913+K16871+K17761+K17761+K17761+K18121+K18121	18	Glyma.05G079900.Wm82.a2.v1;Glyma.14G004600.Wm82.a2.v1;Glyma.16G218500.Wm82.a2.v1;Glyma.11G213000.Wm82.a2.v1;Glyma.11G027000.Wm82.a2.v1;Glyma.01G215500.Wm82.a2.v1;Glyma.17G132300.Wm82.a2.v1;Glyma.09G148500.Wm82.a2.v1;Glyma.16G200200.Wm82.a2.v1;Glyma.04G196100.Wm82.a2.v1;Glyma.06G169700.Wm82.a2.v1;Glyma.08G126100.Wm82.a2.v1;Glyma.17G031800.Wm82.a2.v1;Glyma.17G033100.Wm82.a2.v1;Glyma.07G240300.Wm82.…	12	Glyma.06G254700.Wm82.a2.v1;Glyma.06G238900.Wm82.a2.v1;Glyma.02G308500.Wm82.a2.v1;Glyma.17G005300.Wm82.a2.v1;Glyma.07G268500.Wm82.a2.v1;Glyma.15G219600.Wm82.a2.v1;Glyma.18G043600.Wm82.a2.v1;Glyma.19G128600.Wm82.a2.v1;Glyma.17G034100.Wm82.a2.v1;Glyma.07G239200.Wm82.a2.v1;Glyma.07G242100.Wm82.a2.v1;Glyma.11G096200.Wm82.a2.v1
Sulfur metabolism	ko00920	34 out of 5490 0.619307832422586%	76 out of 17069 0.445251625754291%	0.0144775	34	Glyma.11G093200.Wm82.a2.v1;Glyma.12G019400.Wm82.a2.v1;Glyma.16G153700.Wm82.a2.v1;Glyma.01G160000.Wm82.a2.v1;Glyma.02G072500.Wm82.a2.v1;Glyma.16G118800.Wm82.a2.v1;Glyma.16G027700.Wm82.a2.v1;Glyma.08G327400.Wm82.a2.v1;Glyma.19G112200.Wm82.a2.v1;Glyma.05G105300.Wm82.a2.v1;Glyma.15G066900.Wm82.a2.v1;Glyma.06G249500.Wm82.a2.v1;Glyma.12G148400.Wm82.a2.v1;Glyma.20G148100.Wm82.a2.v1;Glyma.02G138400.Wm82.…	K00392+K00392+K00640+K00640+K00640+K00640+K00640+K00640+K00860+K00860+K01082+K01082+K01082+K01738+K01738+K01738+K01738+K01738+K01738+K01738+K01738+K01738+K01739+K01739+K05907+K05907+K05907+K13034+K13811+K13811+K13811+K17285+K17725+K22966	21	Glyma.11G093200.Wm82.a2.v1;Glyma.12G019400.Wm82.a2.v1;Glyma.01G160000.Wm82.a2.v1;Glyma.16G118800.Wm82.a2.v1;Glyma.16G027700.Wm82.a2.v1;Glyma.19G112200.Wm82.a2.v1;Glyma.15G066900.Wm82.a2.v1;Glyma.06G249500.Wm82.a2.v1;Glyma.12G148400.Wm82.a2.v1;Glyma.02G138400.Wm82.a2.v1;Glyma.10G159700.Wm82.a2.v1;Glyma.20G229000.Wm82.a2.v1;Glyma.07G206800.Wm82.a2.v1;Glyma.09G235400.Wm82.a2.v1;Glyma.18G261600.Wm82.…	13	Glyma.16G153700.Wm82.a2.v1;Glyma.02G072500.Wm82.a2.v1;Glyma.08G327400.Wm82.a2.v1;Glyma.05G105300.Wm82.a2.v1;Glyma.20G148100.Wm82.a2.v1;Glyma.19G242300.Wm82.a2.v1;Glyma.01G237900.Wm82.a2.v1;Glyma.03G244800.Wm82.a2.v1;Glyma.02G299900.Wm82.a2.v1;Glyma.10G242600.Wm82.a2.v1;Glyma.20G151500.Wm82.a2.v1;Glyma.18G002800.Wm82.a2.v1;Glyma.13G261400.Wm82.a2.v1
Monobactam biosynthesis	ko00261	12 out of 5490 0.218579234972678%	21 out of 17069 0.123030054484738%	0.0157365	12	Glyma.05G240700.Wm82.a2.v1;Glyma.08G047800.Wm82.a2.v1;Glyma.07G060300.Wm82.a2.v1;Glyma.16G028900.Wm82.a2.v1;Glyma.02G066100.Wm82.a2.v1;Glyma.16G147300.Wm82.a2.v1;Glyma.18G221700.Wm82.a2.v1;Glyma.05G151100.Wm82.a2.v1;Glyma.20G053200.Wm82.a2.v1;Glyma.10G242600.Wm82.a2.v1;Glyma.13G051000.Wm82.a2.v1;Glyma.20G151500.Wm82.a2.v1	K00133+K00133+K00215+K00215+K00928+K00928+K01714+K12524+K12524+K13811+K13811+K13811	10	Glyma.05G240700.Wm82.a2.v1;Glyma.08G047800.Wm82.a2.v1;Glyma.07G060300.Wm82.a2.v1;Glyma.16G028900.Wm82.a2.v1;Glyma.02G066100.Wm82.a2.v1;Glyma.16G147300.Wm82.a2.v1;Glyma.18G221700.Wm82.a2.v1;Glyma.05G151100.Wm82.a2.v1;Glyma.20G053200.Wm82.a2.v1;Glyma.13G051000.Wm82.a2.v1	2	Glyma.10G242600.Wm82.a2.v1;Glyma.20G151500.Wm82.a2.v1
Biosynthesis of nucleotide sugars	ko01250	92 out of 5490 1.67577413479053%	238 out of 17069 1.3943406174937%	0.0194328	92	Glyma.02G115400.Wm82.a2.v1;Glyma.19G028500.Wm82.a2.v1;Glyma.01G057100.Wm82.a2.v1;Glyma.13G057700.Wm82.a2.v1;Glyma.18G265100.Wm82.a2.v1;Glyma.07G126600.Wm82.a2.v1;Glyma.08G199300.Wm82.a2.v1;Glyma.07G013900.Wm82.a2.v1;Glyma.05G224500.Wm82.a2.v1;Glyma.09G249100.Wm82.a2.v1;Glyma.01G226900.Wm82.a2.v1;Glyma.11G095600.Wm82.a2.v1;Glyma.12G021700.Wm82.a2.v1;Glyma.11G015800.Wm82.a2.v1;Glyma.07G124500.Wm82.…	K00012+K00012+K00012+K00012+K00012+K00469+K00469+K00469+K00469+K00820+K00844+K00844+K00844+K00844+K00844+K00847+K00847+K00847+K00847+K00847+K00847+K00847+K00847+K00847+K00847+K00847+K00847+K00963+K00963+K00963+K00966+K00966+K00966+K00966+K00972+K00972+K00975+K00975+K00975+K00975+K00975+K00975+K00975+K00975+K01627+K01711+K01784+K01784+K01784+K01784+K01809+K01810+K01835+K01835+K01835+K01836+K01836+…	56	Glyma.02G115400.Wm82.a2.v1;Glyma.19G028500.Wm82.a2.v1;Glyma.01G057100.Wm82.a2.v1;Glyma.13G057700.Wm82.a2.v1;Glyma.18G265100.Wm82.a2.v1;Glyma.07G126600.Wm82.a2.v1;Glyma.09G249100.Wm82.a2.v1;Glyma.07G124500.Wm82.a2.v1;Glyma.16G200600.Wm82.a2.v1;Glyma.01G062100.Wm82.a2.v1;Glyma.17G251900.Wm82.a2.v1;Glyma.09G148900.Wm82.a2.v1;Glyma.10G176900.Wm82.a2.v1;Glyma.03G074800.Wm82.a2.v1;Glyma.01G109700.Wm82.…	36	Glyma.08G199300.Wm82.a2.v1;Glyma.07G013900.Wm82.a2.v1;Glyma.05G224500.Wm82.a2.v1;Glyma.01G226900.Wm82.a2.v1;Glyma.11G095600.Wm82.a2.v1;Glyma.12G021700.Wm82.a2.v1;Glyma.11G015800.Wm82.a2.v1;Glyma.15G029800.Wm82.a2.v1;Glyma.19G050100.Wm82.a2.v1;Glyma.05G132100.Wm82.a2.v1;Glyma.08G086700.Wm82.a2.v1;Glyma.12G042400.Wm82.a2.v1;Glyma.03G226100.Wm82.a2.v1;Glyma.11G116600.Wm82.a2.v1;Glyma.11G116700.Wm82.…
Pyruvate metabolism	ko00620	112 out of 5490 2.04007285974499%	297 out of 17069 1.73999648485559%	0.0237034	112	Glyma.09G161600.Wm82.a2.v1;Glyma.03G070100.Wm82.a2.v1;Glyma.01G102600.Wm82.a2.v1;Glyma.03G066800.Wm82.a2.v1;Glyma.03G066600.Wm82.a2.v1;Glyma.01G210400.Wm82.a2.v1;Glyma.17G140600.Wm82.a2.v1;Glyma.10G006500.Wm82.a2.v1;Glyma.12G159300.Wm82.a2.v1;Glyma.06G231500.Wm82.a2.v1;Glyma.07G185400.Wm82.a2.v1;Glyma.08G201200.Wm82.a2.v1;Glyma.04G086300.Wm82.a2.v1;Glyma.01G008500.Wm82.a2.v1;Glyma.13G354900.Wm82.…	K00001+K00002+K00002+K00002+K00002+K00016+K00016+K00025+K00026+K00026+K00026+K00029+K00029+K00029+K00029+K00029+K00029+K00051+K00051+K00102+K00121+K00121+K00121+K00121+K00121+K00128+K00128+K00128+K00128+K00128+K00128+K00161+K00161+K00161+K00161+K00161+K00162+K00162+K00162+K00382+K00382+K00382+K00382+K00382+K00626+K00626+K00626+K00626+K00627+K00627+K00627+K00627+K00873+K00873+K00873+K00873+K00873+…	77	Glyma.09G161600.Wm82.a2.v1;Glyma.01G210400.Wm82.a2.v1;Glyma.17G140600.Wm82.a2.v1;Glyma.10G006500.Wm82.a2.v1;Glyma.12G159300.Wm82.a2.v1;Glyma.06G231500.Wm82.a2.v1;Glyma.07G185400.Wm82.a2.v1;Glyma.08G201200.Wm82.a2.v1;Glyma.04G086300.Wm82.a2.v1;Glyma.13G354900.Wm82.a2.v1;Glyma.20G192200.Wm82.a2.v1;Glyma.10G197700.Wm82.a2.v1;Glyma.20G050300.Wm82.a2.v1;Glyma.02G274100.Wm82.a2.v1;Glyma.06G183900.Wm82.…	35	Glyma.03G070100.Wm82.a2.v1;Glyma.01G102600.Wm82.a2.v1;Glyma.03G066800.Wm82.a2.v1;Glyma.03G066600.Wm82.a2.v1;Glyma.01G008500.Wm82.a2.v1;novel.1389;novel.1390;novel.2177;Glyma.12G015400.Wm82.a2.v1;Glyma.12G015300.Wm82.a2.v1;Glyma.12G015100.Wm82.a2.v1;Glyma.02G034000.Wm82.a2.v1;Glyma.14G152100.Wm82.a2.v1;Glyma.07G049600.Wm82.a2.v1;Glyma.15G143100.Wm82.a2.v1;Glyma.09G038000.Wm82.a2.v1;Glyma.02G308500…
Peroxisome	ko04146	78 out of 5490 1.4207650273224%	201 out of 17069 1.17757337863964%	0.0267689	78	Glyma.05G005300.Wm82.a2.v1;Glyma.14G211000.Wm82.a2.v1;Glyma.19G005100.Wm82.a2.v1;Glyma.13G340300.Wm82.a2.v1;Glyma.15G034000.Wm82.a2.v1;Glyma.05G180100.Wm82.a2.v1;Glyma.05G180200.Wm82.a2.v1;Glyma.03G056400.Wm82.a2.v1;Glyma.18G202800.Wm82.a2.v1;Glyma.04G076300.Wm82.a2.v1;Glyma.18G116900.Wm82.a2.v1;Glyma.03G239000.Wm82.a2.v1;Glyma.15G111500.Wm82.a2.v1;Glyma.15G111400.Wm82.a2.v1;Glyma.09G007100.Wm82.…	K00031+K00031+K00031+K00106+K00106+K00232+K00232+K00232+K00232+K00306+K00830+K00869+K01578+K01578+K01578+K01640+K01897+K01897+K01897+K01897+K01897+K01897+K01897+K01897+K01897+K01897+K01897+K01897+K01897+K03426+K03426+K03781+K03781+K04564+K04564+K04564+K04564+K04565+K04565+K04565+K07513+K07513+K07513+K11147+K11147+K11147+K11517+K11517+K11517+K12261+K12261+K12663+K13237+K13337+K13342+K13343+K13343+…	32	Glyma.05G005300.Wm82.a2.v1;Glyma.14G211000.Wm82.a2.v1;Glyma.03G239000.Wm82.a2.v1;Glyma.15G111500.Wm82.a2.v1;Glyma.09G007100.Wm82.a2.v1;Glyma.20G060100.Wm82.a2.v1;Glyma.03G221400.Wm82.a2.v1;Glyma.19G218300.Wm82.a2.v1;Glyma.06G112900.Wm82.a2.v1;Glyma.05G151200.Wm82.a2.v1;Glyma.02G010300.Wm82.a2.v1;Glyma.17G116600.Wm82.a2.v1;Glyma.20G050800.Wm82.a2.v1;Glyma.02G087700.Wm82.a2.v1;Glyma.10G117100.Wm82.…	46	Glyma.19G005100.Wm82.a2.v1;Glyma.13G340300.Wm82.a2.v1;Glyma.15G034000.Wm82.a2.v1;Glyma.05G180100.Wm82.a2.v1;Glyma.05G180200.Wm82.a2.v1;Glyma.03G056400.Wm82.a2.v1;Glyma.18G202800.Wm82.a2.v1;Glyma.04G076300.Wm82.a2.v1;Glyma.18G116900.Wm82.a2.v1;Glyma.15G111400.Wm82.a2.v1;Glyma.19G128600.Wm82.a2.v1;Glyma.11G254100.Wm82.a2.v1;Glyma.20G143900.Wm82.a2.v1;Glyma.10G249700.Wm82.a2.v1;Glyma.12G047400.Wm82.…
Arginine biosynthesis	ko00220	35 out of 5490 0.63752276867031%	82 out of 17069 0.480403069892788%	0.0290292	35	Glyma.20G009400.Wm82.a2.v1;Glyma.07G179700.Wm82.a2.v1;Glyma.16G041200.Wm82.a2.v1;Glyma.19G111000.Wm82.a2.v1;Glyma.08G196200.Wm82.a2.v1;Glyma.07G012500.Wm82.a2.v1;Glyma.06G030600.Wm82.a2.v1;Glyma.04G030500.Wm82.a2.v1;Glyma.10G044300.Wm82.a2.v1;Glyma.10G044400.Wm82.a2.v1;Glyma.13G131900.Wm82.a2.v1;Glyma.07G045900.Wm82.a2.v1;Glyma.04G073800.Wm82.a2.v1;Glyma.06G074900.Wm82.a2.v1;Glyma.01G198600.Wm82.…	K00145+K00145+K00261+K00261+K00262+K00262+K00611+K00611+K00620+K00620+K00620+K00814+K00930+K00930+K01438+K01438+K01476+K01755+K01755+K01915+K01915+K01915+K01915+K01940+K01940+K01940+K13427+K13427+K13427+K14272+K14272+K14455+K14677+K14677+K14682	19	Glyma.20G009400.Wm82.a2.v1;Glyma.07G179700.Wm82.a2.v1;Glyma.06G030600.Wm82.a2.v1;Glyma.04G030500.Wm82.a2.v1;Glyma.10G044300.Wm82.a2.v1;Glyma.13G131900.Wm82.a2.v1;Glyma.07G045900.Wm82.a2.v1;Glyma.04G073800.Wm82.a2.v1;Glyma.06G074900.Wm82.a2.v1;Glyma.17G131300.Wm82.a2.v1;Glyma.06G096700.Wm82.a2.v1;Glyma.04G094600.Wm82.a2.v1;Glyma.05G046700.Wm82.a2.v1;Glyma.17G128600.Wm82.a2.v1;Glyma.05G046900.Wm82.…	16	Glyma.16G041200.Wm82.a2.v1;Glyma.19G111000.Wm82.a2.v1;Glyma.08G196200.Wm82.a2.v1;Glyma.07G012500.Wm82.a2.v1;Glyma.10G044400.Wm82.a2.v1;Glyma.01G198600.Wm82.a2.v1;Glyma.11G043300.Wm82.a2.v1;Glyma.13G210800.Wm82.a2.v1;Glyma.18G041100.Wm82.a2.v1;Glyma.09G173200.Wm82.a2.v1;Glyma.15G102000.Wm82.a2.v1;Glyma.01G026700.Wm82.a2.v1;Glyma.02G038100.Wm82.a2.v1;Glyma.06G275700.Wm82.a2.v1;Glyma.14G147700.Wm82.…
Nicotinate and nicotinamide metabolism	ko00760	29 out of 5490 0.528233151183971%	67 out of 17069 0.392524459546546%	0.0364937	29	Glyma.05G007600.Wm82.a2.v1;Glyma.05G094000.Wm82.a2.v1;Glyma.17G172500.Wm82.a2.v1;novel.1853;Glyma.04G245800.Wm82.a2.v1;Glyma.06G117300.Wm82.a2.v1;Glyma.12G234000.Wm82.a2.v1;Glyma.13G264900.Wm82.a2.v1;Glyma.19G193700.Wm82.a2.v1;Glyma.03G193800.Wm82.a2.v1;Glyma.20G000200.Wm82.a2.v1;Glyma.01G002600.Wm82.a2.v1;Glyma.07G129700.Wm82.a2.v1;Glyma.08G028900.Wm82.a2.v1;Glyma.06G216700.Wm82.a2.v1;Glyma.17G1…	K00278+K00763+K00763+K00763+K00858+K00858+K00858+K00858+K01240+K01240+K01240+K01513+K01513+K01513+K03426+K03426+K03517+K03787+K03787+K03787+K03787+K06210+K11414+K11414+K11416+K11416+K18551+K18551+K18551	20	Glyma.05G007600.Wm82.a2.v1;Glyma.05G094000.Wm82.a2.v1;Glyma.17G172500.Wm82.a2.v1;novel.1853;Glyma.12G234000.Wm82.a2.v1;Glyma.13G264900.Wm82.a2.v1;Glyma.20G000200.Wm82.a2.v1;Glyma.01G002600.Wm82.a2.v1;Glyma.07G129700.Wm82.a2.v1;Glyma.08G028900.Wm82.a2.v1;Glyma.17G116600.Wm82.a2.v1;Glyma.05G042400.Wm82.a2.v1;Glyma.08G191700.Wm82.a2.v1;Glyma.06G156000.Wm82.a2.v1;Glyma.04G210000.Wm82.a2.v1;Glyma.18G0…	9	Glyma.04G245800.Wm82.a2.v1;Glyma.06G117300.Wm82.a2.v1;Glyma.19G193700.Wm82.a2.v1;Glyma.03G193800.Wm82.a2.v1;Glyma.06G216700.Wm82.a2.v1;Glyma.01G238400.Wm82.a2.v1;Glyma.14G136600.Wm82.a2.v1;Glyma.07G008700.Wm82.a2.v1;Glyma.17G150300.Wm82.a2.v1
Carbon fixation in photosynthetic organisms	ko00710	64 out of 5490 1.16575591985428%	164 out of 17069 0.960806139785576%	0.0369739	64	Glyma.10G006500.Wm82.a2.v1;Glyma.12G159300.Wm82.a2.v1;Glyma.06G231500.Wm82.a2.v1;Glyma.07G185400.Wm82.a2.v1;Glyma.08G201200.Wm82.a2.v1;Glyma.04G086300.Wm82.a2.v1;Glyma.01G008500.Wm82.a2.v1;Glyma.13G354900.Wm82.a2.v1;novel.1389;novel.1390;Glyma.20G192200.Wm82.a2.v1;Glyma.10G197700.Wm82.a2.v1;Glyma.04G193500.Wm82.a2.v1;Glyma.16G081400.Wm82.a2.v1;Glyma.06G172600.Wm82.a2.v1;Glyma.11G247600.Wm82.a2.v1…	K00025+K00026+K00026+K00026+K00029+K00029+K00029+K00029+K00029+K00029+K00051+K00051+K00134+K00134+K00134+K00134+K00134+K00134+K00134+K00615+K00615+K00814+K00855+K00855+K00927+K00927+K00927+K01100+K01595+K01595+K01595+K01595+K01595+K01595+K01595+K01610+K01610+K01610+K01623+K01623+K01623+K01623+K01623+K01623+K01623+K01623+K01783+K01803+K01803+K01803+K01807+K03841+K03841+K03841+K03841+K05298+K05298+…	51	Glyma.10G006500.Wm82.a2.v1;Glyma.12G159300.Wm82.a2.v1;Glyma.06G231500.Wm82.a2.v1;Glyma.07G185400.Wm82.a2.v1;Glyma.08G201200.Wm82.a2.v1;Glyma.04G086300.Wm82.a2.v1;Glyma.13G354900.Wm82.a2.v1;Glyma.20G192200.Wm82.a2.v1;Glyma.10G197700.Wm82.a2.v1;Glyma.04G193500.Wm82.a2.v1;Glyma.16G081400.Wm82.a2.v1;Glyma.06G172600.Wm82.a2.v1;Glyma.11G247600.Wm82.a2.v1;Glyma.03G092700.Wm82.a2.v1;Glyma.06G172700.Wm82.…	13	Glyma.01G008500.Wm82.a2.v1;novel.1389;novel.1390;Glyma.04G089700.Wm82.a2.v1;Glyma.01G019200.Wm82.a2.v1;Glyma.09G203500.Wm82.a2.v1;Glyma.16G059000.Wm82.a2.v1;Glyma.08G182300.Wm82.a2.v1;Glyma.10G225400.Wm82.a2.v1;Glyma.12G161000.Wm82.a2.v1;Glyma.01G026700.Wm82.a2.v1;Glyma.02G038100.Wm82.a2.v1;Glyma.06G275700.Wm82.a2.v1
Homologous recombination	ko03440	71 out of 5490 1.29326047358834%	184 out of 17069 1.07797762024723%	0.0376839	71	Glyma.06G155300.Wm82.a2.v1;Glyma.19G147500.Wm82.a2.v1;Glyma.02G289700.Wm82.a2.v1;Glyma.14G025300.Wm82.a2.v1;Glyma.08G313300.Wm82.a2.v1;Glyma.08G313400.Wm82.a2.v1;Glyma.20G238600.Wm82.a2.v1;Glyma.05G014200.Wm82.a2.v1;Glyma.17G196500.Wm82.a2.v1;Glyma.14G137100.Wm82.a2.v1;Glyma.14G055000.Wm82.a2.v1;Glyma.08G079500.Wm82.a2.v1;Glyma.17G053900.Wm82.a2.v1;Glyma.15G170600.Wm82.a2.v1;Glyma.09G064300.Wm82.…	K02327+K02328+K02335+K02335+K02335+K02335+K03111+K03111+K03165+K03165+K03165+K03505+K03553+K03553+K03553+K03553+K03553+K03655+K03655+K03655+K03655+K07466+K07466+K07466+K07466+K08775+K08991+K10683+K10683+K10683+K10683+K10728+K10728+K10739+K10739+K10739+K10740+K10740+K10865+K10866+K10875+K10875+K10875+K10875+K10879+K10880+K10881+K10881+K10882+K10901+K10901+K10901+K12173+K12173+K12173+K12173+K12173+…	58	Glyma.06G155300.Wm82.a2.v1;Glyma.19G147500.Wm82.a2.v1;Glyma.02G289700.Wm82.a2.v1;Glyma.14G025300.Wm82.a2.v1;Glyma.20G238600.Wm82.a2.v1;Glyma.05G014200.Wm82.a2.v1;Glyma.17G196500.Wm82.a2.v1;Glyma.14G137100.Wm82.a2.v1;Glyma.08G079500.Wm82.a2.v1;Glyma.15G170600.Wm82.a2.v1;Glyma.09G064300.Wm82.a2.v1;Glyma.19G134900.Wm82.a2.v1;Glyma.15G211400.Wm82.a2.v1;Glyma.19G106000.Wm82.a2.v1;Glyma.07G164900.Wm82.…	13	Glyma.08G313300.Wm82.a2.v1;Glyma.08G313400.Wm82.a2.v1;Glyma.14G055000.Wm82.a2.v1;Glyma.17G053900.Wm82.a2.v1;Glyma.15G174100.Wm82.a2.v1;Glyma.19G166900.Wm82.a2.v1;Glyma.17G062700.Wm82.a2.v1;Glyma.12G219100.Wm82.a2.v1;Glyma.18G042900.Wm82.a2.v1;Glyma.17G258500.Wm82.a2.v1;Glyma.12G064300.Wm82.a2.v1;Glyma.01G165600.Wm82.a2.v1;Glyma.06G051000.Wm82.a2.v1
Caffeine metabolism	ko00232	4 out of 5490 0.0728597449908925%	5 out of 17069 0.0292928701154139%	0.039718	4	Glyma.13G340300.Wm82.a2.v1;Glyma.15G034000.Wm82.a2.v1;Glyma.U032500.Wm82.a2.v1;Glyma.20G072400.Wm82.a2.v1	K00106+K00106+K00365+K00365	0	--	4	Glyma.13G340300.Wm82.a2.v1;Glyma.15G034000.Wm82.a2.v1;Glyma.U032500.Wm82.a2.v1;Glyma.20G072400.Wm82.a2.v1
Ascorbate and aldarate metabolism	ko00053	58 out of 5490 1.05646630236794%	148 out of 17069 0.867068955416252%	0.0417182	58	Glyma.03G070100.Wm82.a2.v1;Glyma.01G102600.Wm82.a2.v1;Glyma.03G066800.Wm82.a2.v1;Glyma.03G066600.Wm82.a2.v1;Glyma.02G115400.Wm82.a2.v1;Glyma.19G028500.Wm82.a2.v1;Glyma.01G057100.Wm82.a2.v1;Glyma.13G057700.Wm82.a2.v1;Glyma.18G265100.Wm82.a2.v1;Glyma.07G050900.Wm82.a2.v1;Glyma.17G195100.Wm82.a2.v1;Glyma.06G183900.Wm82.a2.v1;Glyma.17G091000.Wm82.a2.v1;Glyma.02G034000.Wm82.a2.v1;Glyma.16G131700.Wm82.…	K00002+K00002+K00002+K00002+K00012+K00012+K00012+K00012+K00012+K00103+K00103+K00128+K00128+K00128+K00128+K00128+K00128+K00423+K00423+K00423+K00423+K00434+K00434+K00434+K00434+K00469+K00469+K00469+K00469+K08232+K08232+K08679+K08679+K08679+K08679+K08679+K10046+K10046+K10046+K10046+K10047+K10047+K12447+K14085+K14085+K14190+K14190+K14190+K16190+K17744+K17744+K17744+K17744+K18649+K21888+K21888+K21888+…	36	Glyma.02G115400.Wm82.a2.v1;Glyma.19G028500.Wm82.a2.v1;Glyma.01G057100.Wm82.a2.v1;Glyma.13G057700.Wm82.a2.v1;Glyma.18G265100.Wm82.a2.v1;Glyma.07G050900.Wm82.a2.v1;Glyma.17G195100.Wm82.a2.v1;Glyma.06G183900.Wm82.a2.v1;Glyma.17G091000.Wm82.a2.v1;Glyma.16G131700.Wm82.a2.v1;Glyma.15G034400.Wm82.a2.v1;Glyma.14G041300.Wm82.a2.v1;Glyma.13G076900.Wm82.a2.v1;Glyma.20G051900.Wm82.a2.v1;Glyma.12G073100.Wm82.…	22	Glyma.03G070100.Wm82.a2.v1;Glyma.01G102600.Wm82.a2.v1;Glyma.03G066800.Wm82.a2.v1;Glyma.03G066600.Wm82.a2.v1;Glyma.02G034000.Wm82.a2.v1;Glyma.14G152100.Wm82.a2.v1;Glyma.U040600.Wm82.a2.v1;Glyma.12G032300.Wm82.a2.v1;Glyma.08G199300.Wm82.a2.v1;Glyma.07G013900.Wm82.a2.v1;Glyma.05G224500.Wm82.a2.v1;Glyma.16G073100.Wm82.a2.v1;Glyma.02G208000.Wm82.a2.v1;Glyma.05G152300.Wm82.a2.v1;Glyma.19G244700.Wm82.a2…
Galactose metabolism	ko00052	72 out of 5490 1.31147540983607%	191 out of 17069 1.11898763840881%	0.0597774	72	Glyma.01G226900.Wm82.a2.v1;Glyma.11G095600.Wm82.a2.v1;Glyma.12G021700.Wm82.a2.v1;Glyma.11G015800.Wm82.a2.v1;Glyma.07G124500.Wm82.a2.v1;Glyma.08G280700.Wm82.a2.v1;Glyma.13G353400.Wm82.a2.v1;Glyma.15G020900.Wm82.a2.v1;Glyma.18G145500.Wm82.a2.v1;Glyma.07G126400.Wm82.a2.v1;Glyma.02G241100.Wm82.a2.v1;Glyma.14G210700.Wm82.a2.v1;Glyma.13G152500.Wm82.a2.v1;Glyma.15G133700.Wm82.a2.v1;Glyma.04G123900.Wm82.…	K00844+K00844+K00844+K00844+K00844+K00850+K00850+K00850+K00850+K00850+K00963+K00963+K00963+K01187+K01187+K01187+K01193+K01193+K01193+K01193+K01193+K01193+K01193+K01193+K01784+K01784+K01784+K01784+K01785+K01785+K01835+K01835+K01835+K06617+K06617+K06617+K06617+K06617+K06617+K06617+K06617+K06617+K07407+K07407+K07407+K07407+K12309+K12309+K12309+K12309+K12309+K12309+K12309+K12309+K12309+K12309+K12309+…	40	Glyma.07G124500.Wm82.a2.v1;Glyma.08G280700.Wm82.a2.v1;Glyma.15G020900.Wm82.a2.v1;Glyma.18G145500.Wm82.a2.v1;Glyma.07G126400.Wm82.a2.v1;Glyma.02G241100.Wm82.a2.v1;Glyma.14G210700.Wm82.a2.v1;Glyma.13G152500.Wm82.a2.v1;Glyma.15G133700.Wm82.a2.v1;Glyma.15G133600.Wm82.a2.v1;Glyma.06G318500.Wm82.a2.v1;Glyma.05G056300.Wm82.a2.v1;Glyma.20G030200.Wm82.a2.v1;Glyma.01G211000.Wm82.a2.v1;Glyma.07G268300.Wm82.…	32	Glyma.01G226900.Wm82.a2.v1;Glyma.11G095600.Wm82.a2.v1;Glyma.12G021700.Wm82.a2.v1;Glyma.11G015800.Wm82.a2.v1;Glyma.13G353400.Wm82.a2.v1;Glyma.04G123900.Wm82.a2.v1;Glyma.12G005100.Wm82.a2.v1;Glyma.13G349300.Wm82.a2.v1;Glyma.19G195400.Wm82.a2.v1;Glyma.09G231500.Wm82.a2.v1;Glyma.05G204700.Wm82.a2.v1;Glyma.08G011800.Wm82.a2.v1;Glyma.19G020700.Wm82.a2.v1;Glyma.03G137900.Wm82.a2.v1;Glyma.17G111400.Wm82.…
Plant hormone signal transduction	ko04075	647 out of 5490 11.7850637522769%	1919 out of 17069 11.2426035502959%	0.0647719	647	Glyma.19G222000.Wm82.a2.v1;Glyma.01G076900.Wm82.a2.v1;Glyma.13G341700.Wm82.a2.v1;Glyma.20G091200.Wm82.a2.v1;Glyma.19G224700.Wm82.a2.v1;Glyma.10G093100.Wm82.a2.v1;Glyma.09G098300.Wm82.a2.v1;Glyma.10G162300.Wm82.a2.v1;Glyma.06G199600.Wm82.a2.v1;Glyma.01G187600.Wm82.a2.v1;Glyma.19G144200.Wm82.a2.v1;Glyma.13G352600.Wm82.a2.v1;Glyma.08G152500.Wm82.a2.v1;Glyma.11G054600.Wm82.a2.v1;Glyma.08G197600.Wm82.…	K12126+K12126+K12126+K12126+K12126+K12126+K12126+K12126+K12126+K12126+K12126+K12126+K12126+K12126+K12126+K12126+K12126+K12126+K12126+K12126+K12126+K12126+K12126+K12126+K13413+K13415+K13415+K13415+K13415+K13415+K13415+K13415+K13415+K13415+K13415+K13415+K13415+K13415+K13415+K13415+K13415+K13415+K13415+K13415+K13415+K13415+K13415+K13415+K13415+K13415+K13415+K13415+K13415+K13415+K13415+K13415+K13415+…	276	Glyma.20G091200.Wm82.a2.v1;Glyma.09G098300.Wm82.a2.v1;Glyma.10G162300.Wm82.a2.v1;Glyma.19G144200.Wm82.a2.v1;Glyma.20G224700.Wm82.a2.v1;Glyma.04G178700.Wm82.a2.v1;Glyma.U014700.Wm82.a2.v1;Glyma.05G234500.Wm82.a2.v1;Glyma.17G119800.Wm82.a2.v1;Glyma.08G062800.Wm82.a2.v1;Glyma.16G047300.Wm82.a2.v1;Glyma.18G175700.Wm82.a2.v1;Glyma.10G271900.Wm82.a2.v1;Glyma.19G070600.Wm82.a2.v1;Glyma.17G196200.Wm82.a2…	371	Glyma.19G222000.Wm82.a2.v1;Glyma.01G076900.Wm82.a2.v1;Glyma.13G341700.Wm82.a2.v1;Glyma.19G224700.Wm82.a2.v1;Glyma.10G093100.Wm82.a2.v1;Glyma.06G199600.Wm82.a2.v1;Glyma.01G187600.Wm82.a2.v1;Glyma.13G352600.Wm82.a2.v1;Glyma.08G152500.Wm82.a2.v1;Glyma.11G054600.Wm82.a2.v1;Glyma.08G197600.Wm82.a2.v1;Glyma.05G094900.Wm82.a2.v1;Glyma.02G007000.Wm82.a2.v1;Glyma.15G271900.Wm82.a2.v1;Glyma.07G092700.Wm82.…
Nucleotide excision repair	ko03420	59 out of 5490 1.07468123861566%	155 out of 17069 0.908078973577831%	0.0690698	59	Glyma.05G229800.Wm82.a2.v1;Glyma.05G243000.Wm82.a2.v1;Glyma.07G100200.Wm82.a2.v1;Glyma.12G087000.Wm82.a2.v1;Glyma.16G218700.Wm82.a2.v1;Glyma.11G183100.Wm82.a2.v1;Glyma.06G155300.Wm82.a2.v1;Glyma.19G147500.Wm82.a2.v1;Glyma.02G289700.Wm82.a2.v1;Glyma.14G025300.Wm82.a2.v1;Glyma.08G313300.Wm82.a2.v1;Glyma.08G313400.Wm82.a2.v1;Glyma.08G079500.Wm82.a2.v1;Glyma.18G067800.Wm82.a2.v1;Glyma.08G334900.Wm82.…	K02202+K02202+K02202+K02324+K02325+K02326+K02327+K02328+K02335+K02335+K02335+K02335+K03505+K04802+K04802+K06634+K06634+K07466+K07466+K07466+K07466+K10140+K10140+K10570+K10570+K10609+K10609+K10739+K10739+K10739+K10740+K10740+K10747+K10747+K10754+K10754+K10754+K10754+K10754+K10755+K10755+K10755+K10755+K10755+K10755+K10755+K10756+K10756+K10756+K10839+K10839+K10839+K10839+K10839+K10839+K10839+K10839+…	41	Glyma.07G100200.Wm82.a2.v1;Glyma.12G087000.Wm82.a2.v1;Glyma.16G218700.Wm82.a2.v1;Glyma.11G183100.Wm82.a2.v1;Glyma.06G155300.Wm82.a2.v1;Glyma.19G147500.Wm82.a2.v1;Glyma.02G289700.Wm82.a2.v1;Glyma.14G025300.Wm82.a2.v1;Glyma.08G079500.Wm82.a2.v1;Glyma.18G067800.Wm82.a2.v1;Glyma.08G334900.Wm82.a2.v1;Glyma.12G206200.Wm82.a2.v1;Glyma.05G020600.Wm82.a2.v1;Glyma.09G213500.Wm82.a2.v1;Glyma.02G226300.Wm82.…	18	Glyma.05G229800.Wm82.a2.v1;Glyma.05G243000.Wm82.a2.v1;Glyma.08G313300.Wm82.a2.v1;Glyma.08G313400.Wm82.a2.v1;Glyma.17G201300.Wm82.a2.v1;Glyma.06G164600.Wm82.a2.v1;Glyma.15G174100.Wm82.a2.v1;Glyma.13G218600.Wm82.a2.v1;Glyma.15G093600.Wm82.a2.v1;Glyma.17G062700.Wm82.a2.v1;Glyma.10G275100.Wm82.a2.v1;Glyma.15G002000.Wm82.a2.v1;Glyma.07G002800.Wm82.a2.v1;Glyma.08G223800.Wm82.a2.v1;Glyma.20G114700.Wm82.…
Base excision repair	ko03410	36 out of 5490 0.655737704918033%	90 out of 17069 0.52727166207745%	0.0708827	36	Glyma.02G191100.Wm82.a2.v1;Glyma.15G265200.Wm82.a2.v1;Glyma.04G033700.Wm82.a2.v1;Glyma.17G073900.Wm82.a2.v1;Glyma.06G033900.Wm82.a2.v1;Glyma.02G203900.Wm82.a2.v1;Glyma.06G219600.Wm82.a2.v1;Glyma.12G087000.Wm82.a2.v1;Glyma.16G218700.Wm82.a2.v1;Glyma.11G183100.Wm82.a2.v1;Glyma.06G155300.Wm82.a2.v1;Glyma.19G147500.Wm82.a2.v1;Glyma.02G289700.Wm82.a2.v1;Glyma.14G025300.Wm82.a2.v1;Glyma.08G313300.Wm82.…	K01142+K01246+K01246+K01246+K01246+K01246+K01246+K02324+K02325+K02326+K02327+K02328+K02335+K02335+K02335+K02335+K03505+K03512+K03575+K03652+K04799+K04799+K04802+K04802+K10563+K10747+K10747+K10772+K10772+K10772+K10773+K10773+K10798+K10798+K10798+K24070	25	Glyma.02G191100.Wm82.a2.v1;Glyma.17G073900.Wm82.a2.v1;Glyma.02G203900.Wm82.a2.v1;Glyma.06G219600.Wm82.a2.v1;Glyma.12G087000.Wm82.a2.v1;Glyma.16G218700.Wm82.a2.v1;Glyma.11G183100.Wm82.a2.v1;Glyma.06G155300.Wm82.a2.v1;Glyma.19G147500.Wm82.a2.v1;Glyma.02G289700.Wm82.a2.v1;Glyma.14G025300.Wm82.a2.v1;Glyma.08G079500.Wm82.a2.v1;Glyma.02G065600.Wm82.a2.v1;Glyma.07G059700.Wm82.a2.v1;Glyma.20G090300.Wm82.…	11	Glyma.15G265200.Wm82.a2.v1;Glyma.04G033700.Wm82.a2.v1;Glyma.06G033900.Wm82.a2.v1;Glyma.08G313300.Wm82.a2.v1;Glyma.08G313400.Wm82.a2.v1;Glyma.19G149400.Wm82.a2.v1;Glyma.13G366800.Wm82.a2.v1;Glyma.16G128500.Wm82.a2.v1;Glyma.16G128400.Wm82.a2.v1;Glyma.02G017200.Wm82.a2.v1;Glyma.12G088300.Wm82.a2.v1
Steroid biosynthesis	ko00100	33 out of 5490 0.601092896174863%	82 out of 17069 0.480403069892788%	0.075096	33	Glyma.13G150900.Wm82.a2.v1;Glyma.10G065700.Wm82.a2.v1;Glyma.13G044800.Wm82.a2.v1;Glyma.07G185500.Wm82.a2.v1;Glyma.08G063700.Wm82.a2.v1;Glyma.04G048300.Wm82.a2.v1;Glyma.15G061800.Wm82.a2.v1;Glyma.04G103100.Wm82.a2.v1;Glyma.10G090500.Wm82.a2.v1;Glyma.13G003000.Wm82.a2.v1;Glyma.09G187400.Wm82.a2.v1;Glyma.20G127800.Wm82.a2.v1;Glyma.07G089400.Wm82.a2.v1;Glyma.20G129500.Wm82.a2.v1;Glyma.09G186800.Wm82.…	K00213+K00213+K00227+K00511+K00511+K00511+K00511+K00559+K00559+K01052+K01052+K01052+K01052+K01052+K01824+K01824+K05917+K05917+K08242+K08246+K09828+K09828+K09832+K14424+K14674+K14674+K14674+K23558+K23558+K23558+K23558+K23558+K23558	19	Glyma.13G150900.Wm82.a2.v1;Glyma.07G185500.Wm82.a2.v1;Glyma.08G063700.Wm82.a2.v1;Glyma.04G048300.Wm82.a2.v1;Glyma.15G061800.Wm82.a2.v1;Glyma.13G003000.Wm82.a2.v1;Glyma.20G129500.Wm82.a2.v1;Glyma.09G186800.Wm82.a2.v1;Glyma.09G186700.Wm82.a2.v1;Glyma.07G110900.Wm82.a2.v1;Glyma.03G115300.Wm82.a2.v1;Glyma.06G171500.Wm82.a2.v1;Glyma.12G028300.Wm82.a2.v1;Glyma.11G103500.Wm82.a2.v1;Glyma.01G035100.Wm82.…	14	Glyma.10G065700.Wm82.a2.v1;Glyma.13G044800.Wm82.a2.v1;Glyma.04G103100.Wm82.a2.v1;Glyma.10G090500.Wm82.a2.v1;Glyma.09G187400.Wm82.a2.v1;Glyma.20G127800.Wm82.a2.v1;Glyma.07G089400.Wm82.a2.v1;Glyma.06G020700.Wm82.a2.v1;Glyma.15G095000.Wm82.a2.v1;Glyma.19G132900.Wm82.a2.v1;Glyma.03G130900.Wm82.a2.v1;Glyma.02G190000.Wm82.a2.v1;Glyma.06G058200.Wm82.a2.v1;Glyma.06G146500.Wm82.a2.v1
Other glycan degradation	ko00511	33 out of 5490 0.601092896174863%	82 out of 17069 0.480403069892788%	0.075096	33	Glyma.16G048100.Wm82.a2.v1;Glyma.16G126400.Wm82.a2.v1;Glyma.10G241800.Wm82.a2.v1;Glyma.12G177800.Wm82.a2.v1;Glyma.14G056500.Wm82.a2.v1;Glyma.14G148200.Wm82.a2.v1;Glyma.16G131800.Wm82.a2.v1;Glyma.10G245900.Wm82.a2.v1;Glyma.13G349600.Wm82.a2.v1;Glyma.15G169500.Wm82.a2.v1;Glyma.04G208500.Wm82.a2.v1;Glyma.11G073100.Wm82.a2.v1;Glyma.08G193500.Wm82.a2.v1;Glyma.01G170200.Wm82.a2.v1;Glyma.08G111000.Wm82.…	K01191+K01191+K01206+K01206+K01227+K01444+K12309+K12309+K12309+K12309+K12309+K12309+K12309+K12309+K12309+K12309+K12309+K12309+K12309+K12309+K12309+K12309+K12309+K12309+K12309+K12309+K12309+K12309+K12373+K12373+K12373+K15923+K15923	20	Glyma.16G126400.Wm82.a2.v1;Glyma.10G241800.Wm82.a2.v1;Glyma.14G056500.Wm82.a2.v1;Glyma.14G148200.Wm82.a2.v1;Glyma.16G131800.Wm82.a2.v1;Glyma.04G208500.Wm82.a2.v1;Glyma.11G073100.Wm82.a2.v1;Glyma.01G170200.Wm82.a2.v1;Glyma.06G157300.Wm82.a2.v1;Glyma.02G051700.Wm82.a2.v1;Glyma.04G028600.Wm82.a2.v1;Glyma.13G327000.Wm82.a2.v1;Glyma.08G002500.Wm82.a2.v1;Glyma.11G147900.Wm82.a2.v1;Glyma.06G157200.Wm82.…	13	Glyma.16G048100.Wm82.a2.v1;Glyma.12G177800.Wm82.a2.v1;Glyma.10G245900.Wm82.a2.v1;Glyma.13G349600.Wm82.a2.v1;Glyma.15G169500.Wm82.a2.v1;Glyma.08G193500.Wm82.a2.v1;Glyma.08G111000.Wm82.a2.v1;Glyma.13G350700.Wm82.a2.v1;Glyma.09G062900.Wm82.a2.v1;Glyma.17G254100.Wm82.a2.v1;Glyma.15G023800.Wm82.a2.v1;Glyma.07G010400.Wm82.a2.v1;Glyma.02G095200.Wm82.a2.v1
Thiamine metabolism	ko00730	22 out of 5490 0.400728597449909%	53 out of 17069 0.310504423223387%	0.0965306	22	Glyma.10G127400.Wm82.a2.v1;Glyma.09G234300.Wm82.a2.v1;Glyma.19G088000.Wm82.a2.v1;Glyma.05G046300.Wm82.a2.v1;Glyma.16G059400.Wm82.a2.v1;Glyma.13G136000.Wm82.a2.v1;Glyma.03G176800.Wm82.a2.v1;Glyma.19G210300.Wm82.a2.v1;Glyma.03G213500.Wm82.a2.v1;Glyma.17G066500.Wm82.a2.v1;Glyma.13G213500.Wm82.a2.v1;Glyma.07G252600.Wm82.a2.v1;Glyma.04G017600.Wm82.a2.v1;Glyma.20G142000.Wm82.a2.v1;Glyma.10G251500.Wm82.…	K00878+K00939+K00939+K00939+K00939+K00939+K00939+K00949+K00949+K01662+K01662+K01662+K03146+K03146+K03146+K03146+K03147+K06928+K06928+K06949+K14153+K14153	17	Glyma.10G127400.Wm82.a2.v1;Glyma.09G234300.Wm82.a2.v1;Glyma.19G088000.Wm82.a2.v1;Glyma.05G046300.Wm82.a2.v1;Glyma.16G059400.Wm82.a2.v1;Glyma.03G176800.Wm82.a2.v1;Glyma.19G210300.Wm82.a2.v1;Glyma.03G213500.Wm82.a2.v1;Glyma.13G213500.Wm82.a2.v1;Glyma.20G142000.Wm82.a2.v1;Glyma.10G251500.Wm82.a2.v1;Glyma.12G135000.Wm82.a2.v1;Glyma.18G065700.Wm82.a2.v1;Glyma.11G085800.Wm82.a2.v1;Glyma.01G158800.Wm82.…	5	Glyma.13G136000.Wm82.a2.v1;Glyma.17G066500.Wm82.a2.v1;Glyma.07G252600.Wm82.a2.v1;Glyma.04G017600.Wm82.a2.v1;Glyma.11G249500.Wm82.a2.v1
Glyoxylate and dicarboxylate metabolism	ko00630	68 out of 5490 1.23861566484517%	185 out of 17069 1.08383619427031%	0.103701	68	Glyma.10G006500.Wm82.a2.v1;Glyma.12G159300.Wm82.a2.v1;Glyma.06G231500.Wm82.a2.v1;Glyma.07G185400.Wm82.a2.v1;Glyma.13G168700.Wm82.a2.v1;Glyma.19G009100.Wm82.a2.v1;Glyma.04G051200.Wm82.a2.v1;Glyma.06G052100.Wm82.a2.v1;Glyma.17G226900.Wm82.a2.v1;Glyma.17G228800.Wm82.a2.v1;Glyma.07G241600.Wm82.a2.v1;Glyma.15G143100.Wm82.a2.v1;Glyma.17G032300.Wm82.a2.v1;Glyma.09G038000.Wm82.a2.v1;Glyma.17G037900.Wm82.…	K00025+K00026+K00026+K00026+K00122+K00122+K00281+K00281+K00281+K00281+K00382+K00382+K00382+K00382+K00382+K00600+K00600+K00600+K00600+K00600+K00600+K00600+K00626+K00626+K00626+K00626+K00830+K01433+K01433+K01455+K01637+K01637+K01637+K01638+K01647+K01647+K01647+K01681+K01681+K01681+K01681+K01895+K01895+K01895+K01913+K01913+K01915+K01915+K01915+K01915+K02437+K03781+K03781+K11517+K11517+K11517+K14272+…	32	Glyma.10G006500.Wm82.a2.v1;Glyma.12G159300.Wm82.a2.v1;Glyma.06G231500.Wm82.a2.v1;Glyma.07G185400.Wm82.a2.v1;Glyma.04G051200.Wm82.a2.v1;Glyma.06G052100.Wm82.a2.v1;Glyma.17G226900.Wm82.a2.v1;Glyma.17G228800.Wm82.a2.v1;Glyma.07G241600.Wm82.a2.v1;Glyma.17G032300.Wm82.a2.v1;Glyma.17G037900.Wm82.a2.v1;Glyma.02G217100.Wm82.a2.v1;Glyma.13G077700.Wm82.a2.v1;Glyma.06G107800.Wm82.a2.v1;Glyma.08G108900.Wm82.…	36	Glyma.13G168700.Wm82.a2.v1;Glyma.19G009100.Wm82.a2.v1;Glyma.15G143100.Wm82.a2.v1;Glyma.09G038000.Wm82.a2.v1;Glyma.18G150000.Wm82.a2.v1;Glyma.13G222300.Wm82.a2.v1;Glyma.02G308500.Wm82.a2.v1;Glyma.17G005300.Wm82.a2.v1;Glyma.07G268500.Wm82.a2.v1;Glyma.18G116900.Wm82.a2.v1;Glyma.01G192900.Wm82.a2.v1;Glyma.06G303200.Wm82.a2.v1;Glyma.12G100500.Wm82.a2.v1;Glyma.18G299700.Wm82.a2.v1;Glyma.17G128000.Wm82.…
Lysine biosynthesis	ko00300	13 out of 5490 0.236794171220401%	29 out of 17069 0.169898646669401%	0.105288	13	Glyma.05G240700.Wm82.a2.v1;Glyma.08G047800.Wm82.a2.v1;Glyma.07G060300.Wm82.a2.v1;Glyma.16G028900.Wm82.a2.v1;Glyma.02G066100.Wm82.a2.v1;Glyma.16G147300.Wm82.a2.v1;Glyma.13G140700.Wm82.a2.v1;Glyma.18G221700.Wm82.a2.v1;Glyma.19G174300.Wm82.a2.v1;Glyma.07G185700.Wm82.a2.v1;Glyma.08G063500.Wm82.a2.v1;Glyma.05G151100.Wm82.a2.v1;Glyma.20G053200.Wm82.a2.v1	K00133+K00133+K00215+K00215+K00928+K00928+K01586+K01714+K01778+K10206+K10206+K12524+K12524	12	Glyma.05G240700.Wm82.a2.v1;Glyma.08G047800.Wm82.a2.v1;Glyma.07G060300.Wm82.a2.v1;Glyma.16G028900.Wm82.a2.v1;Glyma.02G066100.Wm82.a2.v1;Glyma.16G147300.Wm82.a2.v1;Glyma.13G140700.Wm82.a2.v1;Glyma.18G221700.Wm82.a2.v1;Glyma.07G185700.Wm82.a2.v1;Glyma.08G063500.Wm82.a2.v1;Glyma.05G151100.Wm82.a2.v1;Glyma.20G053200.Wm82.a2.v1	1	Glyma.19G174300.Wm82.a2.v1
Fatty acid degradation	ko00071	52 out of 5490 0.947176684881603%	139 out of 17069 0.814341789208507%	0.108686	52	Glyma.09G161600.Wm82.a2.v1;Glyma.20G050300.Wm82.a2.v1;Glyma.12G015400.Wm82.a2.v1;Glyma.12G015300.Wm82.a2.v1;Glyma.02G274100.Wm82.a2.v1;Glyma.12G015100.Wm82.a2.v1;Glyma.06G183900.Wm82.a2.v1;Glyma.17G091000.Wm82.a2.v1;Glyma.02G034000.Wm82.a2.v1;Glyma.16G131700.Wm82.a2.v1;Glyma.15G034400.Wm82.a2.v1;Glyma.14G152100.Wm82.a2.v1;Glyma.05G180100.Wm82.a2.v1;Glyma.05G180200.Wm82.a2.v1;Glyma.03G056400.Wm82.…	K00001+K00121+K00121+K00121+K00121+K00121+K00128+K00128+K00128+K00128+K00128+K00128+K00232+K00232+K00232+K00232+K00249+K00249+K00626+K00626+K00626+K00626+K01692+K01692+K01897+K01897+K01897+K01897+K01897+K01897+K01897+K01897+K01897+K01897+K01897+K01897+K01897+K07513+K07513+K07513+K07517+K07517+K10527+K10527+K10527+K14085+K14085+K18857+K18857+K18857+K18857+K20495	17	Glyma.09G161600.Wm82.a2.v1;Glyma.20G050300.Wm82.a2.v1;Glyma.02G274100.Wm82.a2.v1;Glyma.06G183900.Wm82.a2.v1;Glyma.17G091000.Wm82.a2.v1;Glyma.16G131700.Wm82.a2.v1;Glyma.15G034400.Wm82.a2.v1;Glyma.14G004600.Wm82.a2.v1;Glyma.20G060100.Wm82.a2.v1;Glyma.03G221400.Wm82.a2.v1;Glyma.19G218300.Wm82.a2.v1;Glyma.06G112900.Wm82.a2.v1;Glyma.05G151200.Wm82.a2.v1;Glyma.02G010300.Wm82.a2.v1;Glyma.07G180100.Wm82.…	35	Glyma.12G015400.Wm82.a2.v1;Glyma.12G015300.Wm82.a2.v1;Glyma.12G015100.Wm82.a2.v1;Glyma.02G034000.Wm82.a2.v1;Glyma.14G152100.Wm82.a2.v1;Glyma.05G180100.Wm82.a2.v1;Glyma.05G180200.Wm82.a2.v1;Glyma.03G056400.Wm82.a2.v1;Glyma.18G202800.Wm82.a2.v1;Glyma.15G150900.Wm82.a2.v1;Glyma.09G042000.Wm82.a2.v1;Glyma.02G308500.Wm82.a2.v1;Glyma.17G005300.Wm82.a2.v1;Glyma.07G268500.Wm82.a2.v1;Glyma.17G034100.Wm82.…
Ether lipid metabolism	ko00565	26 out of 5490 0.473588342440801%	65 out of 17069 0.380807311500381%	0.112022	26	Glyma.07G127900.Wm82.a2.v1;Glyma.01G002400.Wm82.a2.v1;Glyma.07G129900.Wm82.a2.v1;Glyma.04G196700.Wm82.a2.v1;Glyma.06G169100.Wm82.a2.v1;Glyma.11G178400.Wm82.a2.v1;Glyma.18G064000.Wm82.a2.v1;Glyma.09G041400.Wm82.a2.v1;Glyma.06G068700.Wm82.a2.v1;Glyma.15G023500.Wm82.a2.v1;Glyma.04G020400.Wm82.a2.v1;Glyma.01G162100.Wm82.a2.v1;Glyma.07G080400.Wm82.a2.v1;Glyma.06G020500.Wm82.a2.v1;Glyma.15G008400.Wm82.…	K01047+K01047+K01047+K01114+K01114+K01114+K01114+K01115+K01115+K01115+K01115+K01115+K01115+K01115+K01115+K01115+K01115+K01115+K01115+K01115+K13510+K13510+K14674+K14674+K14674+K16860	9	Glyma.01G002400.Wm82.a2.v1;Glyma.07G129900.Wm82.a2.v1;Glyma.04G196700.Wm82.a2.v1;Glyma.06G169100.Wm82.a2.v1;Glyma.06G068700.Wm82.a2.v1;Glyma.15G023500.Wm82.a2.v1;Glyma.07G080400.Wm82.a2.v1;Glyma.18G288600.Wm82.a2.v1;Glyma.07G010900.Wm82.a2.v1	17	Glyma.07G127900.Wm82.a2.v1;Glyma.11G178400.Wm82.a2.v1;Glyma.18G064000.Wm82.a2.v1;Glyma.09G041400.Wm82.a2.v1;Glyma.04G020400.Wm82.a2.v1;Glyma.01G162100.Wm82.a2.v1;Glyma.06G020500.Wm82.a2.v1;Glyma.15G008400.Wm82.a2.v1;Glyma.08G126700.Wm82.a2.v1;Glyma.11G081500.Wm82.a2.v1;Glyma.13G364900.Wm82.a2.v1;Glyma.08G262200.Wm82.a2.v1;Glyma.06G033800.Wm82.a2.v1;Glyma.19G132900.Wm82.a2.v1;Glyma.03G130900.Wm82.…
SNARE interactions in vesicular transport	ko04130	38 out of 5490 0.692167577413479%	99 out of 17069 0.579998828285195%	0.112049	38	Glyma.16G075400.Wm82.a2.v1;Glyma.16G154200.Wm82.a2.v1;Glyma.02G195400.Wm82.a2.v1;Glyma.12G194900.Wm82.a2.v1;Glyma.10G082400.Wm82.a2.v1;Glyma.13G307600.Wm82.a2.v1;Glyma.02G255700.Wm82.a2.v1;Glyma.07G091000.Wm82.a2.v1;Glyma.13G060700.Wm82.a2.v1;Glyma.02G111400.Wm82.a2.v1;Glyma.01G137300.Wm82.a2.v1;Glyma.08G304700.Wm82.a2.v1;Glyma.18G114700.Wm82.a2.v1;Glyma.09G019100.Wm82.a2.v1;Glyma.15G125200.Wm82.…	K08486+K08486+K08486+K08486+K08486+K08486+K08490+K08492+K08493+K08493+K08495+K08496+K08496+K08497+K08497+K08500+K08503+K08503+K08503+K08504+K08504+K08505+K08505+K08505+K08506+K08506+K08506+K08507+K08507+K08507+K08507+K08515+K08515+K08516+K08516+K08517+K08517+K08517	6	Glyma.16G154200.Wm82.a2.v1;Glyma.07G091000.Wm82.a2.v1;Glyma.02G111400.Wm82.a2.v1;Glyma.10G034800.Wm82.a2.v1;Glyma.04G097000.Wm82.a2.v1;Glyma.02G211500.Wm82.a2.v1	32	Glyma.16G075400.Wm82.a2.v1;Glyma.02G195400.Wm82.a2.v1;Glyma.12G194900.Wm82.a2.v1;Glyma.10G082400.Wm82.a2.v1;Glyma.13G307600.Wm82.a2.v1;Glyma.02G255700.Wm82.a2.v1;Glyma.13G060700.Wm82.a2.v1;Glyma.01G137300.Wm82.a2.v1;Glyma.08G304700.Wm82.a2.v1;Glyma.18G114700.Wm82.a2.v1;Glyma.09G019100.Wm82.a2.v1;Glyma.15G125200.Wm82.a2.v1;Glyma.08G316900.Wm82.a2.v1;Glyma.18G089600.Wm82.a2.v1;Glyma.08G322600.Wm82.…
Glycerophospholipid metabolism	ko00564	100 out of 5490 1.82149362477231%	280 out of 17069 1.64040072646318%	0.112222	100	Glyma.02G186600.Wm82.a2.v1;Glyma.19G053500.Wm82.a2.v1;Glyma.12G011200.Wm82.a2.v1;Glyma.02G218700.Wm82.a2.v1;Glyma.20G183100.Wm82.a2.v1;Glyma.08G218900.Wm82.a2.v1;Glyma.01G014200.Wm82.a2.v1;Glyma.06G299200.Wm82.a2.v1;Glyma.05G022500.Wm82.a2.v1;Glyma.17G067400.Wm82.a2.v1;Glyma.13G302200.Wm82.a2.v1;Glyma.12G200100.Wm82.a2.v1;Glyma.09G270100.Wm82.a2.v1;Glyma.18G220000.Wm82.a2.v1;Glyma.15G157500.Wm82.…	K00006+K00006+K00006+K00006+K00111+K00550+K00630+K00901+K00901+K00901+K00901+K00901+K00967+K00967+K00968+K00995+K00995+K01047+K01047+K01047+K01114+K01114+K01114+K01114+K01115+K01115+K01115+K01115+K01115+K01115+K01115+K01115+K01115+K01115+K01115+K01115+K01115+K01126+K01126+K01126+K01126+K01126+K01613+K01613+K05929+K05929+K05929+K06130+K06130+K06130+K06130+K06130+K08730+K13506+K13508+K13508+K13508+…	48	Glyma.12G011200.Wm82.a2.v1;Glyma.02G218700.Wm82.a2.v1;Glyma.20G183100.Wm82.a2.v1;Glyma.08G218900.Wm82.a2.v1;Glyma.01G014200.Wm82.a2.v1;Glyma.06G299200.Wm82.a2.v1;Glyma.05G022500.Wm82.a2.v1;Glyma.09G270100.Wm82.a2.v1;Glyma.18G220000.Wm82.a2.v1;Glyma.18G302100.Wm82.a2.v1;Glyma.10G294500.Wm82.a2.v1;Glyma.01G002400.Wm82.a2.v1;Glyma.07G129900.Wm82.a2.v1;Glyma.04G196700.Wm82.a2.v1;Glyma.06G169100.Wm82.…	52	Glyma.02G186600.Wm82.a2.v1;Glyma.19G053500.Wm82.a2.v1;Glyma.17G067400.Wm82.a2.v1;Glyma.13G302200.Wm82.a2.v1;Glyma.12G200100.Wm82.a2.v1;Glyma.15G157500.Wm82.a2.v1;Glyma.07G127900.Wm82.a2.v1;Glyma.11G178400.Wm82.a2.v1;Glyma.18G064000.Wm82.a2.v1;Glyma.09G041400.Wm82.a2.v1;Glyma.04G020400.Wm82.a2.v1;Glyma.01G162100.Wm82.a2.v1;Glyma.06G020500.Wm82.a2.v1;Glyma.15G008400.Wm82.a2.v1;Glyma.08G126700.Wm82.…
One carbon pool by folate	ko00670	19 out of 5490 0.34608378870674%	46 out of 17069 0.269494405061808%	0.121874	19	Glyma.06G325300.Wm82.a2.v1;Glyma.04G256100.Wm82.a2.v1;Glyma.18G150000.Wm82.a2.v1;Glyma.02G217100.Wm82.a2.v1;Glyma.13G077700.Wm82.a2.v1;Glyma.06G107800.Wm82.a2.v1;Glyma.13G222300.Wm82.a2.v1;Glyma.08G108900.Wm82.a2.v1;Glyma.05G152100.Wm82.a2.v1;Glyma.19G115900.Wm82.a2.v1;Glyma.04G133100.Wm82.a2.v1;Glyma.11G158400.Wm82.a2.v1;Glyma.17G142800.Wm82.a2.v1;Glyma.01G208000.Wm82.a2.v1;Glyma.16G164900.Wm82.…	K00297+K00297+K00600+K00600+K00600+K00600+K00600+K00600+K00600+K00601+K00602+K00602+K01433+K01433+K01934+K01938+K01938+K13998+K13998	16	Glyma.06G325300.Wm82.a2.v1;Glyma.04G256100.Wm82.a2.v1;Glyma.02G217100.Wm82.a2.v1;Glyma.13G077700.Wm82.a2.v1;Glyma.06G107800.Wm82.a2.v1;Glyma.08G108900.Wm82.a2.v1;Glyma.05G152100.Wm82.a2.v1;Glyma.19G115900.Wm82.a2.v1;Glyma.04G133100.Wm82.a2.v1;Glyma.11G158400.Wm82.a2.v1;Glyma.17G142800.Wm82.a2.v1;Glyma.01G208000.Wm82.a2.v1;Glyma.16G164900.Wm82.a2.v1;Glyma.10G293800.Wm82.a2.v1;Glyma.12G041000.Wm82.…	3	Glyma.18G150000.Wm82.a2.v1;Glyma.13G222300.Wm82.a2.v1;Glyma.10G112700.Wm82.a2.v1
Amino sugar and nucleotide sugar metabolism	ko00520	127 out of 5490 2.31329690346084%	362 out of 17069 2.12080379635597%	0.126473	127	Glyma.02G115400.Wm82.a2.v1;Glyma.19G028500.Wm82.a2.v1;Glyma.01G057100.Wm82.a2.v1;Glyma.13G057700.Wm82.a2.v1;Glyma.18G265100.Wm82.a2.v1;Glyma.05G008100.Wm82.a2.v1;Glyma.03G006900.Wm82.a2.v1;Glyma.19G119000.Wm82.a2.v1;Glyma.17G116400.Wm82.a2.v1;Glyma.19G214100.Wm82.a2.v1;Glyma.09G249100.Wm82.a2.v1;Glyma.01G226900.Wm82.a2.v1;Glyma.11G095600.Wm82.a2.v1;Glyma.12G021700.Wm82.a2.v1;Glyma.11G015800.Wm82.…	K00012+K00012+K00012+K00012+K00012+K00326+K00326+K00326+K00326+K00770+K00820+K00844+K00844+K00844+K00844+K00844+K00847+K00847+K00847+K00847+K00847+K00847+K00847+K00847+K00847+K00847+K00847+K00847+K00963+K00963+K00963+K00966+K00966+K00966+K00966+K00972+K00972+K00975+K00975+K00975+K00975+K00975+K00975+K00975+K00975+K01183+K01183+K01183+K01183+K01183+K01183+K01183+K01183+K01183+K01183+K01209+K01209+…	83	Glyma.02G115400.Wm82.a2.v1;Glyma.19G028500.Wm82.a2.v1;Glyma.01G057100.Wm82.a2.v1;Glyma.13G057700.Wm82.a2.v1;Glyma.18G265100.Wm82.a2.v1;Glyma.05G008100.Wm82.a2.v1;Glyma.03G006900.Wm82.a2.v1;Glyma.19G119000.Wm82.a2.v1;Glyma.17G116400.Wm82.a2.v1;Glyma.19G214100.Wm82.a2.v1;Glyma.09G249100.Wm82.a2.v1;Glyma.07G124500.Wm82.a2.v1;Glyma.16G200600.Wm82.a2.v1;Glyma.01G062100.Wm82.a2.v1;Glyma.17G251900.Wm82.…	44	Glyma.01G226900.Wm82.a2.v1;Glyma.11G095600.Wm82.a2.v1;Glyma.12G021700.Wm82.a2.v1;Glyma.11G015800.Wm82.a2.v1;Glyma.15G029800.Wm82.a2.v1;Glyma.19G050100.Wm82.a2.v1;Glyma.05G132100.Wm82.a2.v1;Glyma.08G086700.Wm82.a2.v1;Glyma.12G042400.Wm82.a2.v1;Glyma.03G226100.Wm82.a2.v1;Glyma.11G116600.Wm82.a2.v1;Glyma.11G116700.Wm82.a2.v1;Glyma.06G030400.Wm82.a2.v1;Glyma.18G047500.Wm82.a2.v1;Glyma.15G015100.Wm82.…
Glycerolipid metabolism	ko00561	71 out of 5490 1.29326047358834%	197 out of 17069 1.15413908254731%	0.137078	71	Glyma.03G070100.Wm82.a2.v1;Glyma.01G102600.Wm82.a2.v1;Glyma.03G066800.Wm82.a2.v1;Glyma.03G066600.Wm82.a2.v1;Glyma.06G183900.Wm82.a2.v1;Glyma.17G091000.Wm82.a2.v1;Glyma.02G034000.Wm82.a2.v1;Glyma.16G131700.Wm82.a2.v1;Glyma.15G034400.Wm82.a2.v1;Glyma.14G152100.Wm82.a2.v1;Glyma.01G014200.Wm82.a2.v1;Glyma.11G190400.Wm82.a2.v1;Glyma.13G108100.Wm82.a2.v1;Glyma.07G028600.Wm82.a2.v1;Glyma.06G299200.Wm82.…	K00002+K00002+K00002+K00002+K00128+K00128+K00128+K00128+K00128+K00128+K00630+K00679+K00679+K00864+K00901+K00901+K00901+K00901+K00901+K01054+K01054+K01054+K01054+K01054+K01054+K01054+K01054+K03715+K03715+K03715+K06119+K07407+K07407+K07407+K07407+K09480+K09480+K09480+K11155+K11155+K13506+K13508+K13508+K13508+K13508+K13508+K13508+K13508+K13513+K13513+K13523+K13523+K14085+K14085+K14674+K14674+K14674+…	29	Glyma.06G183900.Wm82.a2.v1;Glyma.17G091000.Wm82.a2.v1;Glyma.16G131700.Wm82.a2.v1;Glyma.15G034400.Wm82.a2.v1;Glyma.01G014200.Wm82.a2.v1;Glyma.11G190400.Wm82.a2.v1;Glyma.13G108100.Wm82.a2.v1;Glyma.06G299200.Wm82.a2.v1;Glyma.05G022500.Wm82.a2.v1;Glyma.10G273600.Wm82.a2.v1;Glyma.13G183800.Wm82.a2.v1;Glyma.14G104100.Wm82.a2.v1;Glyma.17G221900.Wm82.a2.v1;Glyma.13G162600.Wm82.a2.v1;Glyma.01G113000.Wm82.…	42	Glyma.03G070100.Wm82.a2.v1;Glyma.01G102600.Wm82.a2.v1;Glyma.03G066800.Wm82.a2.v1;Glyma.03G066600.Wm82.a2.v1;Glyma.02G034000.Wm82.a2.v1;Glyma.14G152100.Wm82.a2.v1;Glyma.07G028600.Wm82.a2.v1;Glyma.17G067400.Wm82.a2.v1;Glyma.13G302200.Wm82.a2.v1;Glyma.12G200100.Wm82.a2.v1;Glyma.10G211200.Wm82.a2.v1;Glyma.08G056600.Wm82.a2.v1;Glyma.07G192600.Wm82.a2.v1;Glyma.06G087100.Wm82.a2.v1;Glyma.04G085500.Wm82.…
alpha-Linolenic acid metabolism	ko00592	56 out of 5490 1.0200364298725%	153 out of 17069 0.896361825531666%	0.137446	56	Glyma.08G347300.Wm82.a2.v1;Glyma.08G240200.Wm82.a2.v1;Glyma.18G158700.Wm82.a2.v1;Glyma.05G180100.Wm82.a2.v1;Glyma.05G180200.Wm82.a2.v1;Glyma.03G056400.Wm82.a2.v1;Glyma.18G202800.Wm82.a2.v1;Glyma.20G054100.Wm82.a2.v1;Glyma.11G197500.Wm82.a2.v1;Glyma.11G130200.Wm82.a2.v1;Glyma.13G030300.Wm82.a2.v1;Glyma.12G054700.Wm82.a2.v1;Glyma.20G054000.Wm82.a2.v1;Glyma.07G127900.Wm82.a2.v1;Glyma.01G002400.Wm82.…	K00224+K00224+K00224+K00232+K00232+K00232+K00232+K00454+K00454+K00454+K00454+K00454+K00454+K01047+K01047+K01047+K01723+K01723+K05894+K05894+K05894+K05894+K07513+K07513+K07513+K08241+K10525+K10525+K10525+K10526+K10526+K10527+K10527+K10527+K10529+K10529+K14674+K14674+K14674+K16818+K16818+K16818+K16818+K16818+K16818+K16818+K16818+K16818+K16818+K18857+K18857+K18857+K18857+K22389+K22389+K22389	22	Glyma.08G347300.Wm82.a2.v1;Glyma.08G240200.Wm82.a2.v1;Glyma.18G158700.Wm82.a2.v1;Glyma.20G054100.Wm82.a2.v1;Glyma.11G197500.Wm82.a2.v1;Glyma.11G130200.Wm82.a2.v1;Glyma.01G002400.Wm82.a2.v1;Glyma.07G129900.Wm82.a2.v1;Glyma.01G235600.Wm82.a2.v1;Glyma.07G180100.Wm82.a2.v1;Glyma.14G072300.Wm82.a2.v1;Glyma.18G280900.Wm82.a2.v1;Glyma.13G047300.Wm82.a2.v1;Glyma.19G044900.Wm82.a2.v1;Glyma.09G087100.Wm82.…	34	Glyma.05G180100.Wm82.a2.v1;Glyma.05G180200.Wm82.a2.v1;Glyma.03G056400.Wm82.a2.v1;Glyma.18G202800.Wm82.a2.v1;Glyma.13G030300.Wm82.a2.v1;Glyma.12G054700.Wm82.a2.v1;Glyma.20G054000.Wm82.a2.v1;Glyma.07G127900.Wm82.a2.v1;Glyma.14G078600.Wm82.a2.v1;Glyma.12G047600.Wm82.a2.v1;Glyma.13G109700.Wm82.a2.v1;Glyma.14G223600.Wm82.a2.v1;Glyma.19G057500.Wm82.a2.v1;Glyma.20G077000.Wm82.a2.v1;Glyma.10G124700.Wm82.…
Biosynthesis of unsaturated fatty acids	ko01040	19 out of 5490 0.34608378870674%	47 out of 17069 0.275352979084891%	0.145358	19	Glyma.05G180100.Wm82.a2.v1;Glyma.05G180200.Wm82.a2.v1;Glyma.03G056400.Wm82.a2.v1;Glyma.18G202800.Wm82.a2.v1;Glyma.18G232000.Wm82.a2.v1;Glyma.03G009800.Wm82.a2.v1;Glyma.02G138100.Wm82.a2.v1;Glyma.13G038600.Wm82.a2.v1;Glyma.07G207200.Wm82.a2.v1;Glyma.20G077000.Wm82.a2.v1;Glyma.10G124700.Wm82.a2.v1;Glyma.07G180100.Wm82.a2.v1;Glyma.11G245700.Wm82.a2.v1;Glyma.18G011600.Wm82.a2.v1;Glyma.17G176200.Wm82.…	K00232+K00232+K00232+K00232+K01068+K01068+K03921+K03921+K03921+K07513+K07513+K07513+K10251+K10251+K10251+K10251+K10703+K10703+K10703	10	Glyma.03G009800.Wm82.a2.v1;Glyma.02G138100.Wm82.a2.v1;Glyma.13G038600.Wm82.a2.v1;Glyma.07G207200.Wm82.a2.v1;Glyma.07G180100.Wm82.a2.v1;Glyma.18G011600.Wm82.a2.v1;Glyma.17G176200.Wm82.a2.v1;Glyma.18G011500.Wm82.a2.v1;Glyma.08G279700.Wm82.a2.v1;Glyma.18G146900.Wm82.a2.v1	9	Glyma.05G180100.Wm82.a2.v1;Glyma.05G180200.Wm82.a2.v1;Glyma.03G056400.Wm82.a2.v1;Glyma.18G202800.Wm82.a2.v1;Glyma.18G232000.Wm82.a2.v1;Glyma.20G077000.Wm82.a2.v1;Glyma.10G124700.Wm82.a2.v1;Glyma.11G245700.Wm82.a2.v1;Glyma.11G143000.Wm82.a2.v1
Phenylalanine metabolism	ko00360	32 out of 5490 0.58287795992714%	84 out of 17069 0.492120217938954%	0.147157	32	Glyma.06G254700.Wm82.a2.v1;Glyma.06G238900.Wm82.a2.v1;Glyma.15G276400.Wm82.a2.v1;Glyma.17G085500.Wm82.a2.v1;Glyma.02G038500.Wm82.a2.v1;Glyma.18G143600.Wm82.a2.v1;Glyma.06G178400.Wm82.a2.v1;Glyma.14G030400.Wm82.a2.v1;Glyma.06G235500.Wm82.a2.v1;Glyma.15G053800.Wm82.a2.v1;Glyma.10G155400.Wm82.a2.v1;Glyma.05G199000.Wm82.a2.v1;Glyma.05G116700.Wm82.a2.v1;Glyma.05G149500.Wm82.a2.v1;Glyma.08G178700.Wm82.…	K00074+K00074+K00276+K00276+K00276+K00276+K00276+K00457+K00815+K01426+K01426+K01426+K01426+K01426+K01426+K01593+K01593+K01593+K01593+K01692+K01692+K07253+K07253+K07253+K07253+K10775+K10775+K10775+K10775+K14455+K15849+K15849	18	Glyma.15G276400.Wm82.a2.v1;Glyma.17G085500.Wm82.a2.v1;Glyma.06G178400.Wm82.a2.v1;Glyma.15G053800.Wm82.a2.v1;Glyma.10G155400.Wm82.a2.v1;Glyma.05G116700.Wm82.a2.v1;Glyma.05G149500.Wm82.a2.v1;Glyma.15G128000.Wm82.a2.v1;Glyma.03G167900.Wm82.a2.v1;Glyma.09G021700.Wm82.a2.v1;Glyma.07G059000.Wm82.a2.v1;Glyma.13G100900.Wm82.a2.v1;Glyma.20G180800.Wm82.a2.v1;Glyma.03G181600.Wm82.a2.v1;Glyma.13G145000.Wm82.…	14	Glyma.06G254700.Wm82.a2.v1;Glyma.06G238900.Wm82.a2.v1;Glyma.02G038500.Wm82.a2.v1;Glyma.18G143600.Wm82.a2.v1;Glyma.14G030400.Wm82.a2.v1;Glyma.06G235500.Wm82.a2.v1;Glyma.05G199000.Wm82.a2.v1;Glyma.08G178700.Wm82.a2.v1;Glyma.17G034100.Wm82.a2.v1;Glyma.07G239200.Wm82.a2.v1;Glyma.03G046200.Wm82.a2.v1;Glyma.18G207400.Wm82.a2.v1;Glyma.01G126200.Wm82.a2.v1;Glyma.06G275700.Wm82.a2.v1
Arachidonic acid metabolism	ko00590	20 out of 5490 0.364298724954463%	50 out of 17069 0.292928701154139%	0.150155	20	Glyma.15G135500.Wm82.a2.v1;Glyma.05G240100.Wm82.a2.v1;Glyma.01G219400.Wm82.a2.v1;Glyma.05G207100.Wm82.a2.v1;Glyma.08G013900.Wm82.a2.v1;Glyma.01G219500.Wm82.a2.v1;Glyma.14G101300.Wm82.a2.v1;Glyma.14G101200.Wm82.a2.v1;Glyma.11G024000.Wm82.a2.v1;Glyma.07G127900.Wm82.a2.v1;Glyma.01G002400.Wm82.a2.v1;Glyma.07G129900.Wm82.a2.v1;Glyma.04G023200.Wm82.a2.v1;Glyma.07G102200.Wm82.a2.v1;Glyma.09G177000.Wm82.…	K00079+K00432+K00432+K00432+K00432+K00432+K00432+K00432+K00432+K01047+K01047+K01047+K05309+K05309+K05309+K14674+K14674+K14674+K18592+K18592	9	Glyma.15G135500.Wm82.a2.v1;Glyma.01G219400.Wm82.a2.v1;Glyma.14G101300.Wm82.a2.v1;Glyma.14G101200.Wm82.a2.v1;Glyma.01G002400.Wm82.a2.v1;Glyma.07G129900.Wm82.a2.v1;Glyma.04G023200.Wm82.a2.v1;Glyma.07G102200.Wm82.a2.v1;Glyma.09G177000.Wm82.a2.v1	11	Glyma.05G240100.Wm82.a2.v1;Glyma.05G207100.Wm82.a2.v1;Glyma.08G013900.Wm82.a2.v1;Glyma.01G219500.Wm82.a2.v1;Glyma.11G024000.Wm82.a2.v1;Glyma.07G127900.Wm82.a2.v1;Glyma.19G132900.Wm82.a2.v1;Glyma.03G130900.Wm82.a2.v1;Glyma.02G190000.Wm82.a2.v1;Glyma.07G126200.Wm82.a2.v1;Glyma.11G236100.Wm82.a2.v1
Glycosaminoglycan degradation	ko00531	35 out of 5490 0.63752276867031%	93 out of 17069 0.544847384146699%	0.153618	35	Glyma.15G197800.Wm82.a2.v1;Glyma.13G163000.Wm82.a2.v1;Glyma.16G009200.Wm82.a2.v1;Glyma.05G023200.Wm82.a2.v1;Glyma.13G111500.Wm82.a2.v1;Glyma.09G091100.Wm82.a2.v1;Glyma.18G298500.Wm82.a2.v1;Glyma.03G235300.Wm82.a2.v1;Glyma.06G003300.Wm82.a2.v1;Glyma.19G233000.Wm82.a2.v1;Glyma.16G131800.Wm82.a2.v1;Glyma.10G245900.Wm82.a2.v1;Glyma.13G349600.Wm82.a2.v1;Glyma.15G169500.Wm82.a2.v1;Glyma.04G208500.Wm82.…	K07964+K07964+K07964+K07964+K07964+K07964+K10532+K10532+K10532+K10532+K12309+K12309+K12309+K12309+K12309+K12309+K12309+K12309+K12309+K12309+K12309+K12309+K12309+K12309+K12309+K12309+K12309+K12309+K12309+K12309+K12309+K12309+K12373+K12373+K12373	19	Glyma.15G197800.Wm82.a2.v1;Glyma.16G009200.Wm82.a2.v1;Glyma.05G023200.Wm82.a2.v1;Glyma.09G091100.Wm82.a2.v1;Glyma.18G298500.Wm82.a2.v1;Glyma.16G131800.Wm82.a2.v1;Glyma.04G208500.Wm82.a2.v1;Glyma.11G073100.Wm82.a2.v1;Glyma.01G170200.Wm82.a2.v1;Glyma.06G157300.Wm82.a2.v1;Glyma.02G051700.Wm82.a2.v1;Glyma.04G028600.Wm82.a2.v1;Glyma.13G327000.Wm82.a2.v1;Glyma.08G002500.Wm82.a2.v1;Glyma.11G147900.Wm82.…	16	Glyma.13G163000.Wm82.a2.v1;Glyma.13G111500.Wm82.a2.v1;Glyma.03G235300.Wm82.a2.v1;Glyma.06G003300.Wm82.a2.v1;Glyma.19G233000.Wm82.a2.v1;Glyma.10G245900.Wm82.a2.v1;Glyma.13G349600.Wm82.a2.v1;Glyma.15G169500.Wm82.a2.v1;Glyma.08G193500.Wm82.a2.v1;Glyma.08G111000.Wm82.a2.v1;Glyma.13G350700.Wm82.a2.v1;Glyma.09G062900.Wm82.a2.v1;Glyma.17G254100.Wm82.a2.v1;Glyma.15G023800.Wm82.a2.v1;Glyma.07G010400.Wm82.…
Autophagy - other	ko04136	31 out of 5490 0.564663023679417%	83 out of 17069 0.486261643915871%	0.184353	31	Glyma.08G113200.Wm82.a2.v1;Glyma.01G038800.Wm82.a2.v1;Glyma.18G129700.Wm82.a2.v1;Glyma.04G215500.Wm82.a2.v1;Glyma.03G069800.Wm82.a2.v1;Glyma.06G150700.Wm82.a2.v1;Glyma.01G099600.Wm82.a2.v1;Glyma.02G206500.Wm82.a2.v1;Glyma.05G189000.Wm82.a2.v1;Glyma.14G187000.Wm82.a2.v1;Glyma.08G146700.Wm82.a2.v1;Glyma.07G038100.Wm82.a2.v1;Glyma.02G008800.Wm82.a2.v1;Glyma.06G306300.Wm82.a2.v1;Glyma.17G013000.Wm82.…	K04382+K04382+K04382+K08269+K08269+K08269+K08269+K08330+K08331+K08331+K08331+K08336+K08341+K08341+K08341+K08341+K08341+K08341+K08341+K08341+K08341+K08341+K08342+K08343+K08343+K17606+K17606+K17890+K17907+K17908+K17908	1	Glyma.14G187000.Wm82.a2.v1	30	Glyma.08G113200.Wm82.a2.v1;Glyma.01G038800.Wm82.a2.v1;Glyma.18G129700.Wm82.a2.v1;Glyma.04G215500.Wm82.a2.v1;Glyma.03G069800.Wm82.a2.v1;Glyma.06G150700.Wm82.a2.v1;Glyma.01G099600.Wm82.a2.v1;Glyma.02G206500.Wm82.a2.v1;Glyma.05G189000.Wm82.a2.v1;Glyma.08G146700.Wm82.a2.v1;Glyma.07G038100.Wm82.a2.v1;Glyma.02G008800.Wm82.a2.v1;Glyma.06G306300.Wm82.a2.v1;Glyma.17G013000.Wm82.a2.v1;Glyma.15G108200.Wm82.…
Lipoic acid metabolism	ko00785	5 out of 5490 0.0910746812386157%	10 out of 17069 0.0585857402308278%	0.189748	5	Glyma.20G110200.Wm82.a2.v1;Glyma.10G279500.Wm82.a2.v1;Glyma.04G034800.Wm82.a2.v1;Glyma.08G314300.Wm82.a2.v1;Glyma.18G099900.Wm82.a2.v1	K03644+K03644+K03801+K03801+K03801	4	Glyma.20G110200.Wm82.a2.v1;Glyma.04G034800.Wm82.a2.v1;Glyma.08G314300.Wm82.a2.v1;Glyma.18G099900.Wm82.a2.v1	1	Glyma.10G279500.Wm82.a2.v1
2-Oxocarboxylic acid metabolism	ko01210	50 out of 5490 0.910746812386157%	139 out of 17069 0.814341789208507%	0.190421	50	Glyma.16G118900.Wm82.a2.v1;Glyma.05G005300.Wm82.a2.v1;Glyma.14G211000.Wm82.a2.v1;Glyma.19G005100.Wm82.a2.v1;Glyma.13G367900.Wm82.a2.v1;Glyma.13G291300.Wm82.a2.v1;Glyma.05G240700.Wm82.a2.v1;Glyma.08G047800.Wm82.a2.v1;Glyma.20G009400.Wm82.a2.v1;Glyma.07G179700.Wm82.a2.v1;Glyma.10G044300.Wm82.a2.v1;Glyma.10G044400.Wm82.a2.v1;Glyma.13G131900.Wm82.a2.v1;Glyma.07G045900.Wm82.a2.v1;Glyma.01G196300.Wm82.…	K00030+K00031+K00031+K00031+K00052+K00053+K00133+K00133+K00145+K00145+K00620+K00620+K00620+K00814+K00826+K00826+K00826+K00928+K00928+K00930+K00930+K01438+K01438+K01647+K01647+K01647+K01649+K01652+K01652+K01653+K01681+K01681+K01681+K01681+K01687+K01687+K01687+K01703+K01703+K01704+K11820+K11820+K11820+K11820+K14272+K14272+K14455+K14677+K14677+K14682	28	Glyma.16G118900.Wm82.a2.v1;Glyma.05G005300.Wm82.a2.v1;Glyma.14G211000.Wm82.a2.v1;Glyma.13G367900.Wm82.a2.v1;Glyma.13G291300.Wm82.a2.v1;Glyma.05G240700.Wm82.a2.v1;Glyma.08G047800.Wm82.a2.v1;Glyma.20G009400.Wm82.a2.v1;Glyma.07G179700.Wm82.a2.v1;Glyma.10G044300.Wm82.a2.v1;Glyma.13G131900.Wm82.a2.v1;Glyma.07G045900.Wm82.a2.v1;Glyma.02G066100.Wm82.a2.v1;Glyma.16G147300.Wm82.a2.v1;Glyma.04G073800.Wm82.…	22	Glyma.19G005100.Wm82.a2.v1;Glyma.10G044400.Wm82.a2.v1;Glyma.01G196300.Wm82.a2.v1;Glyma.06G050100.Wm82.a2.v1;Glyma.04G049200.Wm82.a2.v1;Glyma.01G198600.Wm82.a2.v1;Glyma.11G043300.Wm82.a2.v1;Glyma.02G288500.Wm82.a2.v1;Glyma.20G245300.Wm82.a2.v1;Glyma.12G098900.Wm82.a2.v1;Glyma.11G080600.Wm82.a2.v1;Glyma.01G162800.Wm82.a2.v1;novel.1778;Glyma.11G140300.Wm82.a2.v1;Glyma.04G188100.Wm82.a2.v1;Glyma.05G1…
Non-homologous end-joining	ko03450	8 out of 5490 0.145719489981785%	18 out of 17069 0.10545433241549%	0.191848	8	Glyma.02G065600.Wm82.a2.v1;Glyma.20G090300.Wm82.a2.v1;Glyma.10G141800.Wm82.a2.v1;Glyma.12G219100.Wm82.a2.v1;Glyma.18G002400.Wm82.a2.v1;Glyma.05G125700.Wm82.a2.v1;novel.106;Glyma.10G184800.Wm82.a2.v1	K03512+K04799+K04799+K10865+K10866+K10885+K10885+K10886	6	Glyma.02G065600.Wm82.a2.v1;Glyma.20G090300.Wm82.a2.v1;Glyma.10G141800.Wm82.a2.v1;Glyma.18G002400.Wm82.a2.v1;Glyma.05G125700.Wm82.a2.v1;Glyma.10G184800.Wm82.a2.v1	2	Glyma.12G219100.Wm82.a2.v1;novel.106
Citrate cycle (TCA cycle)	ko00020	45 out of 5490 0.819672131147541%	125 out of 17069 0.732321752885348%	0.203533	45	Glyma.10G006500.Wm82.a2.v1;Glyma.12G159300.Wm82.a2.v1;Glyma.06G231500.Wm82.a2.v1;Glyma.07G185400.Wm82.a2.v1;Glyma.16G118900.Wm82.a2.v1;Glyma.05G005300.Wm82.a2.v1;Glyma.14G211000.Wm82.a2.v1;Glyma.19G005100.Wm82.a2.v1;Glyma.01G038000.Wm82.a2.v1;Glyma.07G049600.Wm82.a2.v1;Glyma.19G141600.Wm82.a2.v1;Glyma.08G292800.Wm82.a2.v1;Glyma.19G260000.Wm82.a2.v1;Glyma.17G231400.Wm82.a2.v1;Glyma.08G096300.Wm82.…	K00025+K00026+K00026+K00026+K00030+K00031+K00031+K00031+K00161+K00161+K00161+K00161+K00161+K00162+K00162+K00162+K00164+K00164+K00234+K00382+K00382+K00382+K00382+K00382+K00627+K00627+K00627+K00627+K00658+K01610+K01610+K01610+K01647+K01647+K01647+K01648+K01648+K01648+K01648+K01648+K01648+K01681+K01681+K01681+K01681	32	Glyma.10G006500.Wm82.a2.v1;Glyma.12G159300.Wm82.a2.v1;Glyma.06G231500.Wm82.a2.v1;Glyma.07G185400.Wm82.a2.v1;Glyma.16G118900.Wm82.a2.v1;Glyma.05G005300.Wm82.a2.v1;Glyma.14G211000.Wm82.a2.v1;Glyma.01G038000.Wm82.a2.v1;Glyma.19G141600.Wm82.a2.v1;Glyma.08G292800.Wm82.a2.v1;Glyma.19G260000.Wm82.a2.v1;Glyma.17G231400.Wm82.a2.v1;Glyma.08G096300.Wm82.a2.v1;Glyma.14G092100.Wm82.a2.v1;Glyma.20G099200.Wm82.…	13	Glyma.19G005100.Wm82.a2.v1;Glyma.07G049600.Wm82.a2.v1;Glyma.10G290100.Wm82.a2.v1;Glyma.15G143100.Wm82.a2.v1;Glyma.09G038000.Wm82.a2.v1;Glyma.04G089700.Wm82.a2.v1;Glyma.01G019200.Wm82.a2.v1;Glyma.09G203500.Wm82.a2.v1;Glyma.02G288500.Wm82.a2.v1;Glyma.03G228900.Wm82.a2.v1;Glyma.12G098900.Wm82.a2.v1;Glyma.11G080600.Wm82.a2.v1;Glyma.01G162800.Wm82.a2.v1
RNA degradation	ko03018	126 out of 5490 2.29508196721311%	368 out of 17069 2.15595524049446%	0.209674	126	Glyma.08G280700.Wm82.a2.v1;Glyma.13G353400.Wm82.a2.v1;Glyma.15G020900.Wm82.a2.v1;Glyma.18G145500.Wm82.a2.v1;Glyma.07G126400.Wm82.a2.v1;Glyma.18G228500.Wm82.a2.v1;Glyma.06G081700.Wm82.a2.v1;Glyma.08G149700.Wm82.a2.v1;Glyma.06G164100.Wm82.a2.v1;Glyma.19G005800.Wm82.a2.v1;Glyma.20G207700.Wm82.a2.v1;Glyma.06G130800.Wm82.a2.v1;Glyma.14G142900.Wm82.a2.v1;Glyma.12G155500.Wm82.a2.v1;Glyma.16G071400.Wm82.…	K00850+K00850+K00850+K00850+K00850+K00962+K00962+K00962+K00962+K00962+K00962+K00962+K00962+K00962+K00962+K00962+K00962+K00962+K00962+K00962+K00962+K01148+K01148+K01148+K01148+K01148+K01148+K01148+K01148+K01148+K01148+K01689+K01689+K01689+K01689+K01689+K01689+K03514+K03514+K03514+K03514+K03678+K03679+K03681+K03681+K04043+K04043+K04043+K04043+K04077+K04077+K04077+K04077+K04077+K04077+K04077+K04077+…	79	Glyma.08G280700.Wm82.a2.v1;Glyma.15G020900.Wm82.a2.v1;Glyma.18G145500.Wm82.a2.v1;Glyma.07G126400.Wm82.a2.v1;Glyma.18G228500.Wm82.a2.v1;Glyma.06G081700.Wm82.a2.v1;Glyma.08G149700.Wm82.a2.v1;Glyma.19G005800.Wm82.a2.v1;Glyma.06G130800.Wm82.a2.v1;Glyma.12G155500.Wm82.a2.v1;Glyma.14G147300.Wm82.a2.v1;novel.2126;Glyma.18G076100.Wm82.a2.v1;Glyma.20G205000.Wm82.a2.v1;Glyma.17G054400.Wm82.a2.v1;Glyma.19G0…	47	Glyma.13G353400.Wm82.a2.v1;Glyma.06G164100.Wm82.a2.v1;Glyma.20G207700.Wm82.a2.v1;Glyma.14G142900.Wm82.a2.v1;Glyma.16G071400.Wm82.a2.v1;Glyma.20G001500.Wm82.a2.v1;Glyma.14G149800.Wm82.a2.v1;Glyma.03G212800.Wm82.a2.v1;novel.81;Glyma.08G043700.Wm82.a2.v1;Glyma.11G127300.Wm82.a2.v1;Glyma.05G236500.Wm82.a2.v1;Glyma.03G032900.Wm82.a2.v1;Glyma.07G082200.Wm82.a2.v1;Glyma.03G020100.Wm82.a2.v1;Glyma.02G126…
Starch and sucrose metabolism	ko00500	185 out of 5490 3.36976320582878%	547 out of 17069 3.20463999062628%	0.212212	185	Glyma.06G120500.Wm82.a2.v1;Glyma.01G195500.Wm82.a2.v1;Glyma.04G242800.Wm82.a2.v1;Glyma.13G235600.Wm82.a2.v1;Glyma.13G057800.Wm82.a2.v1;Glyma.02G096600.Wm82.a2.v1;Glyma.20G026700.Wm82.a2.v1;Glyma.11G029000.Wm82.a2.v1;Glyma.17G136300.Wm82.a2.v1;Glyma.15G182600.Wm82.a2.v1;Glyma.19G212800.Wm82.a2.v1;Glyma.15G151000.Wm82.a2.v1;Glyma.14G029100.Wm82.a2.v1;Glyma.08G308600.Wm82.a2.v1;Glyma.03G192300.Wm82.…	K00688+K00688+K00688+K00688+K00688+K00688+K00688+K00688+K00688+K00695+K00695+K00695+K00696+K00696+K00700+K00700+K00700+K00700+K00703+K00703+K00703+K00703+K00703+K00705+K00705+K00844+K00844+K00844+K00844+K00844+K00847+K00847+K00847+K00847+K00847+K00847+K00847+K00847+K00847+K00847+K00847+K00847+K00963+K00963+K00963+K00975+K00975+K00975+K00975+K00975+K00975+K00975+K00975+K01087+K01087+K01087+K01087+…	121	Glyma.13G235600.Wm82.a2.v1;Glyma.13G057800.Wm82.a2.v1;Glyma.02G096600.Wm82.a2.v1;Glyma.20G026700.Wm82.a2.v1;Glyma.11G029000.Wm82.a2.v1;Glyma.17G136300.Wm82.a2.v1;Glyma.08G308600.Wm82.a2.v1;Glyma.03G192300.Wm82.a2.v1;Glyma.19G192800.Wm82.a2.v1;Glyma.18G092600.Wm82.a2.v1;Glyma.08G082600.Wm82.a2.v1;Glyma.13G204700.Wm82.a2.v1;Glyma.13G062700.Wm82.a2.v1;Glyma.18G260100.Wm82.a2.v1;Glyma.03G121100.Wm82.…	64	Glyma.06G120500.Wm82.a2.v1;Glyma.01G195500.Wm82.a2.v1;Glyma.04G242800.Wm82.a2.v1;Glyma.15G182600.Wm82.a2.v1;Glyma.19G212800.Wm82.a2.v1;Glyma.15G151000.Wm82.a2.v1;Glyma.14G029100.Wm82.a2.v1;Glyma.06G018000.Wm82.a2.v1;Glyma.09G203700.Wm82.a2.v1;Glyma.01G226900.Wm82.a2.v1;Glyma.11G095600.Wm82.a2.v1;Glyma.12G021700.Wm82.a2.v1;Glyma.11G015800.Wm82.a2.v1;Glyma.15G029800.Wm82.a2.v1;Glyma.12G042400.Wm82.…
Selenocompound metabolism	ko00450	16 out of 5490 0.29143897996357%	41 out of 17069 0.240201534946394%	0.217151	16	Glyma.10G113100.Wm82.a2.v1;Glyma.02G185300.Wm82.a2.v1;Glyma.01G156600.Wm82.a2.v1;Glyma.19G114500.Wm82.a2.v1;Glyma.16G038300.Wm82.a2.v1;Glyma.09G235400.Wm82.a2.v1;Glyma.18G261600.Wm82.a2.v1;Glyma.10G172700.Wm82.a2.v1;Glyma.13G001200.Wm82.a2.v1;Glyma.09G227400.Wm82.a2.v1;Glyma.12G009400.Wm82.a2.v1;Glyma.10G289600.Wm82.a2.v1;Glyma.20G099600.Wm82.a2.v1;Glyma.10G242600.Wm82.a2.v1;Glyma.13G051000.Wm82.…	K00384+K00384+K00384+K00549+K00549+K01739+K01739+K01761+K01761+K01874+K01874+K01874+K01874+K13811+K13811+K13811	12	Glyma.10G113100.Wm82.a2.v1;Glyma.02G185300.Wm82.a2.v1;Glyma.01G156600.Wm82.a2.v1;Glyma.19G114500.Wm82.a2.v1;Glyma.16G038300.Wm82.a2.v1;Glyma.09G235400.Wm82.a2.v1;Glyma.18G261600.Wm82.a2.v1;Glyma.09G227400.Wm82.a2.v1;Glyma.12G009400.Wm82.a2.v1;Glyma.10G289600.Wm82.a2.v1;Glyma.20G099600.Wm82.a2.v1;Glyma.13G051000.Wm82.a2.v1	4	Glyma.10G172700.Wm82.a2.v1;Glyma.13G001200.Wm82.a2.v1;Glyma.10G242600.Wm82.a2.v1;Glyma.20G151500.Wm82.a2.v1
Biotin metabolism	ko00780	25 out of 5490 0.455373406193078%	68 out of 17069 0.398383033569629%	0.24457	25	Glyma.02G159200.Wm82.a2.v1;Glyma.16G042000.Wm82.a2.v1;Glyma.08G245300.Wm82.a2.v1;Glyma.11G248000.Wm82.a2.v1;Glyma.18G009200.Wm82.a2.v1;Glyma.18G156100.Wm82.a2.v1;Glyma.08G345900.Wm82.a2.v1;Glyma.11G101400.Wm82.a2.v1;Glyma.12G027300.Wm82.a2.v1;Glyma.06G316900.Wm82.a2.v1;Glyma.04G130900.Wm82.a2.v1;Glyma.15G052500.Wm82.a2.v1;Glyma.08G179900.Wm82.a2.v1;Glyma.13G128000.Wm82.a2.v1;Glyma.11G180700.Wm82.…	K00059+K00059+K00059+K00059+K00059+K00208+K00208+K00208+K00208+K00652+K00652+K02372+K02372+K09458+K09458+K09458+K09458+K09458+K09458+K09458+K09458+K09458+K09458+K09458+K09458	21	Glyma.02G159200.Wm82.a2.v1;Glyma.16G042000.Wm82.a2.v1;Glyma.11G248000.Wm82.a2.v1;Glyma.18G009200.Wm82.a2.v1;Glyma.18G156100.Wm82.a2.v1;Glyma.08G345900.Wm82.a2.v1;Glyma.11G101400.Wm82.a2.v1;Glyma.12G027300.Wm82.a2.v1;Glyma.06G316900.Wm82.a2.v1;Glyma.04G130900.Wm82.a2.v1;Glyma.15G052500.Wm82.a2.v1;Glyma.08G179900.Wm82.a2.v1;Glyma.13G128000.Wm82.a2.v1;Glyma.05G218600.Wm82.a2.v1;Glyma.05G129600.Wm82.…	4	Glyma.08G245300.Wm82.a2.v1;Glyma.11G180700.Wm82.a2.v1;novel.897;novel.285
D-Amino acid metabolism	ko00470	5 out of 5490 0.0910746812386157%	11 out of 17069 0.0644443142539106%	0.260195	5	Glyma.13G140700.Wm82.a2.v1;Glyma.19G174300.Wm82.a2.v1;Glyma.05G248600.Wm82.a2.v1;Glyma.11G244400.Wm82.a2.v1;Glyma.05G206600.Wm82.a2.v1	K01586+K01778+K05396+K05396+K12235	2	Glyma.13G140700.Wm82.a2.v1;Glyma.11G244400.Wm82.a2.v1	3	Glyma.19G174300.Wm82.a2.v1;Glyma.05G248600.Wm82.a2.v1;Glyma.05G206600.Wm82.a2.v1
Biosynthesis of secondary metabolites	ko01110	1242 out of 5490 22.6229508196721%	3813 out of 17069 22.3387427500146%	0.27592	1242	Glyma.09G161600.Wm82.a2.v1;Glyma.03G070100.Wm82.a2.v1;Glyma.01G102600.Wm82.a2.v1;Glyma.03G066800.Wm82.a2.v1;Glyma.03G066600.Wm82.a2.v1;Glyma.02G186600.Wm82.a2.v1;Glyma.19G053500.Wm82.a2.v1;Glyma.12G011200.Wm82.a2.v1;Glyma.02G218700.Wm82.a2.v1;Glyma.20G022700.Wm82.a2.v1;Glyma.01G210400.Wm82.a2.v1;Glyma.17G140600.Wm82.a2.v1;Glyma.16G113000.Wm82.a2.v1;Glyma.20G058000.Wm82.a2.v1;Glyma.01G156700.Wm82.…	K00001+K00002+K00002+K00002+K00002+K00006+K00006+K00006+K00006+K00013+K00016+K00016+K00021+K00021+K00021+K00021+K00025+K00026+K00026+K00026+K00030+K00031+K00031+K00031+K00033+K00036+K00036+K00036+K00052+K00053+K00058+K00058+K00058+K00058+K00059+K00059+K00059+K00059+K00059+K00083+K00083+K00083+K00083+K00083+K00088+K00088+K00099+K00099+K00106+K00106+K00111+K00121+K00121+K00121+K00121+K00121+K00128+…	753	Glyma.09G161600.Wm82.a2.v1;Glyma.12G011200.Wm82.a2.v1;Glyma.02G218700.Wm82.a2.v1;Glyma.20G022700.Wm82.a2.v1;Glyma.01G210400.Wm82.a2.v1;Glyma.17G140600.Wm82.a2.v1;Glyma.16G113000.Wm82.a2.v1;Glyma.20G058000.Wm82.a2.v1;Glyma.01G156700.Wm82.a2.v1;Glyma.11G088000.Wm82.a2.v1;Glyma.10G006500.Wm82.a2.v1;Glyma.12G159300.Wm82.a2.v1;Glyma.06G231500.Wm82.a2.v1;Glyma.07G185400.Wm82.a2.v1;Glyma.16G118900.Wm82.…	489	Glyma.03G070100.Wm82.a2.v1;Glyma.01G102600.Wm82.a2.v1;Glyma.03G066800.Wm82.a2.v1;Glyma.03G066600.Wm82.a2.v1;Glyma.02G186600.Wm82.a2.v1;Glyma.19G053500.Wm82.a2.v1;Glyma.19G005100.Wm82.a2.v1;Glyma.08G199000.Wm82.a2.v1;Glyma.19G077300.Wm82.a2.v1;Glyma.19G082300.Wm82.a2.v1;Glyma.08G245300.Wm82.a2.v1;Glyma.10G262400.Wm82.a2.v1;Glyma.15G263100.Wm82.a2.v1;Glyma.08G164100.Wm82.a2.v1;Glyma.13G340300.Wm82.…
Inositol phosphate metabolism	ko00562	70 out of 5490 1.27504553734062%	206 out of 17069 1.20686624875505%	0.310942	70	Glyma.07G183600.Wm82.a2.v1;Glyma.08G066600.Wm82.a2.v1;Glyma.07G126600.Wm82.a2.v1;Glyma.08G199300.Wm82.a2.v1;Glyma.07G013900.Wm82.a2.v1;Glyma.05G224500.Wm82.a2.v1;Glyma.06G013800.Wm82.a2.v1;Glyma.13G196700.Wm82.a2.v1;Glyma.06G159500.Wm82.a2.v1;Glyma.05G197200.Wm82.a2.v1;Glyma.15G234800.Wm82.a2.v1;Glyma.11G155500.Wm82.a2.v1;Glyma.13G083400.Wm82.a2.v1;Glyma.14G164700.Wm82.a2.v1;Glyma.04G206100.Wm82.…	K00140+K00140+K00469+K00469+K00469+K00469+K00888+K00889+K00889+K00889+K00889+K00889+K00889+K00889+K00889+K00889+K00913+K00915+K00921+K00921+K00921+K00921+K00921+K01099+K01099+K01099+K01099+K01110+K01110+K01114+K01114+K01114+K01114+K01765+K01803+K01803+K01803+K01858+K01858+K01858+K01858+K05857+K05857+K05857+K05857+K05857+K10047+K10047+K10572+K10572+K18649+K19517+K19517+K19801+K20279+K21797+K22913+…	38	Glyma.07G126600.Wm82.a2.v1;Glyma.06G013800.Wm82.a2.v1;Glyma.06G159500.Wm82.a2.v1;Glyma.05G197200.Wm82.a2.v1;Glyma.15G234800.Wm82.a2.v1;Glyma.13G083400.Wm82.a2.v1;Glyma.14G164700.Wm82.a2.v1;Glyma.04G206100.Wm82.a2.v1;Glyma.15G046400.Wm82.a2.v1;Glyma.17G045200.Wm82.a2.v1;Glyma.19G016800.Wm82.a2.v1;Glyma.11G052700.Wm82.a2.v1;Glyma.01G189500.Wm82.a2.v1;Glyma.04G196700.Wm82.a2.v1;Glyma.06G169100.Wm82.…	32	Glyma.07G183600.Wm82.a2.v1;Glyma.08G066600.Wm82.a2.v1;Glyma.08G199300.Wm82.a2.v1;Glyma.07G013900.Wm82.a2.v1;Glyma.05G224500.Wm82.a2.v1;Glyma.13G196700.Wm82.a2.v1;Glyma.11G155500.Wm82.a2.v1;Glyma.20G136300.Wm82.a2.v1;Glyma.12G240900.Wm82.a2.v1;Glyma.07G045600.Wm82.a2.v1;Glyma.17G043800.Wm82.a2.v1;Glyma.04G023100.Wm82.a2.v1;Glyma.17G259400.Wm82.a2.v1;Glyma.10G171700.Wm82.a2.v1;Glyma.14G077900.Wm82.…
Tryptophan metabolism	ko00380	53 out of 5490 0.965391621129326%	155 out of 17069 0.908078973577831%	0.320982	53	Glyma.06G183900.Wm82.a2.v1;Glyma.17G091000.Wm82.a2.v1;Glyma.02G034000.Wm82.a2.v1;Glyma.16G131700.Wm82.a2.v1;Glyma.15G034400.Wm82.a2.v1;Glyma.14G152100.Wm82.a2.v1;Glyma.07G241600.Wm82.a2.v1;Glyma.15G143100.Wm82.a2.v1;Glyma.17G032300.Wm82.a2.v1;Glyma.09G038000.Wm82.a2.v1;Glyma.17G037900.Wm82.a2.v1;Glyma.02G308500.Wm82.a2.v1;Glyma.14G004600.Wm82.a2.v1;Glyma.17G005300.Wm82.a2.v1;Glyma.07G268500.Wm82.…	K00128+K00128+K00128+K00128+K00128+K00128+K00382+K00382+K00382+K00382+K00382+K00626+K00626+K00626+K00626+K00658+K00837+K00837+K01426+K01426+K01426+K01426+K01426+K01426+K01593+K01593+K01593+K01593+K01692+K01692+K03781+K03781+K11816+K11816+K11816+K11820+K11820+K11820+K11820+K13066+K13066+K13066+K13066+K13066+K13066+K14085+K14085+K16903+K22450+K22450+K22450+K22588+K23947	28	Glyma.06G183900.Wm82.a2.v1;Glyma.17G091000.Wm82.a2.v1;Glyma.16G131700.Wm82.a2.v1;Glyma.15G034400.Wm82.a2.v1;Glyma.07G241600.Wm82.a2.v1;Glyma.17G032300.Wm82.a2.v1;Glyma.17G037900.Wm82.a2.v1;Glyma.14G004600.Wm82.a2.v1;Glyma.14G022100.Wm82.a2.v1;Glyma.15G053800.Wm82.a2.v1;Glyma.10G155400.Wm82.a2.v1;Glyma.05G116700.Wm82.a2.v1;Glyma.05G149500.Wm82.a2.v1;Glyma.15G128000.Wm82.a2.v1;Glyma.03G167900.Wm82.…	25	Glyma.02G034000.Wm82.a2.v1;Glyma.14G152100.Wm82.a2.v1;Glyma.15G143100.Wm82.a2.v1;Glyma.09G038000.Wm82.a2.v1;Glyma.02G308500.Wm82.a2.v1;Glyma.17G005300.Wm82.a2.v1;Glyma.07G268500.Wm82.a2.v1;Glyma.13G361500.Wm82.a2.v1;Glyma.15G012300.Wm82.a2.v1;Glyma.05G199000.Wm82.a2.v1;Glyma.08G178700.Wm82.a2.v1;Glyma.17G034100.Wm82.a2.v1;Glyma.07G239200.Wm82.a2.v1;Glyma.14G223500.Wm82.a2.v1;Glyma.04G017500.Wm82.…
Metabolic pathways	ko01100	2166 out of 5490 39.4535519125683%	6698 out of 17069 39.2407288066085%	0.353574	2166	Glyma.09G161600.Wm82.a2.v1;Glyma.03G070100.Wm82.a2.v1;Glyma.01G102600.Wm82.a2.v1;Glyma.03G066800.Wm82.a2.v1;Glyma.03G066600.Wm82.a2.v1;Glyma.16G199200.Wm82.a2.v1;Glyma.02G115400.Wm82.a2.v1;Glyma.19G028500.Wm82.a2.v1;Glyma.01G057100.Wm82.a2.v1;Glyma.13G057700.Wm82.a2.v1;Glyma.18G265100.Wm82.a2.v1;Glyma.20G022700.Wm82.a2.v1;Glyma.01G210400.Wm82.a2.v1;Glyma.17G140600.Wm82.a2.v1;Glyma.05G226700.Wm82.…	K00001+K00002+K00002+K00002+K00002+K00008+K00012+K00012+K00012+K00012+K00012+K00013+K00016+K00016+K00020+K00020+K00020+K00021+K00021+K00021+K00021+K00025+K00026+K00026+K00026+K00029+K00029+K00029+K00029+K00029+K00029+K00030+K00031+K00031+K00031+K00033+K00036+K00036+K00036+K00051+K00051+K00052+K00053+K00058+K00058+K00058+K00058+K00059+K00059+K00059+K00059+K00059+K00074+K00074+K00079+K00083+K00083+…	1311	Glyma.09G161600.Wm82.a2.v1;Glyma.02G115400.Wm82.a2.v1;Glyma.19G028500.Wm82.a2.v1;Glyma.01G057100.Wm82.a2.v1;Glyma.13G057700.Wm82.a2.v1;Glyma.18G265100.Wm82.a2.v1;Glyma.20G022700.Wm82.a2.v1;Glyma.01G210400.Wm82.a2.v1;Glyma.17G140600.Wm82.a2.v1;Glyma.16G113000.Wm82.a2.v1;Glyma.20G058000.Wm82.a2.v1;Glyma.01G156700.Wm82.a2.v1;Glyma.11G088000.Wm82.a2.v1;Glyma.10G006500.Wm82.a2.v1;Glyma.12G159300.Wm82.…	855	Glyma.03G070100.Wm82.a2.v1;Glyma.01G102600.Wm82.a2.v1;Glyma.03G066800.Wm82.a2.v1;Glyma.03G066600.Wm82.a2.v1;Glyma.16G199200.Wm82.a2.v1;Glyma.05G226700.Wm82.a2.v1;Glyma.07G103000.Wm82.a2.v1;Glyma.08G033400.Wm82.a2.v1;Glyma.01G008500.Wm82.a2.v1;novel.1389;novel.1390;Glyma.19G005100.Wm82.a2.v1;Glyma.08G199000.Wm82.a2.v1;Glyma.19G077300.Wm82.a2.v1;Glyma.19G082300.Wm82.a2.v1;Glyma.08G245300.Wm82.a2.v1…
Sulfur relay system	ko04122	8 out of 5490 0.145719489981785%	21 out of 17069 0.123030054484738%	0.35492	8	Glyma.20G043800.Wm82.a2.v1;Glyma.07G235100.Wm82.a2.v1;Glyma.07G235000.Wm82.a2.v1;Glyma.20G102700.Wm82.a2.v1;Glyma.15G268400.Wm82.a2.v1;Glyma.08G157800.Wm82.a2.v1;Glyma.19G139200.Wm82.a2.v1;Glyma.06G321300.Wm82.a2.v1	K03635+K03635+K03635+K03637+K03639+K03639+K14169+K21232	3	Glyma.07G235100.Wm82.a2.v1;Glyma.07G235000.Wm82.a2.v1;Glyma.20G102700.Wm82.a2.v1	5	Glyma.20G043800.Wm82.a2.v1;Glyma.15G268400.Wm82.a2.v1;Glyma.08G157800.Wm82.a2.v1;Glyma.19G139200.Wm82.a2.v1;Glyma.06G321300.Wm82.a2.v1
Taurine and hypotaurine metabolism	ko00430	11 out of 5490 0.200364298724954%	30 out of 17069 0.175757220692483%	0.362085	11	Glyma.15G201100.Wm82.a2.v1;Glyma.04G165000.Wm82.a2.v1;Glyma.09G094000.Wm82.a2.v1;Glyma.11G153100.Wm82.a2.v1;Glyma.05G023800.Wm82.a2.v1;Glyma.15G219600.Wm82.a2.v1;Glyma.16G218500.Wm82.a2.v1;Glyma.18G043600.Wm82.a2.v1;Glyma.11G213000.Wm82.a2.v1;Glyma.07G126200.Wm82.a2.v1;Glyma.11G236100.Wm82.a2.v1	K00485+K00485+K00485+K00485+K00485+K01580+K01580+K01580+K01580+K18592+K18592	5	Glyma.15G201100.Wm82.a2.v1;Glyma.04G165000.Wm82.a2.v1;Glyma.05G023800.Wm82.a2.v1;Glyma.16G218500.Wm82.a2.v1;Glyma.11G213000.Wm82.a2.v1	6	Glyma.09G094000.Wm82.a2.v1;Glyma.11G153100.Wm82.a2.v1;Glyma.15G219600.Wm82.a2.v1;Glyma.18G043600.Wm82.a2.v1;Glyma.07G126200.Wm82.a2.v1;Glyma.11G236100.Wm82.a2.v1
Cysteine and methionine metabolism	ko00270	100 out of 5490 1.82149362477231%	302 out of 17069 1.769289354971%	0.381887	100	Glyma.01G210400.Wm82.a2.v1;Glyma.17G140600.Wm82.a2.v1;Glyma.10G006500.Wm82.a2.v1;Glyma.12G159300.Wm82.a2.v1;Glyma.06G231500.Wm82.a2.v1;Glyma.07G185400.Wm82.a2.v1;Glyma.20G129400.Wm82.a2.v1;Glyma.08G223300.Wm82.a2.v1;Glyma.10G261400.Wm82.a2.v1;Glyma.07G003400.Wm82.a2.v1;Glyma.05G240700.Wm82.a2.v1;Glyma.08G047800.Wm82.a2.v1;Glyma.20G148700.Wm82.a2.v1;Glyma.20G148900.Wm82.a2.v1;Glyma.19G114500.Wm82.…	K00016+K00016+K00025+K00026+K00026+K00026+K00058+K00058+K00058+K00058+K00133+K00133+K00547+K00547+K00549+K00549+K00558+K00558+K00558+K00558+K00558+K00640+K00640+K00640+K00640+K00640+K00640+K00789+K00789+K00789+K00789+K00789+K00797+K00797+K00797+K00797+K00797+K00815+K00826+K00826+K00826+K00827+K00827+K00827+K00827+K00827+K00827+K00831+K00831+K00831+K00837+K00837+K00928+K00928+K01244+K01251+K01251+…	57	Glyma.01G210400.Wm82.a2.v1;Glyma.17G140600.Wm82.a2.v1;Glyma.10G006500.Wm82.a2.v1;Glyma.12G159300.Wm82.a2.v1;Glyma.06G231500.Wm82.a2.v1;Glyma.07G185400.Wm82.a2.v1;Glyma.20G129400.Wm82.a2.v1;Glyma.08G223300.Wm82.a2.v1;Glyma.10G261400.Wm82.a2.v1;Glyma.07G003400.Wm82.a2.v1;Glyma.05G240700.Wm82.a2.v1;Glyma.08G047800.Wm82.a2.v1;Glyma.19G114500.Wm82.a2.v1;Glyma.16G038300.Wm82.a2.v1;Glyma.01G007800.Wm82.…	43	Glyma.20G148700.Wm82.a2.v1;Glyma.20G148900.Wm82.a2.v1;Glyma.16G153700.Wm82.a2.v1;Glyma.02G072500.Wm82.a2.v1;Glyma.08G327400.Wm82.a2.v1;Glyma.17G039100.Wm82.a2.v1;Glyma.07G233800.Wm82.a2.v1;Glyma.15G190500.Wm82.a2.v1;Glyma.17G039000.Wm82.a2.v1;Glyma.17G092400.Wm82.a2.v1;Glyma.18G137100.Wm82.a2.v1;Glyma.06G235500.Wm82.a2.v1;Glyma.01G196300.Wm82.a2.v1;Glyma.06G050100.Wm82.a2.v1;Glyma.04G049200.Wm82.…
ABC transporters	ko02010	80 out of 5490 1.45719489981785%	241 out of 17069 1.41191633956295%	0.388537	80	Glyma.03G136000.Wm82.a2.v1;Glyma.04G173000.Wm82.a2.v1;Glyma.05G028500.Wm82.a2.v1;novel.1035;Glyma.09G147400.Wm82.a2.v1;Glyma.13G154800.Wm82.a2.v1;Glyma.05G019400.Wm82.a2.v1;Glyma.01G026000.Wm82.a2.v1;Glyma.14G220200.Wm82.a2.v1;Glyma.19G016400.Wm82.a2.v1;Glyma.17G259100.Wm82.a2.v1;Glyma.06G139500.Wm82.a2.v1;Glyma.07G081000.Wm82.a2.v1;Glyma.11G239800.Wm82.a2.v1;Glyma.19G021500.Wm82.a2.v1;Glyma.02G0…	K05643+K05643+K05643+K05643+K05657+K05658+K05658+K05658+K05658+K05658+K05658+K05658+K05658+K05658+K05658+K05658+K05658+K05658+K05658+K05658+K05658+K05658+K05658+K05658+K05658+K05658+K05666+K05666+K05666+K05666+K05666+K05666+K05666+K05666+K05666+K05666+K05666+K05666+K05666+K05666+K05666+K05666+K05666+K05666+K05666+K05666+K05681+K05681+K05681+K05681+K05681+K05681+K05681+K05681+K05681+K05681+K05681+…	51	Glyma.04G173000.Wm82.a2.v1;Glyma.05G028500.Wm82.a2.v1;Glyma.13G154800.Wm82.a2.v1;Glyma.05G019400.Wm82.a2.v1;Glyma.01G026000.Wm82.a2.v1;Glyma.14G220200.Wm82.a2.v1;Glyma.19G016400.Wm82.a2.v1;Glyma.17G259100.Wm82.a2.v1;Glyma.06G139500.Wm82.a2.v1;Glyma.07G081000.Wm82.a2.v1;Glyma.19G021500.Wm82.a2.v1;Glyma.02G038800.Wm82.a2.v1;Glyma.10G137600.Wm82.a2.v1;Glyma.08G342600.Wm82.a2.v1;Glyma.13G063700.Wm82.…	29	Glyma.03G136000.Wm82.a2.v1;novel.1035;Glyma.09G147400.Wm82.a2.v1;Glyma.11G239800.Wm82.a2.v1;Glyma.03G224100.Wm82.a2.v1;Glyma.18G286600.Wm82.a2.v1;Glyma.02G008000.Wm82.a2.v1;Glyma.03G101000.Wm82.a2.v1;Glyma.13G220000.Wm82.a2.v1;Glyma.10G019000.Wm82.a2.v1;Glyma.05G145000.Wm82.a2.v1;Glyma.18G080900.Wm82.a2.v1;Glyma.08G194600.Wm82.a2.v1;Glyma.20G165000.Wm82.a2.v1;Glyma.13G361900.Wm82.a2.v1;Glyma.12G0…
Carotenoid biosynthesis	ko00906	47 out of 5490 0.856102003642987%	140 out of 17069 0.820200363231589%	0.390895	47	Glyma.02G283400.Wm82.a2.v1;Glyma.02G240200.Wm82.a2.v1;Glyma.14G209700.Wm82.a2.v1;Glyma.14G031200.Wm82.a2.v1;Glyma.19G131400.Wm82.a2.v1;Glyma.03G128900.Wm82.a2.v1;Glyma.09G066200.Wm82.a2.v1;Glyma.10G086700.Wm82.a2.v1;Glyma.17G001300.Wm82.a2.v1;Glyma.02G056800.Wm82.a2.v1;Glyma.07G273600.Wm82.a2.v1;Glyma.16G139600.Wm82.a2.v1;Glyma.17G206700.Wm82.a2.v1;Glyma.20G058100.Wm82.a2.v1;Glyma.11G037100.Wm82.…	K02291+K02291+K02291+K02291+K06443+K06443+K06444+K09835+K09835+K09835+K09835+K09835+K09838+K09838+K09838+K09838+K09838+K09838+K09839+K09840+K09840+K09840+K09841+K09841+K09841+K09841+K09841+K09841+K09842+K09843+K09843+K09843+K09843+K09843+K09843+K09843+K09843+K14595+K14595+K14595+K15746+K15746+K15746+K15747+K17911+K17911+K17911	27	Glyma.02G283400.Wm82.a2.v1;Glyma.02G240200.Wm82.a2.v1;Glyma.14G209700.Wm82.a2.v1;Glyma.14G031200.Wm82.a2.v1;Glyma.19G131400.Wm82.a2.v1;Glyma.03G128900.Wm82.a2.v1;Glyma.10G086700.Wm82.a2.v1;Glyma.17G001300.Wm82.a2.v1;Glyma.07G273600.Wm82.a2.v1;Glyma.17G206700.Wm82.a2.v1;Glyma.20G058100.Wm82.a2.v1;Glyma.11G037100.Wm82.a2.v1;Glyma.01G205700.Wm82.a2.v1;Glyma.10G284100.Wm82.a2.v1;Glyma.08G096200.Wm82.…	20	Glyma.09G066200.Wm82.a2.v1;Glyma.02G056800.Wm82.a2.v1;Glyma.16G139600.Wm82.a2.v1;Glyma.10G282200.Wm82.a2.v1;Glyma.03G253500.Wm82.a2.v1;Glyma.01G154900.Wm82.a2.v1;Glyma.03G113200.Wm82.a2.v1;Glyma.04G174600.Wm82.a2.v1;Glyma.12G092800.Wm82.a2.v1;Glyma.15G211300.Wm82.a2.v1;Glyma.12G092900.Wm82.a2.v1;Glyma.02G272200.Wm82.a2.v1;Glyma.16G109300.Wm82.a2.v1;Glyma.09G218600.Wm82.a2.v1;Glyma.01G153300.Wm82.…
Pentose phosphate pathway	ko00030	48 out of 5490 0.87431693989071%	144 out of 17069 0.843634659323921%	0.412114	48	Glyma.18G277300.Wm82.a2.v1;Glyma.08G199000.Wm82.a2.v1;Glyma.19G077300.Wm82.a2.v1;Glyma.19G082300.Wm82.a2.v1;Glyma.17G075300.Wm82.a2.v1;Glyma.20G243500.Wm82.a2.v1;Glyma.10G293500.Wm82.a2.v1;Glyma.05G199800.Wm82.a2.v1;Glyma.05G056400.Wm82.a2.v1;Glyma.08G280700.Wm82.a2.v1;Glyma.13G353400.Wm82.a2.v1;Glyma.15G020900.Wm82.a2.v1;Glyma.18G145500.Wm82.a2.v1;Glyma.07G126400.Wm82.a2.v1;Glyma.08G289700.Wm82.…	K00033+K00036+K00036+K00036+K00131+K00615+K00615+K00616+K00616+K00850+K00850+K00850+K00850+K00850+K00851+K00851+K00852+K00852+K00895+K00895+K00895+K00895+K00895+K00895+K00895+K00895+K00948+K00948+K01057+K01057+K01623+K01623+K01623+K01623+K01623+K01623+K01623+K01623+K01783+K01807+K01810+K01835+K01835+K01835+K03841+K03841+K03841+K03841	33	Glyma.18G277300.Wm82.a2.v1;Glyma.17G075300.Wm82.a2.v1;Glyma.20G243500.Wm82.a2.v1;Glyma.10G293500.Wm82.a2.v1;Glyma.05G056400.Wm82.a2.v1;Glyma.08G280700.Wm82.a2.v1;Glyma.15G020900.Wm82.a2.v1;Glyma.18G145500.Wm82.a2.v1;Glyma.07G126400.Wm82.a2.v1;Glyma.18G134800.Wm82.a2.v1;Glyma.13G263400.Wm82.a2.v1;Glyma.02G197700.Wm82.a2.v1;Glyma.09G007900.Wm82.a2.v1;Glyma.20G007400.Wm82.a2.v1;Glyma.15G112300.Wm82.…	15	Glyma.08G199000.Wm82.a2.v1;Glyma.19G077300.Wm82.a2.v1;Glyma.19G082300.Wm82.a2.v1;Glyma.05G199800.Wm82.a2.v1;Glyma.13G353400.Wm82.a2.v1;Glyma.08G289700.Wm82.a2.v1;Glyma.03G169300.Wm82.a2.v1;Glyma.17G010100.Wm82.a2.v1;Glyma.17G156700.Wm82.a2.v1;novel.860;Glyma.02G120200.Wm82.a2.v1;Glyma.16G059000.Wm82.a2.v1;novel.587;Glyma.08G182300.Wm82.a2.v1;Glyma.10G225400.Wm82.a2.v1
Sphingolipid metabolism	ko00600	40 out of 5490 0.728597449908925%	120 out of 17069 0.703028882769934%	0.425328	40	Glyma.18G284300.Wm82.a2.v1;Glyma.13G207200.Wm82.a2.v1;Glyma.11G057800.Wm82.a2.v1;Glyma.20G172000.Wm82.a2.v1;Glyma.06G317600.Wm82.a2.v1;Glyma.08G058400.Wm82.a2.v1;Glyma.19G000300.Wm82.a2.v1;Glyma.09G254500.Wm82.a2.v1;Glyma.15G067800.Wm82.a2.v1;Glyma.16G209800.Wm82.a2.v1;Glyma.11G243600.Wm82.a2.v1;Glyma.09G160400.Wm82.a2.v1;Glyma.08G131400.Wm82.a2.v1;Glyma.16G131800.Wm82.a2.v1;Glyma.10G245900.Wm82.…	K01634+K04708+K04708+K04713+K04715+K04718+K04718+K04718+K04718+K07407+K07407+K07407+K07407+K12309+K12309+K12309+K12309+K12309+K12309+K12309+K12309+K12309+K12309+K12309+K12309+K12309+K12309+K12309+K12309+K12309+K12309+K12309+K12309+K12309+K12309+K12349+K12373+K12373+K12373+K12382	19	Glyma.11G057800.Wm82.a2.v1;Glyma.20G172000.Wm82.a2.v1;Glyma.06G317600.Wm82.a2.v1;Glyma.08G131400.Wm82.a2.v1;Glyma.16G131800.Wm82.a2.v1;Glyma.04G208500.Wm82.a2.v1;Glyma.11G073100.Wm82.a2.v1;Glyma.01G170200.Wm82.a2.v1;Glyma.06G157300.Wm82.a2.v1;Glyma.02G051700.Wm82.a2.v1;Glyma.04G028600.Wm82.a2.v1;Glyma.13G327000.Wm82.a2.v1;Glyma.08G002500.Wm82.a2.v1;Glyma.11G147900.Wm82.a2.v1;Glyma.06G157200.Wm82.…	21	Glyma.18G284300.Wm82.a2.v1;Glyma.13G207200.Wm82.a2.v1;Glyma.08G058400.Wm82.a2.v1;Glyma.19G000300.Wm82.a2.v1;Glyma.09G254500.Wm82.a2.v1;Glyma.15G067800.Wm82.a2.v1;Glyma.16G209800.Wm82.a2.v1;Glyma.11G243600.Wm82.a2.v1;Glyma.09G160400.Wm82.a2.v1;Glyma.10G245900.Wm82.a2.v1;Glyma.13G349600.Wm82.a2.v1;Glyma.15G169500.Wm82.a2.v1;Glyma.08G193500.Wm82.a2.v1;Glyma.08G111000.Wm82.a2.v1;Glyma.13G350700.Wm82.…
Ubiquinone and other terpenoid-quinone biosynthesis	ko00130	48 out of 5490 0.87431693989071%	145 out of 17069 0.849493233347003%	0.434796	48	Glyma.14G030400.Wm82.a2.v1;Glyma.14G205200.Wm82.a2.v1;Glyma.02G236500.Wm82.a2.v1;Glyma.06G235500.Wm82.a2.v1;Glyma.18G139700.Wm82.a2.v1;Glyma.05G075100.Wm82.a2.v1;Glyma.13G323000.Wm82.a2.v1;Glyma.04G194200.Wm82.a2.v1;Glyma.01G010000.Wm82.a2.v1;Glyma.06G171900.Wm82.a2.v1;Glyma.17G064600.Wm82.a2.v1;Glyma.11G194500.Wm82.a2.v1;Glyma.01G232400.Wm82.a2.v1;Glyma.11G010500.Wm82.a2.v1;Glyma.09G211100.Wm82.…	K00457+K00487+K00487+K00815+K01661+K01904+K01904+K01904+K01904+K01904+K01904+K01904+K01904+K01904+K01904+K01904+K01904+K03809+K03809+K03809+K03809+K03809+K05928+K05928+K05928+K06125+K06125+K09833+K09833+K09833+K09833+K09834+K12501+K12502+K12502+K14759+K14759+K14759+K14759+K14759+K14759+K19222+K19222+K23094+K23095+K23095+K23095+K23095	28	Glyma.14G205200.Wm82.a2.v1;Glyma.18G139700.Wm82.a2.v1;Glyma.05G075100.Wm82.a2.v1;Glyma.13G323000.Wm82.a2.v1;Glyma.04G194200.Wm82.a2.v1;Glyma.01G010000.Wm82.a2.v1;Glyma.06G171900.Wm82.a2.v1;Glyma.17G064600.Wm82.a2.v1;Glyma.01G232400.Wm82.a2.v1;Glyma.11G010500.Wm82.a2.v1;Glyma.09G211100.Wm82.a2.v1;Glyma.17G064400.Wm82.a2.v1;Glyma.12G216900.Wm82.a2.v1;Glyma.18G216400.Wm82.a2.v1;Glyma.09G272700.Wm82.…	20	Glyma.14G030400.Wm82.a2.v1;Glyma.02G236500.Wm82.a2.v1;Glyma.06G235500.Wm82.a2.v1;Glyma.11G194500.Wm82.a2.v1;Glyma.15G001700.Wm82.a2.v1;Glyma.13G249600.Wm82.a2.v1;Glyma.15G064700.Wm82.a2.v1;Glyma.13G249700.Wm82.a2.v1;Glyma.08G061200.Wm82.a2.v1;Glyma.12G014200.Wm82.a2.v1;Glyma.09G222800.Wm82.a2.v1;Glyma.12G014300.Wm82.a2.v1;Glyma.11G210400.Wm82.a2.v1;novel.1256;Glyma.04G082300.Wm82.a2.v1;Glyma.18G1…
Glutathione metabolism	ko00480	76 out of 5490 1.38433515482696%	232 out of 17069 1.35918917335521%	0.447241	76	Glyma.05G005300.Wm82.a2.v1;Glyma.14G211000.Wm82.a2.v1;Glyma.19G005100.Wm82.a2.v1;Glyma.18G277300.Wm82.a2.v1;Glyma.08G199000.Wm82.a2.v1;Glyma.19G077300.Wm82.a2.v1;Glyma.19G082300.Wm82.a2.v1;Glyma.02G074200.Wm82.a2.v1;Glyma.05G240100.Wm82.a2.v1;Glyma.01G219400.Wm82.a2.v1;Glyma.05G207100.Wm82.a2.v1;Glyma.08G013900.Wm82.a2.v1;Glyma.01G219500.Wm82.a2.v1;Glyma.14G101300.Wm82.a2.v1;Glyma.14G101200.Wm82.…	K00031+K00031+K00031+K00033+K00036+K00036+K00036+K00383+K00432+K00432+K00432+K00432+K00432+K00432+K00432+K00432+K00434+K00434+K00434+K00434+K00797+K00797+K00797+K00797+K00797+K00799+K00799+K00799+K00799+K00799+K00799+K00799+K00799+K00799+K00799+K00799+K00799+K00799+K00799+K00799+K00799+K00799+K00799+K00799+K00799+K00799+K00799+K00799+K00799+K00799+K00799+K00799+K00799+K00799+K00799+K00799+K00799+…	35	Glyma.05G005300.Wm82.a2.v1;Glyma.14G211000.Wm82.a2.v1;Glyma.18G277300.Wm82.a2.v1;Glyma.02G074200.Wm82.a2.v1;Glyma.01G219400.Wm82.a2.v1;Glyma.14G101300.Wm82.a2.v1;Glyma.14G101200.Wm82.a2.v1;Glyma.12G073100.Wm82.a2.v1;Glyma.06G114400.Wm82.a2.v1;Glyma.U021900.Wm82.a2.v1;Glyma.01G031700.Wm82.a2.v1;Glyma.02G033900.Wm82.a2.v1;Glyma.06G126700.Wm82.a2.v1;Glyma.01G106100.Wm82.a2.v1;Glyma.18G111300.Wm82.a2…	41	Glyma.19G005100.Wm82.a2.v1;Glyma.08G199000.Wm82.a2.v1;Glyma.19G077300.Wm82.a2.v1;Glyma.19G082300.Wm82.a2.v1;Glyma.05G240100.Wm82.a2.v1;Glyma.05G207100.Wm82.a2.v1;Glyma.08G013900.Wm82.a2.v1;Glyma.01G219500.Wm82.a2.v1;Glyma.11G024000.Wm82.a2.v1;Glyma.12G032300.Wm82.a2.v1;Glyma.17G092400.Wm82.a2.v1;Glyma.18G137100.Wm82.a2.v1;Glyma.06G099100.Wm82.a2.v1;Glyma.15G251500.Wm82.a2.v1;Glyma.15G252200.Wm82.…
C5-Branched dibasic acid metabolism	ko00660	7 out of 5490 0.127504553734062%	20 out of 17069 0.117171480461656%	0.475622	7	Glyma.13G367900.Wm82.a2.v1;Glyma.04G196100.Wm82.a2.v1;Glyma.06G169700.Wm82.a2.v1;Glyma.08G126100.Wm82.a2.v1;Glyma.17G256100.Wm82.a2.v1;Glyma.16G057900.Wm82.a2.v1;Glyma.11G140300.Wm82.a2.v1	K00052+K01652+K01652+K01653+K01703+K01703+K01704	6	Glyma.13G367900.Wm82.a2.v1;Glyma.04G196100.Wm82.a2.v1;Glyma.06G169700.Wm82.a2.v1;Glyma.08G126100.Wm82.a2.v1;Glyma.17G256100.Wm82.a2.v1;Glyma.16G057900.Wm82.a2.v1	1	Glyma.11G140300.Wm82.a2.v1
Vitamin B6 metabolism	ko00750	15 out of 5490 0.273224043715847%	45 out of 17069 0.263635831038725%	0.48902	15	Glyma.01G159800.Wm82.a2.v1;Glyma.11G084400.Wm82.a2.v1;Glyma.02G041900.Wm82.a2.v1;Glyma.17G052000.Wm82.a2.v1;Glyma.13G347100.Wm82.a2.v1;Glyma.15G027000.Wm82.a2.v1;Glyma.10G243600.Wm82.a2.v1;Glyma.03G246700.Wm82.a2.v1;novel.473;novel.474;Glyma.15G087200.Wm82.a2.v1;Glyma.03G060100.Wm82.a2.v1;Glyma.01G116100.Wm82.a2.v1;novel.1289;Glyma.06G095500.Wm82.a2.v1	K00831+K00831+K00831+K01733+K01733+K01733+K05275+K05275+K05275+K05275+K06215+K08681+K08681+K08681+K23998	10	Glyma.01G159800.Wm82.a2.v1;Glyma.11G084400.Wm82.a2.v1;Glyma.02G041900.Wm82.a2.v1;Glyma.17G052000.Wm82.a2.v1;Glyma.13G347100.Wm82.a2.v1;Glyma.15G027000.Wm82.a2.v1;Glyma.03G246700.Wm82.a2.v1;Glyma.15G087200.Wm82.a2.v1;Glyma.03G060100.Wm82.a2.v1;Glyma.01G116100.Wm82.a2.v1	5	Glyma.10G243600.Wm82.a2.v1;novel.473;novel.474;novel.1289;Glyma.06G095500.Wm82.a2.v1
Betalain biosynthesis	ko00965	4 out of 5490 0.0728597449908925%	11 out of 17069 0.0644443142539106%	0.493729	4	Glyma.15G128000.Wm82.a2.v1;Glyma.03G167900.Wm82.a2.v1;Glyma.09G021700.Wm82.a2.v1;Glyma.07G059000.Wm82.a2.v1	K01593+K01593+K01593+K01593	4	Glyma.15G128000.Wm82.a2.v1;Glyma.03G167900.Wm82.a2.v1;Glyma.09G021700.Wm82.a2.v1;Glyma.07G059000.Wm82.a2.v1	0	--
Terpenoid backbone biosynthesis	ko00900	47 out of 5490 0.856102003642987%	145 out of 17069 0.849493233347003%	0.505589	47	Glyma.16G113000.Wm82.a2.v1;Glyma.20G058000.Wm82.a2.v1;Glyma.01G156700.Wm82.a2.v1;Glyma.11G088000.Wm82.a2.v1;Glyma.17G089600.Wm82.a2.v1;Glyma.05G037500.Wm82.a2.v1;Glyma.02G308500.Wm82.a2.v1;Glyma.14G004600.Wm82.a2.v1;Glyma.17G005300.Wm82.a2.v1;Glyma.07G268500.Wm82.a2.v1;Glyma.03G239000.Wm82.a2.v1;Glyma.13G072700.Wm82.a2.v1;Glyma.06G127200.Wm82.a2.v1;Glyma.20G109900.Wm82.a2.v1;Glyma.11G027000.Wm82.…	K00021+K00021+K00021+K00021+K00099+K00099+K00626+K00626+K00626+K00626+K00869+K00919+K00938+K01597+K01641+K01641+K01641+K01641+K01641+K01662+K01662+K01662+K01823+K03527+K05356+K05356+K05954+K05954+K05955+K10960+K11778+K11778+K11778+K12742+K12742+K12742+K12742+K12742+K12742+K12742+K12742+K13789+K13789+K14066+K15889+K15889+K15891	28	Glyma.16G113000.Wm82.a2.v1;Glyma.20G058000.Wm82.a2.v1;Glyma.01G156700.Wm82.a2.v1;Glyma.11G088000.Wm82.a2.v1;Glyma.17G089600.Wm82.a2.v1;Glyma.05G037500.Wm82.a2.v1;Glyma.14G004600.Wm82.a2.v1;Glyma.03G239000.Wm82.a2.v1;Glyma.13G072700.Wm82.a2.v1;Glyma.06G127200.Wm82.a2.v1;Glyma.20G109900.Wm82.a2.v1;Glyma.11G027000.Wm82.a2.v1;Glyma.01G215500.Wm82.a2.v1;Glyma.17G132300.Wm82.a2.v1;Glyma.09G148500.Wm82.…	19	Glyma.02G308500.Wm82.a2.v1;Glyma.17G005300.Wm82.a2.v1;Glyma.07G268500.Wm82.a2.v1;Glyma.17G066500.Wm82.a2.v1;Glyma.07G252600.Wm82.a2.v1;Glyma.13G168600.Wm82.a2.v1;Glyma.06G185500.Wm82.a2.v1;Glyma.13G343600.Wm82.a2.v1;Glyma.02G273800.Wm82.a2.v1;Glyma.10G003300.Wm82.a2.v1;Glyma.11G009100.Wm82.a2.v1;Glyma.16G220900.Wm82.a2.v1;Glyma.07G125900.Wm82.a2.v1;Glyma.03G001500.Wm82.a2.v1;Glyma.08G231000.Wm82.…
Basal transcription factors	ko03022	36 out of 5490 0.655737704918033%	111 out of 17069 0.650301716562189%	0.51159	36	Glyma.05G229800.Wm82.a2.v1;Glyma.05G243000.Wm82.a2.v1;Glyma.07G100200.Wm82.a2.v1;Glyma.02G057100.Wm82.a2.v1;Glyma.11G136100.Wm82.a2.v1;Glyma.14G183200.Wm82.a2.v1;Glyma.01G174900.Wm82.a2.v1;Glyma.02G185900.Wm82.a2.v1;Glyma.11G066900.Wm82.a2.v1;Glyma.10G108600.Wm82.a2.v1;Glyma.19G136800.Wm82.a2.v1;Glyma.04G123500.Wm82.a2.v1;Glyma.11G210100.Wm82.a2.v1;Glyma.10G001200.Wm82.a2.v1;Glyma.10G014500.Wm82.…	K02202+K02202+K02202+K03120+K03122+K03123+K03124+K03124+K03124+K03124+K03124+K03125+K03126+K03127+K03127+K03128+K03130+K03131+K03132+K03132+K03132+K03133+K03134+K03136+K03136+K03136+K03137+K03137+K03139+K06634+K06634+K10844+K10845+K14649+K14649+K14649	7	Glyma.07G100200.Wm82.a2.v1;Glyma.14G183200.Wm82.a2.v1;Glyma.19G136800.Wm82.a2.v1;Glyma.04G061600.Wm82.a2.v1;Glyma.05G083300.Wm82.a2.v1;Glyma.02G082200.Wm82.a2.v1;Glyma.13G143400.Wm82.a2.v1	29	Glyma.05G229800.Wm82.a2.v1;Glyma.05G243000.Wm82.a2.v1;Glyma.02G057100.Wm82.a2.v1;Glyma.11G136100.Wm82.a2.v1;Glyma.01G174900.Wm82.a2.v1;Glyma.02G185900.Wm82.a2.v1;Glyma.11G066900.Wm82.a2.v1;Glyma.10G108600.Wm82.a2.v1;Glyma.04G123500.Wm82.a2.v1;Glyma.11G210100.Wm82.a2.v1;Glyma.10G001200.Wm82.a2.v1;Glyma.10G014500.Wm82.a2.v1;Glyma.17G121600.Wm82.a2.v1;Glyma.18G290200.Wm82.a2.v1;Glyma.14G130400.Wm82.…
Glucosinolate biosynthesis	ko00966	9 out of 5490 0.163934426229508%	27 out of 17069 0.158181498623235%	0.520291	9	Glyma.01G196300.Wm82.a2.v1;Glyma.06G050100.Wm82.a2.v1;Glyma.04G049200.Wm82.a2.v1;Glyma.17G256100.Wm82.a2.v1;Glyma.16G057900.Wm82.a2.v1;Glyma.04G188100.Wm82.a2.v1;Glyma.05G150600.Wm82.a2.v1;Glyma.01G036000.Wm82.a2.v1;Glyma.11G225600.Wm82.a2.v1	K00826+K00826+K00826+K01703+K01703+K11820+K11820+K11820+K11820	3	Glyma.17G256100.Wm82.a2.v1;Glyma.16G057900.Wm82.a2.v1;Glyma.01G036000.Wm82.a2.v1	6	Glyma.01G196300.Wm82.a2.v1;Glyma.06G050100.Wm82.a2.v1;Glyma.04G049200.Wm82.a2.v1;Glyma.04G188100.Wm82.a2.v1;Glyma.05G150600.Wm82.a2.v1;Glyma.11G225600.Wm82.a2.v1
Limonene and pinene degradation	ko00903	8 out of 5490 0.145719489981785%	24 out of 17069 0.140605776553987%	0.527594	8	Glyma.06G183900.Wm82.a2.v1;Glyma.17G091000.Wm82.a2.v1;Glyma.02G034000.Wm82.a2.v1;Glyma.16G131700.Wm82.a2.v1;Glyma.15G034400.Wm82.a2.v1;Glyma.14G152100.Wm82.a2.v1;Glyma.17G034100.Wm82.a2.v1;Glyma.07G239200.Wm82.a2.v1	K00128+K00128+K00128+K00128+K00128+K00128+K01692+K01692	4	Glyma.06G183900.Wm82.a2.v1;Glyma.17G091000.Wm82.a2.v1;Glyma.16G131700.Wm82.a2.v1;Glyma.15G034400.Wm82.a2.v1	4	Glyma.02G034000.Wm82.a2.v1;Glyma.14G152100.Wm82.a2.v1;Glyma.17G034100.Wm82.a2.v1;Glyma.07G239200.Wm82.a2.v1
Fatty acid elongation	ko00062	22 out of 5490 0.400728597449909%	68 out of 17069 0.398383033569629%	0.532323	22	Glyma.18G232000.Wm82.a2.v1;Glyma.03G009800.Wm82.a2.v1;Glyma.02G153700.Wm82.a2.v1;Glyma.09G070900.Wm82.a2.v1;Glyma.07G040600.Wm82.a2.v1;Glyma.11G036000.Wm82.a2.v1;Glyma.11G245700.Wm82.a2.v1;Glyma.18G011600.Wm82.a2.v1;Glyma.17G176200.Wm82.a2.v1;Glyma.18G011500.Wm82.a2.v1;Glyma.08G279700.Wm82.a2.v1;Glyma.11G143000.Wm82.a2.v1;Glyma.18G146900.Wm82.a2.v1;Glyma.04G149300.Wm82.a2.v1;Glyma.17G183700.Wm82.…	K01068+K01068+K01074+K01074+K01074+K01074+K10251+K10251+K10251+K10251+K10703+K10703+K10703+K15397+K15397+K15397+K15397+K15397+K15397+K15397+K15397+K15397	13	Glyma.03G009800.Wm82.a2.v1;Glyma.02G153700.Wm82.a2.v1;Glyma.09G070900.Wm82.a2.v1;Glyma.11G036000.Wm82.a2.v1;Glyma.18G011600.Wm82.a2.v1;Glyma.17G176200.Wm82.a2.v1;Glyma.18G011500.Wm82.a2.v1;Glyma.08G279700.Wm82.a2.v1;Glyma.18G146900.Wm82.a2.v1;Glyma.10G179400.Wm82.a2.v1;Glyma.10G274400.Wm82.a2.v1;Glyma.10G241700.Wm82.a2.v1;Glyma.10G291700.Wm82.a2.v1	9	Glyma.18G232000.Wm82.a2.v1;Glyma.07G040600.Wm82.a2.v1;Glyma.11G245700.Wm82.a2.v1;Glyma.11G143000.Wm82.a2.v1;Glyma.04G149300.Wm82.a2.v1;Glyma.17G183700.Wm82.a2.v1;Glyma.17G251000.Wm82.a2.v1;Glyma.15G042500.Wm82.a2.v1;Glyma.12G075100.Wm82.a2.v1
Photosynthesis - antenna proteins	ko00196	13 out of 5490 0.236794171220401%	40 out of 17069 0.234342960923311%	0.541225	13	Glyma.07G047600.Wm82.a2.v1;Glyma.16G016100.Wm82.a2.v1;Glyma.02G309500.Wm82.a2.v1;Glyma.06G194900.Wm82.a2.v1;Glyma.16G165200.Wm82.a2.v1;Glyma.16G162600.Wm82.a2.v1;Glyma.16G165800.Wm82.a2.v1;Glyma.16G165500.Wm82.a2.v1;Glyma.01G115900.Wm82.a2.v1;Glyma.11G228800.Wm82.a2.v1;Glyma.18G028400.Wm82.a2.v1;Glyma.10G177200.Wm82.a2.v1;Glyma.05G119000.Wm82.a2.v1	K08908+K08908+K08909+K08910+K08912+K08912+K08912+K08912+K08915+K08915+K08915+K08916+K08917	7	Glyma.16G165200.Wm82.a2.v1;Glyma.16G162600.Wm82.a2.v1;Glyma.16G165800.Wm82.a2.v1;Glyma.16G165500.Wm82.a2.v1;Glyma.11G228800.Wm82.a2.v1;Glyma.18G028400.Wm82.a2.v1;Glyma.05G119000.Wm82.a2.v1	6	Glyma.07G047600.Wm82.a2.v1;Glyma.16G016100.Wm82.a2.v1;Glyma.02G309500.Wm82.a2.v1;Glyma.06G194900.Wm82.a2.v1;Glyma.01G115900.Wm82.a2.v1;Glyma.10G177200.Wm82.a2.v1
Phagosome	ko04145	59 out of 5490 1.07468123861566%	185 out of 17069 1.08383619427031%	0.559456	59	Glyma.07G045600.Wm82.a2.v1;Glyma.17G043800.Wm82.a2.v1;Glyma.04G023100.Wm82.a2.v1;Glyma.17G259400.Wm82.a2.v1;Glyma.17G045200.Wm82.a2.v1;Glyma.18G247300.Wm82.a2.v1;Glyma.16G146600.Wm82.a2.v1;Glyma.07G023400.Wm82.a2.v1;Glyma.08G218500.Wm82.a2.v1;Glyma.08G020600.Wm82.a2.v1;Glyma.05G135300.Wm82.a2.v1;Glyma.08G090500.Wm82.a2.v1;Glyma.06G027600.Wm82.a2.v1;novel.349;Glyma.14G151400.Wm82.a2.v1;Glyma.02G05…	K00921+K00921+K00921+K00921+K00921+K02147+K02148+K02149+K02149+K02150+K02151+K02151+K02154+K02154+K02155+K02155+K02155+K04392+K04392+K04392+K07342+K07374+K07374+K07374+K07374+K07374+K07374+K07374+K07374+K07374+K07374+K07375+K07375+K07375+K07375+K07375+K07375+K07375+K07375+K07375+K07375+K07889+K07889+K07897+K07897+K08054+K08054+K08054+K08054+K08057+K08057+K08057+K08492+K08517+K08517+K08517+K10956+…	33	Glyma.17G045200.Wm82.a2.v1;Glyma.16G146600.Wm82.a2.v1;Glyma.06G027600.Wm82.a2.v1;Glyma.02G050200.Wm82.a2.v1;Glyma.17G092100.Wm82.a2.v1;Glyma.04G023300.Wm82.a2.v1;Glyma.12G168500.Wm82.a2.v1;Glyma.04G088500.Wm82.a2.v1;Glyma.20G202400.Wm82.a2.v1;Glyma.17G156900.Wm82.a2.v1;Glyma.20G136000.Wm82.a2.v1;Glyma.10G255500.Wm82.a2.v1;Glyma.05G110200.Wm82.a2.v1;Glyma.06G090500.Wm82.a2.v1;Glyma.04G023900.Wm82.…	26	Glyma.07G045600.Wm82.a2.v1;Glyma.17G043800.Wm82.a2.v1;Glyma.04G023100.Wm82.a2.v1;Glyma.17G259400.Wm82.a2.v1;Glyma.18G247300.Wm82.a2.v1;Glyma.07G023400.Wm82.a2.v1;Glyma.08G218500.Wm82.a2.v1;Glyma.08G020600.Wm82.a2.v1;Glyma.05G135300.Wm82.a2.v1;Glyma.08G090500.Wm82.a2.v1;novel.349;Glyma.14G151400.Wm82.a2.v1;Glyma.13G077900.Wm82.a2.v1;Glyma.04G023400.Wm82.a2.v1;Glyma.16G040100.Wm82.a2.v1;Glyma.08G11…
Stilbenoid, diarylheptanoid and gingerol biosynthesis	ko00945	27 out of 5490 0.491803278688525%	85 out of 17069 0.497978791962036%	0.572142	27	Glyma.14G205200.Wm82.a2.v1;Glyma.02G236500.Wm82.a2.v1;Glyma.02G103500.Wm82.a2.v1;Glyma.01G004200.Wm82.a2.v1;Glyma.07G214700.Wm82.a2.v1;Glyma.08G175700.Wm82.a2.v1;Glyma.18G104000.Wm82.a2.v1;Glyma.10G060700.Wm82.a2.v1;Glyma.08G311500.Wm82.a2.v1;Glyma.06G097300.Wm82.a2.v1;Glyma.11G037200.Wm82.a2.v1;Glyma.15G241300.Wm82.a2.v1;Glyma.16G033600.Wm82.a2.v1;Glyma.08G311900.Wm82.a2.v1;Glyma.05G152500.Wm82.…	K00487+K00487+K00588+K00588+K00588+K00588+K13065+K13065+K13065+K13065+K13065+K13065+K13065+K13065+K13065+K13065+K13065+K13065+K13065+K13065+K13065+K13065+K13065+K13065+K13065+K13065+K13065	23	Glyma.14G205200.Wm82.a2.v1;Glyma.02G103500.Wm82.a2.v1;Glyma.07G214700.Wm82.a2.v1;Glyma.08G175700.Wm82.a2.v1;Glyma.18G104000.Wm82.a2.v1;Glyma.10G060700.Wm82.a2.v1;Glyma.08G311500.Wm82.a2.v1;Glyma.06G097300.Wm82.a2.v1;Glyma.11G037200.Wm82.a2.v1;Glyma.15G241300.Wm82.a2.v1;Glyma.16G033600.Wm82.a2.v1;Glyma.08G311900.Wm82.a2.v1;Glyma.02G069100.Wm82.a2.v1;Glyma.03G246600.Wm82.a2.v1;Glyma.20G045800.Wm82.…	4	Glyma.02G236500.Wm82.a2.v1;Glyma.01G004200.Wm82.a2.v1;Glyma.05G152500.Wm82.a2.v1;Glyma.08G220200.Wm82.a2.v1
Protein processing in endoplasmic reticulum	ko04141	198 out of 5490 3.60655737704918%	621 out of 17069 3.63817446833441%	0.575735	198	Glyma.05G146400.Wm82.a2.v1;Glyma.16G136500.Wm82.a2.v1;Glyma.19G071400.Wm82.a2.v1;Glyma.16G181500.Wm82.a2.v1;Glyma.09G136000.Wm82.a2.v1;Glyma.14G182900.Wm82.a2.v1;Glyma.19G172200.Wm82.a2.v1;Glyma.18G289100.Wm82.a2.v1;Glyma.18G287800.Wm82.a2.v1;Glyma.12G064000.Wm82.a2.v1;Glyma.02G093200.Wm82.a2.v1;Glyma.10G043400.Wm82.a2.v1;Glyma.03G171100.Wm82.a2.v1;Glyma.11G140500.Wm82.a2.v1;Glyma.09G161400.Wm82.…	K01228+K01456+K01456+K03094+K03094+K03283+K03283+K03283+K03283+K03283+K03283+K03283+K03283+K03283+K03283+K03283+K03283+K03283+K03283+K03283+K03283+K03283+K03347+K03347+K04079+K04079+K04079+K04079+K04079+K04079+K04079+K04079+K04523+K04554+K06689+K06689+K06689+K06689+K06689+K06689+K06689+K06689+K07151+K07151+K07151+K07342+K07953+K07953+K07953+K07953+K07953+K08054+K08054+K08054+K08054+K08057+K08057+…	99	Glyma.14G182900.Wm82.a2.v1;Glyma.19G172200.Wm82.a2.v1;Glyma.18G289100.Wm82.a2.v1;Glyma.12G064000.Wm82.a2.v1;Glyma.02G093200.Wm82.a2.v1;Glyma.10G043400.Wm82.a2.v1;Glyma.03G171100.Wm82.a2.v1;Glyma.11G140500.Wm82.a2.v1;Glyma.16G002500.Wm82.a2.v1;Glyma.18G289600.Wm82.a2.v1;Glyma.02G158500.Wm82.a2.v1;Glyma.12G166200.Wm82.a2.v1;Glyma.19G208600.Wm82.a2.v1;Glyma.03G211400.Wm82.a2.v1;Glyma.14G011600.Wm82.…	99	Glyma.05G146400.Wm82.a2.v1;Glyma.16G136500.Wm82.a2.v1;Glyma.19G071400.Wm82.a2.v1;Glyma.16G181500.Wm82.a2.v1;Glyma.09G136000.Wm82.a2.v1;Glyma.18G287800.Wm82.a2.v1;Glyma.09G161400.Wm82.a2.v1;Glyma.13G112800.Wm82.a2.v1;Glyma.18G287900.Wm82.a2.v1;novel.824;Glyma.16G118400.Wm82.a2.v1;Glyma.07G046200.Wm82.a2.v1;Glyma.19G253000.Wm82.a2.v1;Glyma.13G040500.Wm82.a2.v1;Glyma.03G255400.Wm82.a2.v1;Glyma.09G27…
RNA polymerase	ko03020	42 out of 5490 0.765027322404372%	133 out of 17069 0.77919034507001%	0.590017	42	Glyma.10G095200.Wm82.a2.v1;Glyma.02G181200.Wm82.a2.v1;Glyma.03G178900.Wm82.a2.v1;Glyma.19G179600.Wm82.a2.v1;Glyma.15G165300.Wm82.a2.v1;Glyma.01G067300.Wm82.a2.v1;Glyma.11G081200.Wm82.a2.v1;Glyma.01G029400.Wm82.a2.v1;Glyma.02G035900.Wm82.a2.v1;Glyma.12G110500.Wm82.a2.v1;Glyma.02G033700.Wm82.a2.v1;Glyma.06G198600.Wm82.a2.v1;Glyma.06G198400.Wm82.a2.v1;Glyma.08G263300.Wm82.a2.v1;Glyma.09G164200.Wm82.…	K02999+K02999+K03000+K03000+K03005+K03006+K03006+K03007+K03007+K03008+K03008+K03008+K03008+K03008+K03009+K03010+K03011+K03012+K03012+K03013+K03014+K03019+K03019+K03020+K03020+K03021+K03021+K03022+K03022+K03025+K03026+K03027+K03027+K16250+K16250+K16251+K16251+K16251+K16251+K16251+K16252+K16252	27	Glyma.10G095200.Wm82.a2.v1;Glyma.02G181200.Wm82.a2.v1;Glyma.03G178900.Wm82.a2.v1;Glyma.19G179600.Wm82.a2.v1;Glyma.15G165300.Wm82.a2.v1;Glyma.01G067300.Wm82.a2.v1;Glyma.01G029400.Wm82.a2.v1;Glyma.02G035900.Wm82.a2.v1;Glyma.09G066000.Wm82.a2.v1;Glyma.20G019200.Wm82.a2.v1;Glyma.09G016100.Wm82.a2.v1;Glyma.15G121800.Wm82.a2.v1;Glyma.10G238600.Wm82.a2.v1;Glyma.18G179600.Wm82.a2.v1;Glyma.07G131200.Wm82.…	15	Glyma.11G081200.Wm82.a2.v1;Glyma.12G110500.Wm82.a2.v1;Glyma.02G033700.Wm82.a2.v1;Glyma.06G198600.Wm82.a2.v1;Glyma.06G198400.Wm82.a2.v1;Glyma.08G263300.Wm82.a2.v1;Glyma.09G164200.Wm82.a2.v1;Glyma.19G131700.Wm82.a2.v1;Glyma.18G281100.Wm82.a2.v1;Glyma.01G006500.Wm82.a2.v1;Glyma.19G215300.Wm82.a2.v1;Glyma.03G218500.Wm82.a2.v1;Glyma.18G279200.Wm82.a2.v1;Glyma.09G230700.Wm82.a2.v1;Glyma.05G026600.Wm82.…
Valine, leucine and isoleucine biosynthesis	ko00290	17 out of 5490 0.309653916211293%	54 out of 17069 0.31636299724647%	0.593527	17	Glyma.13G367900.Wm82.a2.v1;Glyma.13G291300.Wm82.a2.v1;Glyma.01G196300.Wm82.a2.v1;Glyma.06G050100.Wm82.a2.v1;Glyma.04G049200.Wm82.a2.v1;Glyma.20G245300.Wm82.a2.v1;Glyma.04G196100.Wm82.a2.v1;Glyma.06G169700.Wm82.a2.v1;Glyma.08G126100.Wm82.a2.v1;Glyma.13G207900.Wm82.a2.v1;novel.1778;novel.2080;Glyma.17G256100.Wm82.a2.v1;Glyma.16G057900.Wm82.a2.v1;Glyma.11G140300.Wm82.a2.v1;Glyma.13G148600.Wm82.a2.v1…	K00052+K00053+K00826+K00826+K00826+K01649+K01652+K01652+K01653+K01687+K01687+K01687+K01703+K01703+K01704+K01754+K01754	11	Glyma.13G367900.Wm82.a2.v1;Glyma.13G291300.Wm82.a2.v1;Glyma.04G196100.Wm82.a2.v1;Glyma.06G169700.Wm82.a2.v1;Glyma.08G126100.Wm82.a2.v1;Glyma.13G207900.Wm82.a2.v1;novel.2080;Glyma.17G256100.Wm82.a2.v1;Glyma.16G057900.Wm82.a2.v1;Glyma.13G148600.Wm82.a2.v1;Glyma.10G064000.Wm82.a2.v1	6	Glyma.01G196300.Wm82.a2.v1;Glyma.06G050100.Wm82.a2.v1;Glyma.04G049200.Wm82.a2.v1;Glyma.20G245300.Wm82.a2.v1;novel.1778;Glyma.11G140300.Wm82.a2.v1
beta-Alanine metabolism	ko00410	41 out of 5490 0.746812386156648%	130 out of 17069 0.761614623000762%	0.593606	41	Glyma.06G183900.Wm82.a2.v1;Glyma.17G091000.Wm82.a2.v1;Glyma.02G034000.Wm82.a2.v1;Glyma.16G131700.Wm82.a2.v1;Glyma.15G034400.Wm82.a2.v1;Glyma.14G152100.Wm82.a2.v1;Glyma.07G183600.Wm82.a2.v1;Glyma.08G066600.Wm82.a2.v1;Glyma.05G180100.Wm82.a2.v1;Glyma.05G180200.Wm82.a2.v1;Glyma.03G056400.Wm82.a2.v1;Glyma.18G202800.Wm82.a2.v1;Glyma.15G276400.Wm82.a2.v1;Glyma.17G085500.Wm82.a2.v1;Glyma.02G038500.Wm82.…	K00128+K00128+K00128+K00128+K00128+K00128+K00140+K00140+K00232+K00232+K00232+K00232+K00276+K00276+K00276+K00276+K00276+K01431+K01464+K01464+K01578+K01578+K01578+K01580+K01580+K01580+K01580+K01692+K01692+K05605+K05605+K05605+K12259+K13366+K14085+K14085+K17839+K17839+K17839+K23146+K23146	16	Glyma.06G183900.Wm82.a2.v1;Glyma.17G091000.Wm82.a2.v1;Glyma.16G131700.Wm82.a2.v1;Glyma.15G034400.Wm82.a2.v1;Glyma.15G276400.Wm82.a2.v1;Glyma.17G085500.Wm82.a2.v1;Glyma.06G178400.Wm82.a2.v1;Glyma.15G111500.Wm82.a2.v1;Glyma.09G007100.Wm82.a2.v1;Glyma.16G218500.Wm82.a2.v1;Glyma.11G213000.Wm82.a2.v1;Glyma.14G102600.Wm82.a2.v1;Glyma.17G222800.Wm82.a2.v1;Glyma.09G063000.Wm82.a2.v1;Glyma.06G250100.Wm82.…	25	Glyma.02G034000.Wm82.a2.v1;Glyma.14G152100.Wm82.a2.v1;Glyma.07G183600.Wm82.a2.v1;Glyma.08G066600.Wm82.a2.v1;Glyma.05G180100.Wm82.a2.v1;Glyma.05G180200.Wm82.a2.v1;Glyma.03G056400.Wm82.a2.v1;Glyma.18G202800.Wm82.a2.v1;Glyma.02G038500.Wm82.a2.v1;Glyma.18G143600.Wm82.a2.v1;Glyma.07G182100.Wm82.a2.v1;Glyma.08G177500.Wm82.a2.v1;Glyma.02G278600.Wm82.a2.v1;Glyma.15G111400.Wm82.a2.v1;Glyma.15G219600.Wm82.…
Brassinosteroid biosynthesis	ko00905	15 out of 5490 0.273224043715847%	48 out of 17069 0.281211553107974%	0.607534	15	Glyma.11G067700.Wm82.a2.v1;Glyma.01G175500.Wm82.a2.v1;Glyma.09G144300.Wm82.a2.v1;Glyma.14G059900.Wm82.a2.v1;Glyma.18G028300.Wm82.a2.v1;Glyma.02G256800.Wm82.a2.v1;Glyma.11G228900.Wm82.a2.v1;Glyma.19G033900.Wm82.a2.v1;Glyma.07G144400.Wm82.a2.v1;Glyma.11G010000.Wm82.a2.v1;Glyma.02G081100.Wm82.a2.v1;Glyma.02G051600.Wm82.a2.v1;Glyma.09G117400.Wm82.a2.v1;Glyma.16G008600.Wm82.a2.v1;Glyma.07G039800.Wm82.…	K09587+K09587+K09587+K09588+K09588+K09588+K09588+K09590+K09591+K09591+K09591+K12637+K15639+K20623+K20623	6	Glyma.11G067700.Wm82.a2.v1;Glyma.09G144300.Wm82.a2.v1;Glyma.07G144400.Wm82.a2.v1;Glyma.02G081100.Wm82.a2.v1;Glyma.16G008600.Wm82.a2.v1;Glyma.07G039800.Wm82.a2.v1	9	Glyma.01G175500.Wm82.a2.v1;Glyma.14G059900.Wm82.a2.v1;Glyma.18G028300.Wm82.a2.v1;Glyma.02G256800.Wm82.a2.v1;Glyma.11G228900.Wm82.a2.v1;Glyma.19G033900.Wm82.a2.v1;Glyma.11G010000.Wm82.a2.v1;Glyma.02G051600.Wm82.a2.v1;Glyma.09G117400.Wm82.a2.v1
N-Glycan biosynthesis	ko00510	30 out of 5490 0.546448087431694%	97 out of 17069 0.56828168023903%	0.640144	30	Glyma.13G171700.Wm82.a2.v1;Glyma.02G091700.Wm82.a2.v1;Glyma.10G128800.Wm82.a2.v1;Glyma.13G158900.Wm82.a2.v1;Glyma.08G132300.Wm82.a2.v1;Glyma.05G175000.Wm82.a2.v1;Glyma.19G003100.Wm82.a2.v1;Glyma.12G177300.Wm82.a2.v1;Glyma.10G105900.Wm82.a2.v1;Glyma.05G146400.Wm82.a2.v1;Glyma.13G068100.Wm82.a2.v1;Glyma.16G025200.Wm82.a2.v1;Glyma.07G056300.Wm82.a2.v1;Glyma.10G143600.Wm82.a2.v1;novel.2069;Glyma.18G1…	K00721+K00729+K00736+K00737+K00737+K00737+K00737+K00902+K01001+K01228+K01231+K03844+K03844+K03847+K03848+K03850+K03850+K07151+K07151+K07151+K07432+K07432+K07441+K09658+K09659+K12345+K12345+K12666+K12667+K12670	15	Glyma.13G158900.Wm82.a2.v1;Glyma.08G132300.Wm82.a2.v1;Glyma.05G175000.Wm82.a2.v1;Glyma.19G003100.Wm82.a2.v1;Glyma.10G105900.Wm82.a2.v1;Glyma.13G068100.Wm82.a2.v1;Glyma.18G179500.Wm82.a2.v1;Glyma.07G131100.Wm82.a2.v1;Glyma.01G009300.Wm82.a2.v1;Glyma.16G213300.Wm82.a2.v1;Glyma.16G077300.Wm82.a2.v1;Glyma.09G206400.Wm82.a2.v1;Glyma.10G210300.Wm82.a2.v1;Glyma.10G038000.Wm82.a2.v1;Glyma.11G120300.Wm82.…	15	Glyma.13G171700.Wm82.a2.v1;Glyma.02G091700.Wm82.a2.v1;Glyma.10G128800.Wm82.a2.v1;Glyma.12G177300.Wm82.a2.v1;Glyma.05G146400.Wm82.a2.v1;Glyma.16G025200.Wm82.a2.v1;Glyma.07G056300.Wm82.a2.v1;Glyma.10G143600.Wm82.a2.v1;novel.2069;Glyma.06G240600.Wm82.a2.v1;Glyma.05G086900.Wm82.a2.v1;Glyma.13G128600.Wm82.a2.v1;Glyma.18G167500.Wm82.a2.v1;Glyma.11G110300.Wm82.a2.v1;Glyma.12G036600.Wm82.a2.v1
Phenylalanine, tyrosine and tryptophan biosynthesis	ko00400	31 out of 5490 0.564663023679417%	101 out of 17069 0.591715976331361%	0.660364	31	Glyma.04G184900.Wm82.a2.v1;Glyma.01G139600.Wm82.a2.v1;Glyma.03G027400.Wm82.a2.v1;Glyma.06G235500.Wm82.a2.v1;Glyma.19G079900.Wm82.a2.v1;Glyma.14G176600.Wm82.a2.v1;Glyma.15G054700.Wm82.a2.v1;Glyma.02G208400.Wm82.a2.v1;Glyma.16G058800.Wm82.a2.v1;Glyma.18G102800.Wm82.a2.v1;Glyma.01G164300.Wm82.a2.v1;Glyma.11G230900.Wm82.a2.v1;Glyma.18G026400.Wm82.a2.v1;Glyma.14G102700.Wm82.a2.v1;Glyma.19G027100.Wm82.…	K00766+K00800+K00800+K00815+K01609+K01626+K01626+K01626+K01658+K01696+K01735+K01817+K01817+K01850+K01850+K01850+K01850+K05359+K05359+K05359+K06001+K13832+K13832+K13832+K14455+K15227+K15227+K15227+K15227+K15849+K15849	21	Glyma.04G184900.Wm82.a2.v1;Glyma.01G139600.Wm82.a2.v1;Glyma.03G027400.Wm82.a2.v1;Glyma.14G176600.Wm82.a2.v1;Glyma.02G208400.Wm82.a2.v1;Glyma.16G058800.Wm82.a2.v1;Glyma.18G102800.Wm82.a2.v1;Glyma.01G164300.Wm82.a2.v1;Glyma.11G230900.Wm82.a2.v1;Glyma.18G026400.Wm82.a2.v1;Glyma.14G102700.Wm82.a2.v1;Glyma.19G027100.Wm82.a2.v1;Glyma.06G061700.Wm82.a2.v1;Glyma.17G222700.Wm82.a2.v1;Glyma.17G012600.Wm82.…	10	Glyma.06G235500.Wm82.a2.v1;Glyma.19G079900.Wm82.a2.v1;Glyma.15G054700.Wm82.a2.v1;Glyma.13G309300.Wm82.a2.v1;Glyma.01G082200.Wm82.a2.v1;Glyma.19G239800.Wm82.a2.v1;Glyma.03G242400.Wm82.a2.v1;Glyma.06G275700.Wm82.a2.v1;Glyma.17G122300.Wm82.a2.v1;Glyma.14G055300.Wm82.a2.v1
Tyrosine metabolism	ko00350	39 out of 5490 0.710382513661202%	127 out of 17069 0.744038900931513%	0.66946	39	Glyma.09G161600.Wm82.a2.v1;Glyma.20G050300.Wm82.a2.v1;Glyma.12G015400.Wm82.a2.v1;Glyma.12G015300.Wm82.a2.v1;Glyma.02G274100.Wm82.a2.v1;Glyma.12G015100.Wm82.a2.v1;Glyma.15G276400.Wm82.a2.v1;Glyma.17G085500.Wm82.a2.v1;Glyma.02G038500.Wm82.a2.v1;Glyma.18G143600.Wm82.a2.v1;Glyma.06G178400.Wm82.a2.v1;Glyma.18G225000.Wm82.a2.v1;Glyma.06G270400.Wm82.a2.v1;Glyma.13G183200.Wm82.a2.v1;Glyma.18G225100.Wm82.…	K00001+K00121+K00121+K00121+K00121+K00121+K00276+K00276+K00276+K00276+K00276+K00422+K00422+K00422+K00422+K00422+K00451+K00451+K00451+K00457+K00815+K01555+K01557+K01593+K01593+K01593+K01593+K01800+K07253+K07253+K07253+K07253+K14455+K15849+K15849+K18857+K18857+K18857+K18857	20	Glyma.09G161600.Wm82.a2.v1;Glyma.20G050300.Wm82.a2.v1;Glyma.02G274100.Wm82.a2.v1;Glyma.15G276400.Wm82.a2.v1;Glyma.17G085500.Wm82.a2.v1;Glyma.06G178400.Wm82.a2.v1;Glyma.18G225000.Wm82.a2.v1;Glyma.13G183200.Wm82.a2.v1;Glyma.18G225100.Wm82.a2.v1;Glyma.07G193300.Wm82.a2.v1;Glyma.07G245900.Wm82.a2.v1;Glyma.15G128000.Wm82.a2.v1;Glyma.03G167900.Wm82.a2.v1;Glyma.09G021700.Wm82.a2.v1;Glyma.07G059000.Wm82.…	19	Glyma.12G015400.Wm82.a2.v1;Glyma.12G015300.Wm82.a2.v1;Glyma.12G015100.Wm82.a2.v1;Glyma.02G038500.Wm82.a2.v1;Glyma.18G143600.Wm82.a2.v1;Glyma.06G270400.Wm82.a2.v1;Glyma.06G234200.Wm82.a2.v1;Glyma.12G158600.Wm82.a2.v1;Glyma.06G233800.Wm82.a2.v1;Glyma.14G030400.Wm82.a2.v1;Glyma.06G235500.Wm82.a2.v1;Glyma.15G114300.Wm82.a2.v1;Glyma.17G003300.Wm82.a2.v1;Glyma.03G046200.Wm82.a2.v1;Glyma.18G207400.Wm82.…
Anthocyanin biosynthesis	ko00942	3 out of 5490 0.0546448087431694%	11 out of 17069 0.0644443142539106%	0.739988	3	Glyma.13G255800.Wm82.a2.v1;Glyma.07G183200.Wm82.a2.v1;Glyma.08G066800.Wm82.a2.v1	K12930+K12930+K12930	3	Glyma.13G255800.Wm82.a2.v1;Glyma.07G183200.Wm82.a2.v1;Glyma.08G066800.Wm82.a2.v1	0	--
Phosphonate and phosphinate metabolism	ko00440	3 out of 5490 0.0546448087431694%	11 out of 17069 0.0644443142539106%	0.739988	3	Glyma.09G270100.Wm82.a2.v1;Glyma.18G220000.Wm82.a2.v1;Glyma.15G157500.Wm82.a2.v1	K00967+K00967+K00968	2	Glyma.09G270100.Wm82.a2.v1;Glyma.18G220000.Wm82.a2.v1	1	Glyma.15G157500.Wm82.a2.v1
Arginine and proline metabolism	ko00330	49 out of 5490 0.892531876138434%	164 out of 17069 0.960806139785576%	0.760722	49	Glyma.06G183900.Wm82.a2.v1;Glyma.17G091000.Wm82.a2.v1;Glyma.02G034000.Wm82.a2.v1;Glyma.16G131700.Wm82.a2.v1;Glyma.15G034400.Wm82.a2.v1;Glyma.14G152100.Wm82.a2.v1;Glyma.03G129200.Wm82.a2.v1;Glyma.05G029200.Wm82.a2.v1;Glyma.18G278900.Wm82.a2.v1;Glyma.19G043000.Wm82.a2.v1;Glyma.13G049700.Wm82.a2.v1;Glyma.04G020800.Wm82.a2.v1;Glyma.17G021200.Wm82.a2.v1;Glyma.17G163900.Wm82.a2.v1;Glyma.09G136600.Wm82.…	K00128+K00128+K00128+K00128+K00128+K00128+K00286+K00294+K00318+K00318+K00318+K00472+K00472+K00472+K00472+K00472+K00472+K00797+K00797+K00797+K00797+K00797+K00819+K00819+K01426+K01426+K01426+K01426+K01426+K01426+K01476+K01583+K01583+K01611+K01611+K01611+K12251+K12251+K12259+K13366+K13427+K13427+K13427+K14085+K14085+K14455+K17839+K17839+K17839	29	Glyma.06G183900.Wm82.a2.v1;Glyma.17G091000.Wm82.a2.v1;Glyma.16G131700.Wm82.a2.v1;Glyma.15G034400.Wm82.a2.v1;Glyma.03G129200.Wm82.a2.v1;Glyma.04G020800.Wm82.a2.v1;Glyma.17G021200.Wm82.a2.v1;Glyma.09G136600.Wm82.a2.v1;Glyma.20G248400.Wm82.a2.v1;Glyma.01G031700.Wm82.a2.v1;Glyma.02G033900.Wm82.a2.v1;Glyma.06G126700.Wm82.a2.v1;Glyma.15G053800.Wm82.a2.v1;Glyma.10G155400.Wm82.a2.v1;Glyma.05G116700.Wm82.…	20	Glyma.02G034000.Wm82.a2.v1;Glyma.14G152100.Wm82.a2.v1;Glyma.05G029200.Wm82.a2.v1;Glyma.18G278900.Wm82.a2.v1;Glyma.19G043000.Wm82.a2.v1;Glyma.13G049700.Wm82.a2.v1;Glyma.17G163900.Wm82.a2.v1;Glyma.10G297300.Wm82.a2.v1;Glyma.17G092400.Wm82.a2.v1;Glyma.18G137100.Wm82.a2.v1;Glyma.05G141900.Wm82.a2.v1;Glyma.08G097800.Wm82.a2.v1;Glyma.05G199000.Wm82.a2.v1;Glyma.08G178700.Wm82.a2.v1;Glyma.17G020300.Wm82.…
Isoquinoline alkaloid biosynthesis	ko00950	18 out of 5490 0.327868852459016%	63 out of 17069 0.369090163454215%	0.770062	18	Glyma.15G276400.Wm82.a2.v1;Glyma.17G085500.Wm82.a2.v1;Glyma.02G038500.Wm82.a2.v1;Glyma.18G143600.Wm82.a2.v1;Glyma.06G178400.Wm82.a2.v1;Glyma.18G225000.Wm82.a2.v1;Glyma.06G270400.Wm82.a2.v1;Glyma.13G183200.Wm82.a2.v1;Glyma.18G225100.Wm82.a2.v1;Glyma.07G193300.Wm82.a2.v1;Glyma.06G235500.Wm82.a2.v1;Glyma.15G128000.Wm82.a2.v1;Glyma.03G167900.Wm82.a2.v1;Glyma.09G021700.Wm82.a2.v1;Glyma.07G059000.Wm82.…	K00276+K00276+K00276+K00276+K00276+K00422+K00422+K00422+K00422+K00422+K00815+K01593+K01593+K01593+K01593+K14455+K15849+K15849	13	Glyma.15G276400.Wm82.a2.v1;Glyma.17G085500.Wm82.a2.v1;Glyma.06G178400.Wm82.a2.v1;Glyma.18G225000.Wm82.a2.v1;Glyma.13G183200.Wm82.a2.v1;Glyma.18G225100.Wm82.a2.v1;Glyma.07G193300.Wm82.a2.v1;Glyma.15G128000.Wm82.a2.v1;Glyma.03G167900.Wm82.a2.v1;Glyma.09G021700.Wm82.a2.v1;Glyma.07G059000.Wm82.a2.v1;Glyma.08G138800.Wm82.a2.v1;Glyma.05G181000.Wm82.a2.v1	5	Glyma.02G038500.Wm82.a2.v1;Glyma.18G143600.Wm82.a2.v1;Glyma.06G270400.Wm82.a2.v1;Glyma.06G235500.Wm82.a2.v1;Glyma.06G275700.Wm82.a2.v1
Histidine metabolism	ko00340	15 out of 5490 0.273224043715847%	53 out of 17069 0.310504423223387%	0.7709	15	Glyma.20G022700.Wm82.a2.v1;Glyma.06G183900.Wm82.a2.v1;Glyma.17G091000.Wm82.a2.v1;Glyma.02G034000.Wm82.a2.v1;Glyma.16G131700.Wm82.a2.v1;Glyma.15G034400.Wm82.a2.v1;Glyma.14G152100.Wm82.a2.v1;Glyma.19G177100.Wm82.a2.v1;Glyma.03G176400.Wm82.a2.v1;Glyma.18G108300.Wm82.a2.v1;Glyma.13G153700.Wm82.a2.v1;Glyma.15G178400.Wm82.a2.v1;Glyma.09G070300.Wm82.a2.v1;Glyma.06G009800.Wm82.a2.v1;Glyma.20G065600.Wm82.…	K00013+K00128+K00128+K00128+K00128+K00128+K00128+K00765+K00765+K01663+K01814+K14085+K14085+K18649+K19787	9	Glyma.20G022700.Wm82.a2.v1;Glyma.06G183900.Wm82.a2.v1;Glyma.17G091000.Wm82.a2.v1;Glyma.16G131700.Wm82.a2.v1;Glyma.15G034400.Wm82.a2.v1;Glyma.03G176400.Wm82.a2.v1;Glyma.18G108300.Wm82.a2.v1;Glyma.13G153700.Wm82.a2.v1;Glyma.06G009800.Wm82.a2.v1	6	Glyma.02G034000.Wm82.a2.v1;Glyma.14G152100.Wm82.a2.v1;Glyma.19G177100.Wm82.a2.v1;Glyma.15G178400.Wm82.a2.v1;Glyma.09G070300.Wm82.a2.v1;Glyma.20G065600.Wm82.a2.v1
Sesquiterpenoid and triterpenoid biosynthesis	ko00909	12 out of 5490 0.218579234972678%	43 out of 17069 0.25191868299256%	0.774229	12	Glyma.07G185500.Wm82.a2.v1;Glyma.08G063700.Wm82.a2.v1;Glyma.04G048300.Wm82.a2.v1;Glyma.15G061800.Wm82.a2.v1;Glyma.13G321100.Wm82.a2.v1;Glyma.12G138800.Wm82.a2.v1;Glyma.12G138100.Wm82.a2.v1;Glyma.07G001300.Wm82.a2.v1;Glyma.15G065600.Wm82.a2.v1;novel.1607;Glyma.08G350800.Wm82.a2.v1;Glyma.06G038700.Wm82.a2.v1	K00511+K00511+K00511+K00511+K14173+K15803+K15803+K15813+K15813+K15813+K15814+K15891	9	Glyma.07G185500.Wm82.a2.v1;Glyma.08G063700.Wm82.a2.v1;Glyma.04G048300.Wm82.a2.v1;Glyma.15G061800.Wm82.a2.v1;Glyma.13G321100.Wm82.a2.v1;Glyma.12G138800.Wm82.a2.v1;Glyma.12G138100.Wm82.a2.v1;Glyma.07G001300.Wm82.a2.v1;Glyma.08G350800.Wm82.a2.v1	3	Glyma.15G065600.Wm82.a2.v1;novel.1607;Glyma.06G038700.Wm82.a2.v1
Pantothenate and CoA biosynthesis	ko00770	31 out of 5490 0.564663023679417%	107 out of 17069 0.626867420469858%	0.790594	31	Glyma.13G291300.Wm82.a2.v1;Glyma.06G183900.Wm82.a2.v1;Glyma.17G091000.Wm82.a2.v1;Glyma.02G034000.Wm82.a2.v1;Glyma.16G131700.Wm82.a2.v1;Glyma.15G034400.Wm82.a2.v1;Glyma.14G152100.Wm82.a2.v1;Glyma.07G064600.Wm82.a2.v1;Glyma.01G196300.Wm82.a2.v1;Glyma.06G050100.Wm82.a2.v1;Glyma.04G049200.Wm82.a2.v1;Glyma.03G212300.Wm82.a2.v1;Glyma.07G182100.Wm82.a2.v1;Glyma.08G177500.Wm82.a2.v1;Glyma.02G278600.Wm82.…	K00053+K00128+K00128+K00128+K00128+K00128+K00128+K00606+K00826+K00826+K00826+K00859+K01431+K01464+K01464+K01513+K01513+K01513+K01652+K01652+K01653+K01687+K01687+K01687+K01922+K02201+K06133+K09680+K17839+K17839+K17839	19	Glyma.13G291300.Wm82.a2.v1;Glyma.06G183900.Wm82.a2.v1;Glyma.17G091000.Wm82.a2.v1;Glyma.16G131700.Wm82.a2.v1;Glyma.15G034400.Wm82.a2.v1;Glyma.01G002600.Wm82.a2.v1;Glyma.07G129700.Wm82.a2.v1;Glyma.08G028900.Wm82.a2.v1;Glyma.04G196100.Wm82.a2.v1;Glyma.06G169700.Wm82.a2.v1;Glyma.08G126100.Wm82.a2.v1;Glyma.13G207900.Wm82.a2.v1;novel.2080;Glyma.04G254600.Wm82.a2.v1;Glyma.01G173000.Wm82.a2.v1;Glyma.15G1…	12	Glyma.02G034000.Wm82.a2.v1;Glyma.14G152100.Wm82.a2.v1;Glyma.07G064600.Wm82.a2.v1;Glyma.01G196300.Wm82.a2.v1;Glyma.06G050100.Wm82.a2.v1;Glyma.04G049200.Wm82.a2.v1;Glyma.03G212300.Wm82.a2.v1;Glyma.07G182100.Wm82.a2.v1;Glyma.08G177500.Wm82.a2.v1;Glyma.02G278600.Wm82.a2.v1;novel.1778;Glyma.14G032300.Wm82.a2.v1
Various types of N-glycan biosynthesis	ko00513	22 out of 5490 0.400728597449909%	79 out of 17069 0.46282734782354%	0.826973	22	Glyma.10G128800.Wm82.a2.v1;Glyma.02G131900.Wm82.a2.v1;Glyma.13G068100.Wm82.a2.v1;Glyma.18G085200.Wm82.a2.v1;Glyma.08G324900.Wm82.a2.v1;Glyma.16G025200.Wm82.a2.v1;Glyma.07G056300.Wm82.a2.v1;Glyma.10G143600.Wm82.a2.v1;Glyma.01G009300.Wm82.a2.v1;Glyma.16G213300.Wm82.a2.v1;Glyma.16G077300.Wm82.a2.v1;Glyma.06G240600.Wm82.a2.v1;Glyma.05G086900.Wm82.a2.v1;Glyma.09G206400.Wm82.a2.v1;Glyma.10G290900.Wm82.…	K00736+K00753+K01231+K03714+K03714+K03844+K03844+K03847+K07151+K07151+K07151+K07432+K07432+K07441+K12373+K12373+K12373+K12666+K12667+K12670+K14412+K14413	14	Glyma.02G131900.Wm82.a2.v1;Glyma.13G068100.Wm82.a2.v1;Glyma.08G324900.Wm82.a2.v1;Glyma.01G009300.Wm82.a2.v1;Glyma.16G213300.Wm82.a2.v1;Glyma.16G077300.Wm82.a2.v1;Glyma.09G206400.Wm82.a2.v1;Glyma.10G290900.Wm82.a2.v1;Glyma.08G159500.Wm82.a2.v1;Glyma.10G210300.Wm82.a2.v1;Glyma.10G038000.Wm82.a2.v1;Glyma.11G120300.Wm82.a2.v1;Glyma.10G217800.Wm82.a2.v1;Glyma.02G108100.Wm82.a2.v1	8	Glyma.10G128800.Wm82.a2.v1;Glyma.18G085200.Wm82.a2.v1;Glyma.16G025200.Wm82.a2.v1;Glyma.07G056300.Wm82.a2.v1;Glyma.10G143600.Wm82.a2.v1;Glyma.06G240600.Wm82.a2.v1;Glyma.05G086900.Wm82.a2.v1;Glyma.02G095200.Wm82.a2.v1
Nucleocytoplasmic transport	ko03013	74 out of 5490 1.34790528233151%	251 out of 17069 1.47050207979378%	0.837479	74	Glyma.19G052400.Wm82.a2.v1;Glyma.05G114900.Wm82.a2.v1;Glyma.16G068000.Wm82.a2.v1;Glyma.10G212900.Wm82.a2.v1;Glyma.11G213900.Wm82.a2.v1;Glyma.15G265300.Wm82.a2.v1;Glyma.10G028800.Wm82.a2.v1;Glyma.08G162300.Wm82.a2.v1;Glyma.11G053300.Wm82.a2.v1;Glyma.12G064900.Wm82.a2.v1;Glyma.19G101600.Wm82.a2.v1;Glyma.16G049600.Wm82.a2.v1;Glyma.04G195500.Wm82.a2.v1;Glyma.11G136000.Wm82.a2.v1;Glyma.13G106300.Wm82.…	K03231+K03231+K03231+K03231+K07562+K09291+K09291+K09291+K10577+K12881+K12882+K12882+K13151+K13171+K13175+K14004+K14004+K14004+K14004+K14288+K14288+K14289+K14293+K14293+K14294+K14295+K14297+K14297+K14298+K14298+K14298+K14300+K14300+K14301+K14301+K14301+K14305+K14305+K14306+K14308+K14309+K14309+K14310+K14311+K14311+K14312+K14312+K14313+K14314+K14318+K14319+K14319+K14319+K14319+K14319+K14320+K14321+…	44	Glyma.19G052400.Wm82.a2.v1;Glyma.05G114900.Wm82.a2.v1;Glyma.16G068000.Wm82.a2.v1;Glyma.11G213900.Wm82.a2.v1;Glyma.19G101600.Wm82.a2.v1;Glyma.16G049600.Wm82.a2.v1;Glyma.03G264400.Wm82.a2.v1;Glyma.19G263400.Wm82.a2.v1;Glyma.19G240700.Wm82.a2.v1;Glyma.08G128300.Wm82.a2.v1;Glyma.02G124400.Wm82.a2.v1;Glyma.01G067900.Wm82.a2.v1;Glyma.02G305200.Wm82.a2.v1;Glyma.14G008200.Wm82.a2.v1;Glyma.07G041900.Wm82.…	30	Glyma.10G212900.Wm82.a2.v1;Glyma.15G265300.Wm82.a2.v1;Glyma.10G028800.Wm82.a2.v1;Glyma.08G162300.Wm82.a2.v1;Glyma.11G053300.Wm82.a2.v1;Glyma.12G064900.Wm82.a2.v1;Glyma.04G195500.Wm82.a2.v1;Glyma.11G136000.Wm82.a2.v1;Glyma.13G106300.Wm82.a2.v1;Glyma.18G090700.Wm82.a2.v1;Glyma.08G321800.Wm82.a2.v1;Glyma.18G092300.Wm82.a2.v1;Glyma.08G320100.Wm82.a2.v1;Glyma.04G233700.Wm82.a2.v1;Glyma.06G131100.Wm82.…
Ubiquitin mediated proteolysis	ko04120	107 out of 5490 1.94899817850638%	358 out of 17069 2.09736950026364%	0.838559	107	Glyma.04G231500.Wm82.a2.v1;Glyma.19G195500.Wm82.a2.v1;Glyma.06G133600.Wm82.a2.v1;Glyma.03G197600.Wm82.a2.v1;Glyma.02G036000.Wm82.a2.v1;Glyma.01G029200.Wm82.a2.v1;Glyma.15G129800.Wm82.a2.v1;Glyma.09G023700.Wm82.a2.v1;Glyma.16G181500.Wm82.a2.v1;Glyma.09G136000.Wm82.a2.v1;Glyma.02G229700.Wm82.a2.v1;Glyma.19G208600.Wm82.a2.v1;Glyma.03G211400.Wm82.a2.v1;Glyma.02G258100.Wm82.a2.v1;Glyma.14G058400.Wm82.…	K02927+K02927+K02927+K02927+K02977+K02977+K02977+K02977+K03094+K03094+K03178+K03347+K03347+K03348+K03348+K03349+K03349+K03350+K03355+K03357+K03357+K03358+K03363+K03363+K03364+K03364+K03869+K03869+K03869+K03875+K03875+K03875+K04506+K04506+K04506+K04506+K04506+K04506+K04554+K04649+K04706+K06688+K06689+K06689+K06689+K06689+K06689+K06689+K06689+K06689+K08770+K08770+K08770+K08770+K08770+K09561+K09561+…	38	Glyma.04G231500.Wm82.a2.v1;Glyma.19G195500.Wm82.a2.v1;Glyma.06G133600.Wm82.a2.v1;Glyma.03G197600.Wm82.a2.v1;Glyma.02G036000.Wm82.a2.v1;Glyma.01G029200.Wm82.a2.v1;Glyma.15G129800.Wm82.a2.v1;Glyma.09G023700.Wm82.a2.v1;Glyma.02G229700.Wm82.a2.v1;Glyma.19G208600.Wm82.a2.v1;Glyma.03G211400.Wm82.a2.v1;Glyma.02G258100.Wm82.a2.v1;Glyma.14G058400.Wm82.a2.v1;Glyma.11G220500.Wm82.a2.v1;Glyma.18G036900.Wm82.…	69	Glyma.16G181500.Wm82.a2.v1;Glyma.09G136000.Wm82.a2.v1;Glyma.02G055400.Wm82.a2.v1;Glyma.16G138200.Wm82.a2.v1;Glyma.10G142800.Wm82.a2.v1;Glyma.16G153100.Wm82.a2.v1;Glyma.08G300100.Wm82.a2.v1;Glyma.18G120300.Wm82.a2.v1;Glyma.13G063600.Wm82.a2.v1;Glyma.14G118200.Wm82.a2.v1;Glyma.13G036600.Wm82.a2.v1;Glyma.06G120600.Wm82.a2.v1;Glyma.19G256200.Wm82.a2.v1;Glyma.04G235700.Wm82.a2.v1;Glyma.03G257700.Wm82.…
Protein export	ko03060	33 out of 5490 0.601092896174863%	118 out of 17069 0.691311734723768%	0.860084	33	Glyma.06G116900.Wm82.a2.v1;Glyma.02G007700.Wm82.a2.v1;Glyma.06G117000.Wm82.a2.v1;Glyma.06G116300.Wm82.a2.v1;Glyma.16G146000.Wm82.a2.v1;Glyma.02G064900.Wm82.a2.v1;Glyma.08G213600.Wm82.a2.v1;Glyma.03G196900.Wm82.a2.v1;Glyma.11G172900.Wm82.a2.v1;Glyma.13G366500.Wm82.a2.v1;Glyma.15G006800.Wm82.a2.v1;Glyma.07G029200.Wm82.a2.v1;Glyma.10G032800.Wm82.a2.v1;Glyma.10G232400.Wm82.a2.v1;Glyma.13G182900.Wm82.…	K03070+K03070+K03070+K03100+K03105+K03105+K03106+K03106+K03106+K03106+K03106+K03106+K03109+K03116+K03217+K03217+K03217+K03217+K07342+K09490+K09490+K09490+K09490+K09647+K09648+K09648+K10956+K10956+K10956+K12272+K12272+K12948+K13431	20	Glyma.06G116900.Wm82.a2.v1;Glyma.03G196900.Wm82.a2.v1;Glyma.11G172900.Wm82.a2.v1;Glyma.10G032800.Wm82.a2.v1;Glyma.10G232400.Wm82.a2.v1;Glyma.07G193700.Wm82.a2.v1;Glyma.18G011900.Wm82.a2.v1;Glyma.07G235200.Wm82.a2.v1;Glyma.12G168500.Wm82.a2.v1;Glyma.08G025700.Wm82.a2.v1;Glyma.05G219600.Wm82.a2.v1;Glyma.08G025900.Wm82.a2.v1;Glyma.05G219400.Wm82.a2.v1;Glyma.13G123800.Wm82.a2.v1;Glyma.07G148800.Wm82.…	13	Glyma.02G007700.Wm82.a2.v1;Glyma.06G117000.Wm82.a2.v1;Glyma.06G116300.Wm82.a2.v1;Glyma.16G146000.Wm82.a2.v1;Glyma.02G064900.Wm82.a2.v1;Glyma.08G213600.Wm82.a2.v1;Glyma.13G366500.Wm82.a2.v1;Glyma.15G006800.Wm82.a2.v1;Glyma.07G029200.Wm82.a2.v1;Glyma.13G182900.Wm82.a2.v1;Glyma.02G036200.Wm82.a2.v1;Glyma.01G029000.Wm82.a2.v1;Glyma.17G073300.Wm82.a2.v1
Glycosylphosphatidylinositol (GPI)-anchor biosynthesis	ko00563	15 out of 5490 0.273224043715847%	57 out of 17069 0.333938719315719%	0.862746	15	Glyma.01G158500.Wm82.a2.v1;Glyma.13G219700.Wm82.a2.v1;Glyma.08G270900.Wm82.a2.v1;Glyma.17G068600.Wm82.a2.v1;Glyma.13G116800.Wm82.a2.v1;Glyma.08G349700.Wm82.a2.v1;Glyma.13G258900.Wm82.a2.v1;Glyma.05G049100.Wm82.a2.v1;Glyma.16G063300.Wm82.a2.v1;Glyma.01G023700.Wm82.a2.v1;Glyma.06G013600.Wm82.a2.v1;Glyma.07G221600.Wm82.a2.v1;Glyma.13G128600.Wm82.a2.v1;Glyma.03G114000.Wm82.a2.v1;Glyma.16G006900.Wm82.…	K03858+K03861+K05283+K05286+K05288+K05291+K05292+K05293+K05294+K05310+K07541+K07542+K09658+K11001+K23362	6	Glyma.05G049100.Wm82.a2.v1;Glyma.16G063300.Wm82.a2.v1;Glyma.01G023700.Wm82.a2.v1;Glyma.06G013600.Wm82.a2.v1;Glyma.07G221600.Wm82.a2.v1;Glyma.16G006900.Wm82.a2.v1	9	Glyma.01G158500.Wm82.a2.v1;Glyma.13G219700.Wm82.a2.v1;Glyma.08G270900.Wm82.a2.v1;Glyma.17G068600.Wm82.a2.v1;Glyma.13G116800.Wm82.a2.v1;Glyma.08G349700.Wm82.a2.v1;Glyma.13G258900.Wm82.a2.v1;Glyma.13G128600.Wm82.a2.v1;Glyma.03G114000.Wm82.a2.v1
Flavone and flavonol biosynthesis	ko00944	17 out of 5490 0.309653916211293%	65 out of 17069 0.380807311500381%	0.880892	17	Glyma.17G077700.Wm82.a2.v1;Glyma.05G021800.Wm82.a2.v1;Glyma.07G218200.Wm82.a2.v1;Glyma.06G202300.Wm82.a2.v1;Glyma.05G021900.Wm82.a2.v1;Glyma.13G302300.Wm82.a2.v1;Glyma.08G249500.Wm82.a2.v1;Glyma.18G268400.Wm82.a2.v1;Glyma.13G056100.Wm82.a2.v1;Glyma.08G247100.Wm82.a2.v1;Glyma.19G030800.Wm82.a2.v1;Glyma.18G258000.Wm82.a2.v1;Glyma.18G268300.Wm82.a2.v1;Glyma.10G194000.Wm82.a2.v1;Glyma.06G285700.Wm82.…	K05280+K05280+K05280+K05280+K05280+K13264+K13264+K13264+K13264+K13264+K13264+K13264+K13264+K22772+K22794+K22794+K22794	10	Glyma.07G218200.Wm82.a2.v1;Glyma.06G202300.Wm82.a2.v1;Glyma.13G302300.Wm82.a2.v1;Glyma.13G056100.Wm82.a2.v1;Glyma.19G030800.Wm82.a2.v1;Glyma.18G258000.Wm82.a2.v1;Glyma.10G194000.Wm82.a2.v1;Glyma.06G285700.Wm82.a2.v1;Glyma.06G235000.Wm82.a2.v1;Glyma.12G120200.Wm82.a2.v1	7	Glyma.17G077700.Wm82.a2.v1;Glyma.05G021800.Wm82.a2.v1;Glyma.05G021900.Wm82.a2.v1;Glyma.08G249500.Wm82.a2.v1;Glyma.18G268400.Wm82.a2.v1;Glyma.08G247100.Wm82.a2.v1;Glyma.18G268300.Wm82.a2.v1
Biosynthesis of various plant secondary metabolites	ko00999	54 out of 5490 0.983606557377049%	190 out of 17069 1.11312906438573%	0.883549	54	Glyma.03G223000.Wm82.a2.v1;Glyma.17G039100.Wm82.a2.v1;Glyma.07G233800.Wm82.a2.v1;Glyma.15G190500.Wm82.a2.v1;Glyma.17G039000.Wm82.a2.v1;Glyma.12G054500.Wm82.a2.v1;Glyma.15G031400.Wm82.a2.v1;Glyma.12G240000.Wm82.a2.v1;Glyma.20G026300.Wm82.a2.v1;Glyma.12G054400.Wm82.a2.v1;novel.1785;novel.2269;novel.391;Glyma.15G129500.Wm82.a2.v1;Glyma.14G045000.Wm82.a2.v1;Glyma.02G186800.Wm82.a2.v1;Glyma.09G023400.…	K00789+K00789+K00789+K00789+K00789+K01188+K01188+K01188+K01188+K01188+K01188+K01188+K01188+K05349+K05349+K05349+K05349+K05349+K05350+K05350+K05350+K05350+K05350+K06892+K06892+K06892+K13832+K13832+K13832+K21568+K22374+K22374+K22374+K23136+K23136+K23136+K23136+K23136+K23136+K23136+K23145+K23145+K23145+K23260+K23260+K23260+K23260+K23260+K23260+K23260+K23260+K23260+K23260+K23260	27	Glyma.03G223000.Wm82.a2.v1;Glyma.12G054500.Wm82.a2.v1;Glyma.15G031400.Wm82.a2.v1;Glyma.12G240000.Wm82.a2.v1;Glyma.20G026300.Wm82.a2.v1;Glyma.12G054400.Wm82.a2.v1;novel.391;Glyma.15G129500.Wm82.a2.v1;Glyma.14G045000.Wm82.a2.v1;Glyma.02G186800.Wm82.a2.v1;Glyma.09G023400.Wm82.a2.v1;Glyma.10G106600.Wm82.a2.v1;Glyma.07G100500.Wm82.a2.v1;Glyma.07G258700.Wm82.a2.v1;Glyma.09G178100.Wm82.a2.v1;Glyma.15G25…	27	Glyma.17G039100.Wm82.a2.v1;Glyma.07G233800.Wm82.a2.v1;Glyma.15G190500.Wm82.a2.v1;Glyma.17G039000.Wm82.a2.v1;novel.1785;novel.2269;Glyma.13G278600.Wm82.a2.v1;Glyma.07G258600.Wm82.a2.v1;Glyma.02G084400.Wm82.a2.v1;Glyma.15G257500.Wm82.a2.v1;Glyma.01G082200.Wm82.a2.v1;Glyma.19G239800.Wm82.a2.v1;Glyma.03G242400.Wm82.a2.v1;Glyma.01G181800.Wm82.a2.v1;Glyma.06G035400.Wm82.a2.v1;Glyma.19G014800.Wm82.a2.v1…
Nitrogen metabolism	ko00910	22 out of 5490 0.400728597449909%	83 out of 17069 0.486261643915871%	0.891053	22	Glyma.16G041200.Wm82.a2.v1;Glyma.19G111000.Wm82.a2.v1;Glyma.08G196200.Wm82.a2.v1;Glyma.07G012500.Wm82.a2.v1;Glyma.04G236900.Wm82.a2.v1;Glyma.19G065600.Wm82.a2.v1;Glyma.14G162300.Wm82.a2.v1;Glyma.02G132100.Wm82.a2.v1;Glyma.01G192900.Wm82.a2.v1;Glyma.19G007700.Wm82.a2.v1;Glyma.13G257200.Wm82.a2.v1;Glyma.14G181400.Wm82.a2.v1;Glyma.05G007100.Wm82.a2.v1;Glyma.02G213700.Wm82.a2.v1;Glyma.15G057700.Wm82.…	K00261+K00261+K00262+K00262+K00264+K00264+K00264+K00366+K01455+K01673+K01673+K01673+K01673+K01673+K01673+K01674+K01915+K01915+K01915+K01915+K10534+K10534	9	Glyma.19G065600.Wm82.a2.v1;Glyma.14G162300.Wm82.a2.v1;Glyma.19G007700.Wm82.a2.v1;Glyma.13G257200.Wm82.a2.v1;Glyma.05G007100.Wm82.a2.v1;Glyma.15G057700.Wm82.a2.v1;Glyma.10G073400.Wm82.a2.v1;Glyma.13G084000.Wm82.a2.v1;Glyma.14G165000.Wm82.a2.v1	13	Glyma.16G041200.Wm82.a2.v1;Glyma.19G111000.Wm82.a2.v1;Glyma.08G196200.Wm82.a2.v1;Glyma.07G012500.Wm82.a2.v1;Glyma.04G236900.Wm82.a2.v1;Glyma.02G132100.Wm82.a2.v1;Glyma.01G192900.Wm82.a2.v1;Glyma.14G181400.Wm82.a2.v1;Glyma.02G213700.Wm82.a2.v1;Glyma.13G210800.Wm82.a2.v1;Glyma.18G041100.Wm82.a2.v1;Glyma.09G173200.Wm82.a2.v1;Glyma.15G102000.Wm82.a2.v1
Cyanoamino acid metabolism	ko00460	32 out of 5490 0.58287795992714%	118 out of 17069 0.691311734723768%	0.900539	32	Glyma.18G150000.Wm82.a2.v1;Glyma.02G217100.Wm82.a2.v1;Glyma.13G077700.Wm82.a2.v1;Glyma.06G107800.Wm82.a2.v1;Glyma.13G222300.Wm82.a2.v1;Glyma.08G108900.Wm82.a2.v1;Glyma.05G152100.Wm82.a2.v1;Glyma.12G054500.Wm82.a2.v1;Glyma.15G031400.Wm82.a2.v1;Glyma.12G240000.Wm82.a2.v1;Glyma.20G026300.Wm82.a2.v1;Glyma.12G054400.Wm82.a2.v1;novel.1785;novel.2269;novel.391;Glyma.01G192900.Wm82.a2.v1;Glyma.15G129500.…	K00600+K00600+K00600+K00600+K00600+K00600+K00600+K01188+K01188+K01188+K01188+K01188+K01188+K01188+K01188+K01455+K05349+K05349+K05349+K05349+K05349+K05350+K05350+K05350+K05350+K05350+K08248+K13034+K13051+K13051+K18592+K18592	21	Glyma.02G217100.Wm82.a2.v1;Glyma.13G077700.Wm82.a2.v1;Glyma.06G107800.Wm82.a2.v1;Glyma.08G108900.Wm82.a2.v1;Glyma.05G152100.Wm82.a2.v1;Glyma.12G054500.Wm82.a2.v1;Glyma.15G031400.Wm82.a2.v1;Glyma.12G240000.Wm82.a2.v1;Glyma.20G026300.Wm82.a2.v1;Glyma.12G054400.Wm82.a2.v1;novel.391;Glyma.15G129500.Wm82.a2.v1;Glyma.14G045000.Wm82.a2.v1;Glyma.02G186800.Wm82.a2.v1;Glyma.09G023400.Wm82.a2.v1;Glyma.10G10…	11	Glyma.18G150000.Wm82.a2.v1;Glyma.13G222300.Wm82.a2.v1;novel.1785;novel.2269;Glyma.01G192900.Wm82.a2.v1;Glyma.13G278600.Wm82.a2.v1;Glyma.07G258600.Wm82.a2.v1;Glyma.18G113700.Wm82.a2.v1;Glyma.14G086300.Wm82.a2.v1;Glyma.07G126200.Wm82.a2.v1;Glyma.11G236100.Wm82.a2.v1
Other types of O-glycan biosynthesis	ko00514	7 out of 5490 0.127504553734062%	31 out of 17069 0.181615794715566%	0.913008	7	Glyma.16G014800.Wm82.a2.v1;Glyma.07G046500.Wm82.a2.v1;Glyma.19G055500.Wm82.a2.v1;Glyma.20G040500.Wm82.a2.v1;Glyma.17G215300.Wm82.a2.v1;Glyma.13G196300.Wm82.a2.v1;Glyma.01G153600.Wm82.a2.v1	K03691+K03691+K20781+K20782+K20782+K20782+K20784	4	Glyma.16G014800.Wm82.a2.v1;Glyma.07G046500.Wm82.a2.v1;Glyma.19G055500.Wm82.a2.v1;Glyma.13G196300.Wm82.a2.v1	3	Glyma.20G040500.Wm82.a2.v1;Glyma.17G215300.Wm82.a2.v1;Glyma.01G153600.Wm82.a2.v1
Linoleic acid metabolism	ko00591	20 out of 5490 0.364298724954463%	78 out of 17069 0.456968773800457%	0.914975	20	Glyma.20G054100.Wm82.a2.v1;Glyma.11G197500.Wm82.a2.v1;Glyma.11G130200.Wm82.a2.v1;Glyma.13G030300.Wm82.a2.v1;Glyma.12G054700.Wm82.a2.v1;Glyma.20G054000.Wm82.a2.v1;Glyma.07G127900.Wm82.a2.v1;Glyma.01G002400.Wm82.a2.v1;Glyma.07G129900.Wm82.a2.v1;Glyma.19G132900.Wm82.a2.v1;Glyma.03G130900.Wm82.a2.v1;Glyma.02G190000.Wm82.a2.v1;Glyma.20G144600.Wm82.a2.v1;Glyma.07G034900.Wm82.a2.v1;Glyma.08G189600.Wm82.…	K00454+K00454+K00454+K00454+K00454+K00454+K01047+K01047+K01047+K14674+K14674+K14674+K15718+K15718+K15718+K15718+K15718+K15718+K15718+K15718	10	Glyma.20G054100.Wm82.a2.v1;Glyma.11G197500.Wm82.a2.v1;Glyma.11G130200.Wm82.a2.v1;Glyma.01G002400.Wm82.a2.v1;Glyma.07G129900.Wm82.a2.v1;Glyma.20G144600.Wm82.a2.v1;Glyma.07G034900.Wm82.a2.v1;Glyma.08G189600.Wm82.a2.v1;Glyma.07G135200.Wm82.a2.v1;Glyma.06G175200.Wm82.a2.v1	10	Glyma.13G030300.Wm82.a2.v1;Glyma.12G054700.Wm82.a2.v1;Glyma.20G054000.Wm82.a2.v1;Glyma.07G127900.Wm82.a2.v1;Glyma.19G132900.Wm82.a2.v1;Glyma.03G130900.Wm82.a2.v1;Glyma.02G190000.Wm82.a2.v1;Glyma.07G168900.Wm82.a2.v1;Glyma.15G026500.Wm82.a2.v1;novel.900
Glycosphingolipid biosynthesis - globo and isoglobo series	ko00603	7 out of 5490 0.127504553734062%	32 out of 17069 0.187474368738649%	0.929035	7	Glyma.16G209800.Wm82.a2.v1;Glyma.11G243600.Wm82.a2.v1;Glyma.09G160400.Wm82.a2.v1;Glyma.08G131400.Wm82.a2.v1;Glyma.10G290900.Wm82.a2.v1;Glyma.02G095200.Wm82.a2.v1;Glyma.08G159500.Wm82.a2.v1	K07407+K07407+K07407+K07407+K12373+K12373+K12373	3	Glyma.08G131400.Wm82.a2.v1;Glyma.10G290900.Wm82.a2.v1;Glyma.08G159500.Wm82.a2.v1	4	Glyma.16G209800.Wm82.a2.v1;Glyma.11G243600.Wm82.a2.v1;Glyma.09G160400.Wm82.a2.v1;Glyma.02G095200.Wm82.a2.v1
Aminoacyl-tRNA biosynthesis	ko00970	34 out of 5490 0.619307832422586%	128 out of 17069 0.749897474954596%	0.92938	34	Glyma.14G202100.Wm82.a2.v1;Glyma.02G234500.Wm82.a2.v1;Glyma.01G176800.Wm82.a2.v1;Glyma.01G032500.Wm82.a2.v1;Glyma.17G010800.Wm82.a2.v1;novel.620;Glyma.12G020700.Wm82.a2.v1;Glyma.17G026600.Wm82.a2.v1;Glyma.12G027800.Wm82.a2.v1;Glyma.14G155600.Wm82.a2.v1;novel.1878;Glyma.09G227400.Wm82.a2.v1;Glyma.12G009400.Wm82.a2.v1;Glyma.10G289600.Wm82.a2.v1;Glyma.20G099600.Wm82.a2.v1;Glyma.04G099400.Wm82.a2.v1;…	K01866+K01866+K01866+K01868+K01869+K01869+K01870+K01870+K01872+K01873+K01873+K01874+K01874+K01874+K01874+K01875+K01876+K01880+K01880+K01881+K01881+K01883+K01885+K01887+K01889+K01890+K02433+K02433+K02433+K04567+K04567+K14164+K14164+K22503	25	Glyma.14G202100.Wm82.a2.v1;Glyma.02G234500.Wm82.a2.v1;Glyma.01G032500.Wm82.a2.v1;Glyma.17G010800.Wm82.a2.v1;Glyma.12G020700.Wm82.a2.v1;Glyma.17G026600.Wm82.a2.v1;Glyma.09G227400.Wm82.a2.v1;Glyma.12G009400.Wm82.a2.v1;Glyma.10G289600.Wm82.a2.v1;Glyma.20G099600.Wm82.a2.v1;Glyma.04G099400.Wm82.a2.v1;Glyma.08G043900.Wm82.a2.v1;novel.2286;Glyma.14G153800.Wm82.a2.v1;Glyma.16G179800.Wm82.a2.v1;Glyma.04G0…	9	Glyma.01G176800.Wm82.a2.v1;novel.620;Glyma.12G027800.Wm82.a2.v1;Glyma.14G155600.Wm82.a2.v1;novel.1878;Glyma.18G070000.Wm82.a2.v1;Glyma.01G006100.Wm82.a2.v1;Glyma.08G003100.Wm82.a2.v1;Glyma.07G245700.Wm82.a2.v1
Spliceosome	ko03040	154 out of 5490 2.80510018214936%	527 out of 17069 3.08746851016463%	0.936154	154	Glyma.14G182900.Wm82.a2.v1;Glyma.19G172200.Wm82.a2.v1;Glyma.18G289100.Wm82.a2.v1;Glyma.18G287800.Wm82.a2.v1;Glyma.12G064000.Wm82.a2.v1;Glyma.02G093200.Wm82.a2.v1;Glyma.10G043400.Wm82.a2.v1;Glyma.03G171100.Wm82.a2.v1;Glyma.11G140500.Wm82.a2.v1;Glyma.09G161400.Wm82.a2.v1;Glyma.16G002500.Wm82.a2.v1;Glyma.13G112800.Wm82.a2.v1;Glyma.18G289600.Wm82.a2.v1;Glyma.02G158500.Wm82.a2.v1;Glyma.12G166200.Wm82.…	K03283+K03283+K03283+K03283+K03283+K03283+K03283+K03283+K03283+K03283+K03283+K03283+K03283+K03283+K03283+K03283+K03283+K06063+K06063+K10599+K10599+K10599+K11086+K11086+K11087+K11087+K11088+K11088+K11092+K11093+K11093+K11094+K11095+K11096+K11096+K11097+K11098+K11099+K11099+K11099+K11984+K12621+K12623+K12623+K12623+K12625+K12625+K12625+K12627+K12662+K12733+K12741+K12741+K12741+K12741+K12741+K12741+…	68	Glyma.14G182900.Wm82.a2.v1;Glyma.19G172200.Wm82.a2.v1;Glyma.18G289100.Wm82.a2.v1;Glyma.12G064000.Wm82.a2.v1;Glyma.02G093200.Wm82.a2.v1;Glyma.10G043400.Wm82.a2.v1;Glyma.03G171100.Wm82.a2.v1;Glyma.11G140500.Wm82.a2.v1;Glyma.16G002500.Wm82.a2.v1;Glyma.18G289600.Wm82.a2.v1;Glyma.02G158500.Wm82.a2.v1;Glyma.12G166200.Wm82.a2.v1;Glyma.20G084500.Wm82.a2.v1;Glyma.10G133700.Wm82.a2.v1;Glyma.02G288900.Wm82.…	86	Glyma.18G287800.Wm82.a2.v1;Glyma.09G161400.Wm82.a2.v1;Glyma.13G112800.Wm82.a2.v1;Glyma.18G287900.Wm82.a2.v1;novel.824;Glyma.01G008600.Wm82.a2.v1;Glyma.13G067700.Wm82.a2.v1;Glyma.18G171100.Wm82.a2.v1;Glyma.02G057600.Wm82.a2.v1;Glyma.11G067300.Wm82.a2.v1;Glyma.03G150900.Wm82.a2.v1;Glyma.19G210400.Wm82.a2.v1;Glyma.07G205500.Wm82.a2.v1;Glyma.15G025000.Wm82.a2.v1;Glyma.16G217600.Wm82.a2.v1;Glyma.05G20…
Zeatin biosynthesis	ko00908	19 out of 5490 0.34608378870674%	77 out of 17069 0.451110199777374%	0.940128	19	Glyma.14G099000.Wm82.a2.v1;Glyma.04G028900.Wm82.a2.v1;Glyma.09G225400.Wm82.a2.v1;Glyma.17G225700.Wm82.a2.v1;Glyma.13G271500.Wm82.a2.v1;novel.254;Glyma.03G151800.Wm82.a2.v1;Glyma.13G209100.Wm82.a2.v1;Glyma.03G134500.Wm82.a2.v1;Glyma.10G108400.Wm82.a2.v1;Glyma.18G057800.Wm82.a2.v1;Glyma.10G062200.Wm82.a2.v1;Glyma.03G187700.Wm82.a2.v1;Glyma.19G187400.Wm82.a2.v1;Glyma.19G187200.Wm82.a2.v1;Glyma.18G27…	K00279+K00279+K00279+K00279+K00791+K10717+K10760+K10760+K13495+K13495+K13496+K13496+K13496+K13496+K13496+K13496+K13496+K13496+K13496	9	Glyma.14G099000.Wm82.a2.v1;Glyma.04G028900.Wm82.a2.v1;Glyma.09G225400.Wm82.a2.v1;Glyma.13G271500.Wm82.a2.v1;Glyma.10G108400.Wm82.a2.v1;Glyma.18G057800.Wm82.a2.v1;Glyma.10G062200.Wm82.a2.v1;Glyma.18G274400.Wm82.a2.v1;Glyma.19G187500.Wm82.a2.v1	10	Glyma.17G225700.Wm82.a2.v1;novel.254;Glyma.03G151800.Wm82.a2.v1;Glyma.13G209100.Wm82.a2.v1;Glyma.03G134500.Wm82.a2.v1;Glyma.03G187700.Wm82.a2.v1;Glyma.19G187400.Wm82.a2.v1;Glyma.19G187200.Wm82.a2.v1;Glyma.03G187500.Wm82.a2.v1;Glyma.19G187100.Wm82.a2.v1
Flavonoid biosynthesis	ko00941	56 out of 5490 1.0200364298725%	205 out of 17069 1.20100767473197%	0.943428	56	Glyma.01G195400.Wm82.a2.v1;Glyma.11G046300.Wm82.a2.v1;Glyma.02G048400.Wm82.a2.v1;Glyma.14G205200.Wm82.a2.v1;Glyma.02G236500.Wm82.a2.v1;Glyma.02G103500.Wm82.a2.v1;Glyma.01G004200.Wm82.a2.v1;Glyma.07G214700.Wm82.a2.v1;Glyma.08G175700.Wm82.a2.v1;Glyma.06G118600.Wm82.a2.v1;Glyma.19G105100.Wm82.a2.v1;Glyma.08G109400.Wm82.a2.v1;Glyma.11G011500.Wm82.a2.v1;Glyma.08G109500.Wm82.a2.v1;Glyma.06G118500.Wm82.…	K00475+K00475+K00475+K00487+K00487+K00588+K00588+K00588+K00588+K00660+K00660+K00660+K00660+K00660+K00660+K00660+K01859+K01859+K01859+K01859+K01859+K05277+K05278+K05278+K05280+K05280+K05280+K05280+K05280+K13065+K13065+K13065+K13065+K13065+K13065+K13065+K13065+K13065+K13065+K13065+K13065+K13065+K13065+K13065+K13065+K13065+K13065+K13065+K13065+K13065+K13082+K22845+K22845+K22845+K22845+K22845	40	Glyma.02G048400.Wm82.a2.v1;Glyma.14G205200.Wm82.a2.v1;Glyma.02G103500.Wm82.a2.v1;Glyma.07G214700.Wm82.a2.v1;Glyma.08G175700.Wm82.a2.v1;Glyma.19G105100.Wm82.a2.v1;Glyma.08G109400.Wm82.a2.v1;Glyma.11G011500.Wm82.a2.v1;Glyma.04G222400.Wm82.a2.v1;Glyma.13G262500.Wm82.a2.v1;Glyma.20G241700.Wm82.a2.v1;Glyma.20G241600.Wm82.a2.v1;Glyma.06G143000.Wm82.a2.v1;Glyma.07G150900.Wm82.a2.v1;Glyma.13G082300.Wm82.…	16	Glyma.01G195400.Wm82.a2.v1;Glyma.11G046300.Wm82.a2.v1;Glyma.02G236500.Wm82.a2.v1;Glyma.01G004200.Wm82.a2.v1;Glyma.06G118600.Wm82.a2.v1;Glyma.08G109500.Wm82.a2.v1;Glyma.06G118500.Wm82.a2.v1;Glyma.05G153200.Wm82.a2.v1;Glyma.17G077700.Wm82.a2.v1;Glyma.05G021800.Wm82.a2.v1;Glyma.05G021900.Wm82.a2.v1;Glyma.05G152500.Wm82.a2.v1;Glyma.08G220200.Wm82.a2.v1;Glyma.12G137000.Wm82.a2.v1;Glyma.04G115300.Wm82.…
Phosphatidylinositol signaling system	ko04070	46 out of 5490 0.837887067395264%	172 out of 17069 1.00767473197024%	0.948326	46	Glyma.06G013800.Wm82.a2.v1;Glyma.13G196700.Wm82.a2.v1;Glyma.06G159500.Wm82.a2.v1;Glyma.05G197200.Wm82.a2.v1;Glyma.15G234800.Wm82.a2.v1;Glyma.11G155500.Wm82.a2.v1;Glyma.13G083400.Wm82.a2.v1;Glyma.14G164700.Wm82.a2.v1;Glyma.04G206100.Wm82.a2.v1;Glyma.15G046400.Wm82.a2.v1;Glyma.06G299200.Wm82.a2.v1;Glyma.05G022500.Wm82.a2.v1;Glyma.17G067400.Wm82.a2.v1;Glyma.13G302200.Wm82.a2.v1;Glyma.12G200100.Wm82.…	K00888+K00889+K00889+K00889+K00889+K00889+K00889+K00889+K00889+K00889+K00901+K00901+K00901+K00901+K00901+K00913+K00915+K00921+K00921+K00921+K00921+K00921+K01099+K01099+K01099+K01099+K01110+K01110+K02183+K02183+K05857+K05857+K05857+K05857+K05857+K10047+K10047+K10572+K10572+K13024+K13024+K13024+K18649+K19801+K20279+K21797	23	Glyma.06G013800.Wm82.a2.v1;Glyma.06G159500.Wm82.a2.v1;Glyma.05G197200.Wm82.a2.v1;Glyma.15G234800.Wm82.a2.v1;Glyma.13G083400.Wm82.a2.v1;Glyma.14G164700.Wm82.a2.v1;Glyma.04G206100.Wm82.a2.v1;Glyma.15G046400.Wm82.a2.v1;Glyma.06G299200.Wm82.a2.v1;Glyma.05G022500.Wm82.a2.v1;Glyma.17G045200.Wm82.a2.v1;Glyma.19G016800.Wm82.a2.v1;Glyma.11G052700.Wm82.a2.v1;Glyma.01G189500.Wm82.a2.v1;Glyma.05G079700.Wm82.…	23	Glyma.13G196700.Wm82.a2.v1;Glyma.11G155500.Wm82.a2.v1;Glyma.17G067400.Wm82.a2.v1;Glyma.13G302200.Wm82.a2.v1;Glyma.12G200100.Wm82.a2.v1;Glyma.20G136300.Wm82.a2.v1;Glyma.12G240900.Wm82.a2.v1;Glyma.07G045600.Wm82.a2.v1;Glyma.17G043800.Wm82.a2.v1;Glyma.04G023100.Wm82.a2.v1;Glyma.17G259400.Wm82.a2.v1;Glyma.10G171700.Wm82.a2.v1;Glyma.14G077900.Wm82.a2.v1;Glyma.20G218600.Wm82.a2.v1;Glyma.14G059200.Wm82.…
MAPK signaling pathway - plant	ko04016	383 out of 5490 6.97632058287796%	1276 out of 17069 7.47554045345363%	0.959551	383	Glyma.15G049300.Wm82.a2.v1;Glyma.08G183400.Wm82.a2.v1;Glyma.08G022500.Wm82.a2.v1;Glyma.05G045200.Wm82.a2.v1;Glyma.04G088300.Wm82.a2.v1;Glyma.05G216700.Wm82.a2.v1;Glyma.03G109500.Wm82.a2.v1;Glyma.05G079700.Wm82.a2.v1;Glyma.02G275600.Wm82.a2.v1;Glyma.14G223500.Wm82.a2.v1;Glyma.04G017500.Wm82.a2.v1;Glyma.07G003200.Wm82.a2.v1;Glyma.04G253500.Wm82.a2.v1;Glyma.08G078200.Wm82.a2.v1;Glyma.14G165700.Wm82.…	K00940+K00940+K00940+K00940+K00940+K00940+K00940+K02183+K02183+K03781+K03781+K13413+K13414+K13414+K13414+K13414+K13414+K13414+K13416+K13416+K13416+K13416+K13416+K13416+K13416+K13416+K13416+K13416+K13416+K13416+K13416+K13416+K13416+K13416+K13416+K13416+K13416+K13416+K13416+K13416+K13416+K13416+K13416+K13416+K13416+K13416+K13416+K13416+K13416+K13416+K13416+K13416+K13416+K13416+K13416+K13416+K13416+…	149	Glyma.15G049300.Wm82.a2.v1;Glyma.08G183400.Wm82.a2.v1;Glyma.08G022500.Wm82.a2.v1;Glyma.05G045200.Wm82.a2.v1;Glyma.05G216700.Wm82.a2.v1;Glyma.03G109500.Wm82.a2.v1;Glyma.05G079700.Wm82.a2.v1;Glyma.02G275600.Wm82.a2.v1;Glyma.14G165700.Wm82.a2.v1;Glyma.15G048600.Wm82.a2.v1;Glyma.19G152200.Wm82.a2.v1;Glyma.18G284100.Wm82.a2.v1;Glyma.03G228800.Wm82.a2.v1;Glyma.20G139000.Wm82.a2.v1;Glyma.09G154600.Wm82.…	234	Glyma.04G088300.Wm82.a2.v1;Glyma.14G223500.Wm82.a2.v1;Glyma.04G017500.Wm82.a2.v1;Glyma.07G003200.Wm82.a2.v1;Glyma.04G253500.Wm82.a2.v1;Glyma.08G078200.Wm82.a2.v1;Glyma.05G123200.Wm82.a2.v1;Glyma.14G166000.Wm82.a2.v1;Glyma.10G254300.Wm82.a2.v1;Glyma.05G162800.Wm82.a2.v1;Glyma.17G150400.Wm82.a2.v1;Glyma.20G093200.Wm82.a2.v1;Glyma.08G180800.Wm82.a2.v1;Glyma.03G262500.Wm82.a2.v1;Glyma.07G173000.Wm82.…
Viral life cycle - HIV-1	ko03250	17 out of 5490 0.309653916211293%	73 out of 17069 0.427675903685043%	0.963356	17	Glyma.08G226700.Wm82.a2.v1;Glyma.15G000300.Wm82.a2.v1;Glyma.16G129900.Wm82.a2.v1;Glyma.11G099100.Wm82.a2.v1;Glyma.12G025000.Wm82.a2.v1;Glyma.05G224200.Wm82.a2.v1;Glyma.07G127300.Wm82.a2.v1;Glyma.01G004500.Wm82.a2.v1;Glyma.04G210200.Wm82.a2.v1;Glyma.13G317300.Wm82.a2.v1;Glyma.12G183700.Wm82.a2.v1;Glyma.11G184700.Wm82.a2.v1;Glyma.12G087700.Wm82.a2.v1;Glyma.10G266600.Wm82.a2.v1;Glyma.11G004500.Wm82.…	K04498+K04498+K09578+K12183+K12183+K12194+K12194+K12194+K12195+K12196+K12196+K12196+K12196+K12200+K15188+K15188+K15436	1	Glyma.05G031900.Wm82.a2.v1	16	Glyma.08G226700.Wm82.a2.v1;Glyma.15G000300.Wm82.a2.v1;Glyma.16G129900.Wm82.a2.v1;Glyma.11G099100.Wm82.a2.v1;Glyma.12G025000.Wm82.a2.v1;Glyma.05G224200.Wm82.a2.v1;Glyma.07G127300.Wm82.a2.v1;Glyma.01G004500.Wm82.a2.v1;Glyma.04G210200.Wm82.a2.v1;Glyma.13G317300.Wm82.a2.v1;Glyma.12G183700.Wm82.a2.v1;Glyma.11G184700.Wm82.a2.v1;Glyma.12G087700.Wm82.a2.v1;Glyma.10G266600.Wm82.a2.v1;Glyma.11G004500.Wm82.…
Photosynthesis	ko00195	45 out of 5490 0.819672131147541%	173 out of 17069 1.01353330599332%	0.967747	45	novel.807;Glyma.19G257900.Wm82.a2.v1;Glyma.13G204800.Wm82.a2.v1;Glyma.15G107900.Wm82.a2.v1;Glyma.12G232900.Wm82.a2.v1;novel.1793;Glyma.06G020400.Wm82.a2.v1;Glyma.08G126800.Wm82.a2.v1;Glyma.11G005700.Wm82.a2.v1;Glyma.11G183300.Wm82.a2.v1;Glyma.12G169600.Wm82.a2.v1;Glyma.08G188500.Wm82.a2.v1;Glyma.12G169400.Wm82.a2.v1;Glyma.10G042100.Wm82.a2.v1;Glyma.10G042000.Wm82.a2.v1;Glyma.13G129500.Wm82.a2.v1;…	K02112+K02113+K02115+K02115+K02634+K02634+K02638+K02639+K02639+K02639+K02639+K02639+K02639+K02693+K02693+K02693+K02695+K02695+K02695+K02696+K02696+K02699+K02701+K02703+K02703+K02704+K02707+K02712+K02717+K02717+K02717+K02721+K02721+K02723+K03541+K03541+K03542+K03542+K08901+K08901+K08901+K08901+K08903+K08903+K14332	18	Glyma.19G257900.Wm82.a2.v1;Glyma.13G204800.Wm82.a2.v1;Glyma.15G107900.Wm82.a2.v1;Glyma.08G126800.Wm82.a2.v1;Glyma.11G005700.Wm82.a2.v1;Glyma.11G183300.Wm82.a2.v1;Glyma.12G169600.Wm82.a2.v1;Glyma.08G188500.Wm82.a2.v1;Glyma.12G169400.Wm82.a2.v1;Glyma.18G114900.Wm82.a2.v1;Glyma.18G011800.Wm82.a2.v1;Glyma.06G113200.Wm82.a2.v1;Glyma.04G249700.Wm82.a2.v1;Glyma.12G215100.Wm82.a2.v1;Glyma.18G046700.Wm82.…	27	novel.807;Glyma.12G232900.Wm82.a2.v1;novel.1793;Glyma.06G020400.Wm82.a2.v1;Glyma.10G042100.Wm82.a2.v1;Glyma.10G042000.Wm82.a2.v1;Glyma.13G129500.Wm82.a2.v1;Glyma.18G148600.Wm82.a2.v1;Glyma.13G357300.Wm82.a2.v1;Glyma.15G016300.Wm82.a2.v1;Glyma.15G003800.Wm82.a2.v1;Glyma.10G208900.Wm82.a2.v1;Glyma.18G241700.Wm82.a2.v1;Glyma.06G150300.Wm82.a2.v1;Glyma.13G028200.Wm82.a2.v1;Glyma.11G162200.Wm82.a2.v1;…
mRNA surveillance pathway	ko03015	85 out of 5490 1.54826958105647%	312 out of 17069 1.82787509520183%	0.975037	85	Glyma.16G150000.Wm82.a2.v1;Glyma.20G114000.Wm82.a2.v1;Glyma.13G351800.Wm82.a2.v1;Glyma.04G185200.Wm82.a2.v1;Glyma.08G113200.Wm82.a2.v1;Glyma.01G038800.Wm82.a2.v1;Glyma.18G129700.Wm82.a2.v1;Glyma.20G222500.Wm82.a2.v1;Glyma.02G006000.Wm82.a2.v1;Glyma.19G248700.Wm82.a2.v1;Glyma.19G232300.Wm82.a2.v1;Glyma.05G212100.Wm82.a2.v1;Glyma.03G234700.Wm82.a2.v1;Glyma.08G018500.Wm82.a2.v1;Glyma.20G219800.Wm82.…	K03265+K03456+K04354+K04354+K04382+K04382+K04382+K06269+K06269+K06269+K06269+K06269+K06269+K06269+K06965+K06965+K11583+K11584+K11584+K11584+K11584+K12881+K12882+K12882+K13098+K13098+K13126+K13126+K13126+K13126+K13126+K13126+K13126+K13126+K13126+K13126+K13126+K13126+K13126+K13126+K13126+K13126+K13126+K13126+K13126+K13126+K13171+K14294+K14324+K14324+K14325+K14328+K14376+K14376+K14376+K14376+K14396+…	36	Glyma.02G006000.Wm82.a2.v1;Glyma.10G277100.Wm82.a2.v1;Glyma.06G073000.Wm82.a2.v1;Glyma.14G128900.Wm82.a2.v1;Glyma.04G071700.Wm82.a2.v1;Glyma.19G101600.Wm82.a2.v1;Glyma.16G049600.Wm82.a2.v1;Glyma.17G125700.Wm82.a2.v1;Glyma.04G040700.Wm82.a2.v1;Glyma.06G164300.Wm82.a2.v1;Glyma.04G190100.Wm82.a2.v1;Glyma.14G084500.Wm82.a2.v1;Glyma.17G240400.Wm82.a2.v1;Glyma.04G098600.Wm82.a2.v1;Glyma.10G082600.Wm82.…	49	Glyma.16G150000.Wm82.a2.v1;Glyma.20G114000.Wm82.a2.v1;Glyma.13G351800.Wm82.a2.v1;Glyma.04G185200.Wm82.a2.v1;Glyma.08G113200.Wm82.a2.v1;Glyma.01G038800.Wm82.a2.v1;Glyma.18G129700.Wm82.a2.v1;Glyma.20G222500.Wm82.a2.v1;Glyma.19G248700.Wm82.a2.v1;Glyma.19G232300.Wm82.a2.v1;Glyma.05G212100.Wm82.a2.v1;Glyma.03G234700.Wm82.a2.v1;Glyma.08G018500.Wm82.a2.v1;Glyma.20G219800.Wm82.a2.v1;Glyma.10G170200.Wm82.…
Tropane, piperidine and pyridine alkaloid biosynthesis	ko00960	21 out of 5490 0.382513661202186%	91 out of 17069 0.533130236100533%	0.978368	21	Glyma.15G276400.Wm82.a2.v1;Glyma.17G085500.Wm82.a2.v1;Glyma.02G038500.Wm82.a2.v1;Glyma.18G143600.Wm82.a2.v1;Glyma.06G178400.Wm82.a2.v1;Glyma.06G118600.Wm82.a2.v1;Glyma.19G105100.Wm82.a2.v1;Glyma.08G109400.Wm82.a2.v1;Glyma.11G011500.Wm82.a2.v1;Glyma.08G109500.Wm82.a2.v1;Glyma.06G118500.Wm82.a2.v1;Glyma.05G153200.Wm82.a2.v1;Glyma.06G235500.Wm82.a2.v1;Glyma.18G036100.Wm82.a2.v1;Glyma.07G136000.Wm82.…	K00276+K00276+K00276+K00276+K00276+K00660+K00660+K00660+K00660+K00660+K00660+K00660+K00815+K08081+K08081+K08081+K08081+K08081+K14455+K15849+K15849	10	Glyma.15G276400.Wm82.a2.v1;Glyma.17G085500.Wm82.a2.v1;Glyma.06G178400.Wm82.a2.v1;Glyma.19G105100.Wm82.a2.v1;Glyma.08G109400.Wm82.a2.v1;Glyma.11G011500.Wm82.a2.v1;Glyma.07G136000.Wm82.a2.v1;Glyma.11G135700.Wm82.a2.v1;Glyma.08G138800.Wm82.a2.v1;Glyma.05G181000.Wm82.a2.v1	11	Glyma.02G038500.Wm82.a2.v1;Glyma.18G143600.Wm82.a2.v1;Glyma.06G118600.Wm82.a2.v1;Glyma.08G109500.Wm82.a2.v1;Glyma.06G118500.Wm82.a2.v1;Glyma.05G153200.Wm82.a2.v1;Glyma.06G235500.Wm82.a2.v1;Glyma.18G036100.Wm82.a2.v1;Glyma.12G059100.Wm82.a2.v1;Glyma.11G222300.Wm82.a2.v1;Glyma.06G275700.Wm82.a2.v1
Cutin, suberine and wax biosynthesis	ko00073	23 out of 5490 0.418943533697632%	103 out of 17069 0.603433124377526%	0.989633	23	Glyma.11G185300.Wm82.a2.v1;Glyma.12G183400.Wm82.a2.v1;Glyma.03G122300.Wm82.a2.v1;Glyma.07G069500.Wm82.a2.v1;Glyma.03G008100.Wm82.a2.v1;Glyma.05G203000.Wm82.a2.v1;Glyma.02G185100.Wm82.a2.v1;Glyma.02G264600.Wm82.a2.v1;Glyma.14G071600.Wm82.a2.v1;Glyma.19G057300.Wm82.a2.v1;Glyma.05G050100.Wm82.a2.v1;Glyma.01G048800.Wm82.a2.v1;Glyma.U040400.Wm82.a2.v1;Glyma.17G132100.Wm82.a2.v1;Glyma.11G026800.Wm82.a2…	K13356+K13356+K13407+K15398+K15398+K15400+K15400+K15400+K15400+K15402+K15403+K15403+K15403+K15403+K15403+K15403+K15403+K15404+K17991+K17991+K20495+K21995+K21995	15	Glyma.11G185300.Wm82.a2.v1;Glyma.07G069500.Wm82.a2.v1;Glyma.03G008100.Wm82.a2.v1;Glyma.02G185100.Wm82.a2.v1;Glyma.02G264600.Wm82.a2.v1;Glyma.19G057300.Wm82.a2.v1;Glyma.05G050100.Wm82.a2.v1;Glyma.01G048800.Wm82.a2.v1;Glyma.U040400.Wm82.a2.v1;Glyma.17G132100.Wm82.a2.v1;Glyma.11G026800.Wm82.a2.v1;Glyma.13G350300.Wm82.a2.v1;Glyma.15G024200.Wm82.a2.v1;Glyma.03G101200.Wm82.a2.v1;Glyma.10G202400.Wm82.a2…	8	Glyma.12G183400.Wm82.a2.v1;Glyma.03G122300.Wm82.a2.v1;Glyma.05G203000.Wm82.a2.v1;Glyma.14G071600.Wm82.a2.v1;Glyma.09G123800.Wm82.a2.v1;Glyma.19G247500.Wm82.a2.v1;Glyma.07G083300.Wm82.a2.v1;Glyma.20G188000.Wm82.a2.v1
Plant-pathogen interaction	ko04626	707 out of 5490 12.8779599271403%	2372 out of 17069 13.8965375827524%	0.996383	707	Glyma.07G028600.Wm82.a2.v1;Glyma.17G254900.Wm82.a2.v1;Glyma.04G027600.Wm82.a2.v1;Glyma.06G027700.Wm82.a2.v1;Glyma.05G079700.Wm82.a2.v1;Glyma.02G275600.Wm82.a2.v1;Glyma.05G041900.Wm82.a2.v1;Glyma.03G150600.Wm82.a2.v1;Glyma.17G124500.Wm82.a2.v1;Glyma.10G113300.Wm82.a2.v1;Glyma.04G188700.Wm82.a2.v1;Glyma.19G153200.Wm82.a2.v1;Glyma.06G176900.Wm82.a2.v1;Glyma.14G011600.Wm82.a2.v1;Glyma.08G032900.Wm82.…	K00864+K01373+K01373+K01373+K02183+K02183+K02358+K02358+K02358+K02358+K02358+K02358+K02358+K04079+K04079+K04079+K04079+K04079+K04079+K04079+K04079+K04368+K05391+K05391+K05391+K05391+K05391+K05391+K05391+K05391+K05391+K05391+K05391+K05391+K05391+K09487+K09487+K09487+K09487+K09487+K09487+K12795+K12795+K13412+K13412+K13412+K13412+K13412+K13412+K13412+K13412+K13412+K13412+K13412+K13412+K13412+K13412+…	278	Glyma.05G079700.Wm82.a2.v1;Glyma.02G275600.Wm82.a2.v1;Glyma.05G041900.Wm82.a2.v1;Glyma.03G150600.Wm82.a2.v1;Glyma.17G124500.Wm82.a2.v1;Glyma.04G188700.Wm82.a2.v1;Glyma.19G153200.Wm82.a2.v1;Glyma.06G176900.Wm82.a2.v1;Glyma.14G011600.Wm82.a2.v1;Glyma.08G032900.Wm82.a2.v1;Glyma.02G302500.Wm82.a2.v1;Glyma.07G207600.Wm82.a2.v1;Glyma.08G332900.Wm82.a2.v1;Glyma.18G074100.Wm82.a2.v1;Glyma.16G178800.Wm82.…	429	Glyma.07G028600.Wm82.a2.v1;Glyma.17G254900.Wm82.a2.v1;Glyma.04G027600.Wm82.a2.v1;Glyma.06G027700.Wm82.a2.v1;Glyma.10G113300.Wm82.a2.v1;Glyma.08G241600.Wm82.a2.v1;Glyma.06G126600.Wm82.a2.v1;Glyma.14G161600.Wm82.a2.v1;Glyma.19G255500.Wm82.a2.v1;Glyma.04G237400.Wm82.a2.v1;Glyma.04G076400.Wm82.a2.v1;Glyma.16G218200.Wm82.a2.v1;Glyma.06G271200.Wm82.a2.v1;Glyma.12G133700.Wm82.a2.v1;Glyma.18G263900.Wm82.…
Diterpenoid biosynthesis	ko00904	16 out of 5490 0.29143897996357%	84 out of 17069 0.492120217938954%	0.99757	16	Glyma.13G371400.Wm82.a2.v1;Glyma.15G135200.Wm82.a2.v1;Glyma.09G029400.Wm82.a2.v1;Glyma.13G361700.Wm82.a2.v1;Glyma.15G093900.Wm82.a2.v1;Glyma.03G009600.Wm82.a2.v1;Glyma.05G062400.Wm82.a2.v1;Glyma.13G218200.Wm82.a2.v1;Glyma.11G172500.Wm82.a2.v1;Glyma.06G193100.Wm82.a2.v1;Glyma.11G003200.Wm82.a2.v1;Glyma.13G259400.Wm82.a2.v1;Glyma.13G259500.Wm82.a2.v1;Glyma.16G200800.Wm82.a2.v1;Glyma.13G035600.Wm82.…	K04122+K04123+K04123+K04124+K04125+K04125+K04125+K04125+K04125+K04125+K04125+K04125+K04125+K05282+K05282+K05282	10	Glyma.15G135200.Wm82.a2.v1;Glyma.09G029400.Wm82.a2.v1;Glyma.13G361700.Wm82.a2.v1;Glyma.15G093900.Wm82.a2.v1;Glyma.13G218200.Wm82.a2.v1;Glyma.06G193100.Wm82.a2.v1;Glyma.11G003200.Wm82.a2.v1;Glyma.16G200800.Wm82.a2.v1;Glyma.13G035600.Wm82.a2.v1;Glyma.09G149200.Wm82.a2.v1	6	Glyma.13G371400.Wm82.a2.v1;Glyma.03G009600.Wm82.a2.v1;Glyma.05G062400.Wm82.a2.v1;Glyma.11G172500.Wm82.a2.v1;Glyma.13G259400.Wm82.a2.v1;Glyma.13G259500.Wm82.a2.v1
Proteasome	ko03050	29 out of 5490 0.528233151183971%	141 out of 17069 0.826058937254672%	0.999228	29	Glyma.05G079000.Wm82.a2.v1;Glyma.10G014300.Wm82.a2.v1;Glyma.02G013600.Wm82.a2.v1;Glyma.16G126200.Wm82.a2.v1;Glyma.06G113600.Wm82.a2.v1;Glyma.14G152900.Wm82.a2.v1;Glyma.13G031200.Wm82.a2.v1;Glyma.19G242200.Wm82.a2.v1;Glyma.02G046900.Wm82.a2.v1;Glyma.02G184400.Wm82.a2.v1;Glyma.17G260500.Wm82.a2.v1;Glyma.05G186600.Wm82.a2.v1;Glyma.06G148300.Wm82.a2.v1;Glyma.05G044500.Wm82.a2.v1;Glyma.05G044900.Wm82.…	K02727+K02729+K02729+K02731+K02735+K02735+K02735+K02736+K03029+K03032+K03033+K03035+K03035+K03037+K03037+K03039+K03061+K03061+K03061+K03061+K03064+K03065+K03066+K06693+K06693+K06699+K06700+K10881+K10881	14	Glyma.05G079000.Wm82.a2.v1;Glyma.16G126200.Wm82.a2.v1;Glyma.14G152900.Wm82.a2.v1;Glyma.13G031200.Wm82.a2.v1;Glyma.17G260500.Wm82.a2.v1;Glyma.05G044500.Wm82.a2.v1;Glyma.05G044900.Wm82.a2.v1;Glyma.01G011100.Wm82.a2.v1;Glyma.17G181000.Wm82.a2.v1;Glyma.19G090000.Wm82.a2.v1;Glyma.18G186900.Wm82.a2.v1;Glyma.18G071500.Wm82.a2.v1;Glyma.17G198800.Wm82.a2.v1;Glyma.14G134200.Wm82.a2.v1	15	Glyma.10G014300.Wm82.a2.v1;Glyma.02G013600.Wm82.a2.v1;Glyma.06G113600.Wm82.a2.v1;Glyma.19G242200.Wm82.a2.v1;Glyma.02G046900.Wm82.a2.v1;Glyma.02G184400.Wm82.a2.v1;Glyma.05G186600.Wm82.a2.v1;Glyma.06G148300.Wm82.a2.v1;Glyma.05G077200.Wm82.a2.v1;Glyma.19G071300.Wm82.a2.v1;Glyma.19G232900.Wm82.a2.v1;Glyma.08G224500.Wm82.a2.v1;Glyma.06G219400.Wm82.a2.v1;Glyma.06G219200.Wm82.a2.v1;Glyma.09G116600.Wm82.…
Pentose and glucuronate interconversions	ko00040	94 out of 5490 1.71220400728597%	400 out of 17069 2.34342960923311%	0.999954	94	Glyma.03G070100.Wm82.a2.v1;Glyma.01G102600.Wm82.a2.v1;Glyma.03G066800.Wm82.a2.v1;Glyma.03G066600.Wm82.a2.v1;Glyma.16G199200.Wm82.a2.v1;Glyma.02G115400.Wm82.a2.v1;Glyma.19G028500.Wm82.a2.v1;Glyma.01G057100.Wm82.a2.v1;Glyma.13G057700.Wm82.a2.v1;Glyma.18G265100.Wm82.a2.v1;Glyma.04G088400.Wm82.a2.v1;Glyma.02G241100.Wm82.a2.v1;Glyma.14G210700.Wm82.a2.v1;Glyma.13G152500.Wm82.a2.v1;Glyma.09G234800.Wm82.…	K00002+K00002+K00002+K00002+K00008+K00012+K00012+K00012+K00012+K00012+K00854+K00963+K00963+K00963+K01051+K01051+K01051+K01051+K01051+K01051+K01051+K01051+K01051+K01051+K01051+K01051+K01051+K01051+K01051+K01051+K01051+K01051+K01051+K01051+K01051+K01051+K01051+K01051+K01051+K01051+K01051+K01051+K01051+K01184+K01184+K01184+K01184+K01184+K01184+K01184+K01184+K01184+K01184+K01184+K01184+K01184+K01184+…	65	Glyma.02G115400.Wm82.a2.v1;Glyma.19G028500.Wm82.a2.v1;Glyma.01G057100.Wm82.a2.v1;Glyma.13G057700.Wm82.a2.v1;Glyma.18G265100.Wm82.a2.v1;Glyma.02G241100.Wm82.a2.v1;Glyma.14G210700.Wm82.a2.v1;Glyma.13G152500.Wm82.a2.v1;Glyma.09G234800.Wm82.a2.v1;Glyma.08G033000.Wm82.a2.v1;Glyma.09G077100.Wm82.a2.v1;Glyma.08G147900.Wm82.a2.v1;Glyma.13G115300.Wm82.a2.v1;Glyma.13G115400.Wm82.a2.v1;Glyma.06G128500.Wm82.…	29	Glyma.03G070100.Wm82.a2.v1;Glyma.01G102600.Wm82.a2.v1;Glyma.03G066800.Wm82.a2.v1;Glyma.03G066600.Wm82.a2.v1;Glyma.16G199200.Wm82.a2.v1;Glyma.04G088400.Wm82.a2.v1;Glyma.05G236600.Wm82.a2.v1;Glyma.01G211300.Wm82.a2.v1;Glyma.08G044000.Wm82.a2.v1;Glyma.04G118700.Wm82.a2.v1;Glyma.03G214600.Wm82.a2.v1;Glyma.09G231900.Wm82.a2.v1;Glyma.17G046800.Wm82.a2.v1;Glyma.05G236800.Wm82.a2.v1;Glyma.19G143700.Wm82.…
Isoflavonoid biosynthesis	ko00943	50 out of 5490 0.910746812386157%	259 out of 17069 1.51737067197844%	0.999999	50	Glyma.07G202300.Wm82.a2.v1;Glyma.16G201000.Wm82.a2.v1;Glyma.11G004200.Wm82.a2.v1;Glyma.10G250200.Wm82.a2.v1;Glyma.10G275900.Wm82.a2.v1;Glyma.04G060200.Wm82.a2.v1;Glyma.17G243700.Wm82.a2.v1;Glyma.07G211100.Wm82.a2.v1;Glyma.09G149600.Wm82.a2.v1;Glyma.20G153300.Wm82.a2.v1;Glyma.04G041100.Wm82.a2.v1;Glyma.02G134100.Wm82.a2.v1;Glyma.16G149400.Wm82.a2.v1;Glyma.16G149300.Wm82.a2.v1;Glyma.14G200700.Wm82.…	K13257+K13258+K13258+K13258+K13258+K13258+K13258+K13258+K13258+K13258+K13258+K13258+K13260+K13260+K13262+K13262+K13262+K13262+K13263+K13263+K13263+K13263+K13263+K13263+K13263+K13264+K13264+K13264+K13264+K13264+K13264+K13264+K13264+K13265+K13265+K13267+K13267+K13267+K13267+K13267+K13267+K13267+K25075+K25075+K25075+K25075+K25075+K25075+K25075+K25075	32	Glyma.07G202300.Wm82.a2.v1;Glyma.16G201000.Wm82.a2.v1;Glyma.10G250200.Wm82.a2.v1;Glyma.17G243700.Wm82.a2.v1;Glyma.07G211100.Wm82.a2.v1;Glyma.09G149600.Wm82.a2.v1;Glyma.20G153300.Wm82.a2.v1;Glyma.02G134100.Wm82.a2.v1;Glyma.14G200700.Wm82.a2.v1;Glyma.14G200900.Wm82.a2.v1;Glyma.14G201000.Wm82.a2.v1;Glyma.08G248000.Wm82.a2.v1;Glyma.16G175600.Wm82.a2.v1;Glyma.09G127700.Wm82.a2.v1;Glyma.16G175300.Wm82.…	18	Glyma.11G004200.Wm82.a2.v1;Glyma.10G275900.Wm82.a2.v1;Glyma.04G060200.Wm82.a2.v1;Glyma.04G041100.Wm82.a2.v1;Glyma.16G149400.Wm82.a2.v1;Glyma.16G149300.Wm82.a2.v1;Glyma.08G249500.Wm82.a2.v1;Glyma.18G268400.Wm82.a2.v1;Glyma.08G247100.Wm82.a2.v1;Glyma.18G268300.Wm82.a2.v1;Glyma.19G254700.Wm82.a2.v1;Glyma.03G256600.Wm82.a2.v1;Glyma.08G182100.Wm82.a2.v1;Glyma.20G006700.Wm82.a2.v1;Glyma.18G080300.Wm82.…
Phenylpropanoid biosynthesis	ko00940	96 out of 5490 1.74863387978142%	457 out of 17069 2.67736832854883%	1	96	Glyma.14G221200.Wm82.a2.v1;Glyma.08G145900.Wm82.a2.v1;Glyma.20G128600.Wm82.a2.v1;Glyma.01G021000.Wm82.a2.v1;Glyma.10G262400.Wm82.a2.v1;Glyma.18G211000.Wm82.a2.v1;Glyma.08G179600.Wm82.a2.v1;Glyma.02G234200.Wm82.a2.v1;Glyma.06G275900.Wm82.a2.v1;Glyma.11G049600.Wm82.a2.v1;Glyma.20G169200.Wm82.a2.v1;Glyma.17G163200.Wm82.a2.v1;Glyma.09G022300.Wm82.a2.v1;Glyma.15G052700.Wm82.a2.v1;Glyma.15G129100.Wm82.…	K00083+K00083+K00083+K00083+K00083+K00430+K00430+K00430+K00430+K00430+K00430+K00430+K00430+K00430+K00430+K00430+K00430+K00430+K00430+K00430+K00430+K00430+K00430+K00430+K00430+K00430+K00430+K00487+K00487+K00588+K00588+K00588+K00588+K01904+K01904+K01904+K01904+K01904+K01904+K01904+K01904+K01904+K01904+K01904+K01904+K09753+K09753+K09753+K09753+K09753+K09753+K09753+K09753+K10775+K10775+K10775+K10775+…	70	Glyma.14G221200.Wm82.a2.v1;Glyma.08G145900.Wm82.a2.v1;Glyma.20G128600.Wm82.a2.v1;Glyma.01G021000.Wm82.a2.v1;Glyma.02G234200.Wm82.a2.v1;Glyma.06G275900.Wm82.a2.v1;Glyma.11G049600.Wm82.a2.v1;Glyma.15G129100.Wm82.a2.v1;Glyma.14G201800.Wm82.a2.v1;Glyma.13G069400.Wm82.a2.v1;Glyma.05G103600.Wm82.a2.v1;Glyma.13G307000.Wm82.a2.v1;Glyma.06G145300.Wm82.a2.v1;Glyma.19G013400.Wm82.a2.v1;Glyma.14G205200.Wm82.…	26	Glyma.10G262400.Wm82.a2.v1;Glyma.18G211000.Wm82.a2.v1;Glyma.08G179600.Wm82.a2.v1;Glyma.20G169200.Wm82.a2.v1;Glyma.17G163200.Wm82.a2.v1;Glyma.09G022300.Wm82.a2.v1;Glyma.15G052700.Wm82.a2.v1;Glyma.20G214200.Wm82.a2.v1;Glyma.16G164200.Wm82.a2.v1;Glyma.17G177800.Wm82.a2.v1;Glyma.11G080300.Wm82.a2.v1;Glyma.10G222400.Wm82.a2.v1;Glyma.12G241800.Wm82.a2.v1;Glyma.02G236500.Wm82.a2.v1;Glyma.01G004200.Wm82.…
Oxidative phosphorylation	ko00190	57 out of 5490 1.03825136612022%	341 out of 17069 1.99777374187123%	1	57	Glyma.02G057400.Wm82.a2.v1;Glyma.08G181800.Wm82.a2.v1;Glyma.03G195700.Wm82.a2.v1;Glyma.18G110900.Wm82.a2.v1;Glyma.13G132400.Wm82.a2.v1;Glyma.03G172700.Wm82.a2.v1;Glyma.10G044700.Wm82.a2.v1;Glyma.02G209900.Wm82.a2.v1;Glyma.14G134100.Wm82.a2.v1;Glyma.07G113500.Wm82.a2.v1;Glyma.15G162600.Wm82.a2.v1;Glyma.06G189900.Wm82.a2.v1;Glyma.13G065400.Wm82.a2.v1;Glyma.04G075100.Wm82.a2.v1;Glyma.19G019200.Wm82.…	K00234+K00416+K00419+K01507+K01507+K01507+K01507+K01507+K01535+K01535+K01535+K01535+K01535+K01535+K01535+K01535+K02112+K02113+K02115+K02115+K02137+K02138+K02140+K02147+K02148+K02149+K02149+K02150+K02151+K02151+K02154+K02154+K02155+K02155+K02155+K02257+K02258+K02258+K02259+K02259+K02260+K02265+K02265+K02265+K02267+K03885+K03941+K03955+K03955+K03955+K03955+K03955+K03955+K03955+K05573+K08738+K08738	33	Glyma.02G057400.Wm82.a2.v1;Glyma.08G181800.Wm82.a2.v1;Glyma.03G195700.Wm82.a2.v1;Glyma.14G134100.Wm82.a2.v1;Glyma.07G113500.Wm82.a2.v1;Glyma.15G162600.Wm82.a2.v1;Glyma.06G189900.Wm82.a2.v1;Glyma.04G174800.Wm82.a2.v1;Glyma.19G257900.Wm82.a2.v1;Glyma.13G204800.Wm82.a2.v1;Glyma.15G107900.Wm82.a2.v1;Glyma.08G155200.Wm82.a2.v1;Glyma.10G213400.Wm82.a2.v1;Glyma.05G223100.Wm82.a2.v1;Glyma.16G146600.Wm82.…	24	Glyma.18G110900.Wm82.a2.v1;Glyma.13G132400.Wm82.a2.v1;Glyma.03G172700.Wm82.a2.v1;Glyma.10G044700.Wm82.a2.v1;Glyma.02G209900.Wm82.a2.v1;Glyma.13G065400.Wm82.a2.v1;Glyma.04G075100.Wm82.a2.v1;Glyma.19G019200.Wm82.a2.v1;novel.807;Glyma.18G247300.Wm82.a2.v1;Glyma.07G023400.Wm82.a2.v1;Glyma.08G218500.Wm82.a2.v1;Glyma.08G020600.Wm82.a2.v1;Glyma.05G135300.Wm82.a2.v1;Glyma.08G090500.Wm82.a2.v1;novel.349;G…
Endocytosis	ko04144	147 out of 5490 2.6775956284153%	781 out of 17069 4.57554631202765%	1	147	Glyma.13G196700.Wm82.a2.v1;Glyma.06G159500.Wm82.a2.v1;Glyma.05G197200.Wm82.a2.v1;Glyma.15G234800.Wm82.a2.v1;Glyma.11G155500.Wm82.a2.v1;Glyma.13G083400.Wm82.a2.v1;Glyma.14G164700.Wm82.a2.v1;Glyma.04G206100.Wm82.a2.v1;Glyma.15G046400.Wm82.a2.v1;Glyma.09G041400.Wm82.a2.v1;Glyma.06G068700.Wm82.a2.v1;Glyma.15G023500.Wm82.a2.v1;Glyma.04G020400.Wm82.a2.v1;Glyma.01G162100.Wm82.a2.v1;Glyma.07G080400.Wm82.…	K00889+K00889+K00889+K00889+K00889+K00889+K00889+K00889+K00889+K01115+K01115+K01115+K01115+K01115+K01115+K01115+K01115+K01115+K01115+K01115+K01115+K01115+K01528+K03283+K03283+K03283+K03283+K03283+K03283+K03283+K03283+K03283+K03283+K03283+K03283+K03283+K03283+K03283+K03283+K03283+K04646+K04646+K04646+K04646+K04646+K04646+K05754+K05754+K05754+K05755+K05755+K05756+K05757+K05758+K05758+K07889+K07889+…	68	Glyma.06G159500.Wm82.a2.v1;Glyma.05G197200.Wm82.a2.v1;Glyma.15G234800.Wm82.a2.v1;Glyma.13G083400.Wm82.a2.v1;Glyma.14G164700.Wm82.a2.v1;Glyma.04G206100.Wm82.a2.v1;Glyma.15G046400.Wm82.a2.v1;Glyma.06G068700.Wm82.a2.v1;Glyma.15G023500.Wm82.a2.v1;Glyma.07G080400.Wm82.a2.v1;Glyma.18G288600.Wm82.a2.v1;Glyma.07G010900.Wm82.a2.v1;Glyma.14G182900.Wm82.a2.v1;Glyma.19G172200.Wm82.a2.v1;Glyma.18G289100.Wm82.…	79	Glyma.13G196700.Wm82.a2.v1;Glyma.11G155500.Wm82.a2.v1;Glyma.09G041400.Wm82.a2.v1;Glyma.04G020400.Wm82.a2.v1;Glyma.01G162100.Wm82.a2.v1;Glyma.06G020500.Wm82.a2.v1;Glyma.15G008400.Wm82.a2.v1;Glyma.08G126700.Wm82.a2.v1;Glyma.11G081500.Wm82.a2.v1;Glyma.13G364900.Wm82.a2.v1;Glyma.12G242300.Wm82.a2.v1;Glyma.18G287800.Wm82.a2.v1;Glyma.09G161400.Wm82.a2.v1;Glyma.13G112800.Wm82.a2.v1;Glyma.18G287900.Wm82.…
