# Supplementary material for: Multi-Omics Analysis Provides Insights into Green Soybean in Response to Cold Stress
Source: Metabolites. 2024 Dec 7;14(12):687. doi: 10.3390/metabo14120687 (PMC11678371; doi:10.3390/metabo14120687)
Supplement: Supplementary file 1 [file metabolites-14-00687-s001.zip › Supplementary Table S5 List of metabolites detected in the green soybean samples.xlsx]

## Sheet: Table S5
Table S5. List of metabolites detected in the green soybean samples.
Index	Molecular weight (Da)	Formula	Ionization model	Compounds	Class I	Class II	CAS	24h_CK_1	24h_CK_2	24h_CK_3	24h_cold_1	24h_cold_2	24h_cold_3	cpd_ID	kegg_map
Zmdp000292	188.127	C7H16N4O2	[M+H]+	Arginine methyl ester*	Amino acids and derivatives	Amino acids and derivatives	-	8.62479e+06	8.13898e+06	7.92097e+06	6.99732e+06	6.99624e+06	6.82543e+06	-	-
Lmcn009539	294.256	C19H34O2	[M-H]-	E,E,Z-1,3,12-Nonadecatriene-5,14-diol	Lipids	Free fatty acids	-	2.63073e+07	2.70727e+07	2.58735e+07	2.95073e+07	2.42074e+07	2.60831e+07	-	-
Walp007214	289.262	C16H35NO3	[M+H]+	2-Aminohexadecane-1,5,6-triol	Lipids	Sphingolipids	-	645520	654513	682749	588004	573024	530371	-	-
Lmhp011388	352.261	C21H36O4	[M+H]+	2-α-Linolenoyl-glycerol	Lipids	Glycerol ester	55268-58-1	9.51905e+06	9.42597e+06	9.58963e+06	2.13984e+07	2.10675e+07	2.06935e+07	-	-
mws5038	342.116	C12H22O11	[M-H]-	Isomaltulose*	Others	Saccharides	13718-94-0	921618	990884	956374	6.2901e+06	6.55926e+06	7.54927e+06	C01742	-
pmd0132	495.332	C24H50NO7P	[M+H]+	LysoPC 16:0(2n isomer)	Lipids	LPC	-	2.6739e+07	2.71164e+07	2.67196e+07	2.85182e+07	2.87762e+07	2.62857e+07	-	-
Lmgn003849	142.099	C8H14O2	[M-H]-	2-n-Propyl-4-pentenoic acid	Organic acids	Organic acids	1575-72-0	2.43472e+07	2.38586e+07	2.35751e+07	3.30323e+07	2.5514e+07	2.98793e+07	C16648	-
Walp007043	273.267	C16H35NO2	[M+H]+	2-Aminohexadecane-1,4-diol	Lipids	Sphingolipids	-	1.11762e+07	1.21277e+07	1.3231e+07	1.23038e+07	1.07771e+07	1.08814e+07	-	-
MWSmce712	164.084	C10H12O2	[M+H]+	Ethyl phenylacetate	Phenolic acids	Phenolic acids	101-97-3	550683	492557	489656	562876	571348	577869	-	-
MW0110218	268.106	C12H16N2O5	[M-H]-	L-Tyrosyl-L-serine	Amino acids and derivatives	Amino acids and derivatives	13588-99-3	2.47071e+06	2.49085e+06	2.46837e+06	1.98656e+06	1.98368e+06	1.90844e+06	-	-
Cmmn012461	300.209	C20H28O2	[M-H]-	Dehydroabietic acid	Terpenoids	Ditepenoids	1740-19-8	6.4604e+06	6.31866e+06	6.77e+06	7.08892e+06	6.76669e+06	6.70479e+06	C12078	-
Lmhp009590	507.332	C25H50NO7P	[M+H]+	LysoPC 17:1	Lipids	LPC	-	367475	286653	399420	412020	382921	365677	-	-
MW0168670	276.209	C18H28O2	[M+H]+	9,12-Octadecadiynoic Acid	Lipids	Free fatty acids	2012-14-8	3.71572e+06	4.36999e+06	4.1599e+06	3.87297e+06	3.96438e+06	4.02894e+06	-	-
Wasn000495	312.106	C11H20O10	[M-H]-	6-O-alpha-L-arabinopyranosyl-D-glucopyranose	Others	Saccharides	14116-69-9	1.26392e+06	1.26321e+06	1.28157e+06	1.05658e+06	978716	1.05109e+06	C01625	-
pme0021	165.079	C9H11NO2	[M+H]+	L-Phenylalanine	Amino acids and derivatives	Amino acids and derivatives	63-91-2	4.40655e+06	4.4425e+06	4.49666e+06	4.83688e+06	4.58402e+06	4.61825e+06	C00079	ko00360,ko00400,ko00460,ko00470,ko00940,ko00960,ko00966,ko00970,ko00999,ko01100,ko01110,ko01210,ko01230,ko02010
Hamp011640	255.256	C16H33NO	[M+H]+	palmitic amide	Others	Others	-	5.19582e+07	2.0783e+07	2.66615e+07	2.55975e+07	2.98605e+07	3.2982e+07	-	-
MWSslk002	432.106	C21H20O10	[M+H]+	Sophoricoside*	Flavonoids	Isoflavones	152-95-4	2.70033e+07	2.76609e+07	2.51366e+07	2.36032e+07	2.32007e+07	2.59312e+07	-	-
Lmqn008288	300.266	C18H36O3	[M-H]-	3-Hydroxyoctadecanoic Acid	Lipids	Free fatty acids	45261-96-9	7.45274e+06	6.99731e+06	7.37638e+06	7.43903e+06	7.41198e+06	7.44331e+06	-	-
Lamp007647	256.073	C15H12O4	[M+H]+	2',4,4'-Trihydroxychalcone*	Flavonoids	Chalcones	-	3.19841e+06	3.08939e+06	3.24029e+06	4.04079e+06	3.69249e+06	3.49226e+06	-	-
MWS0442	504.169	C18H32O16	[M+Na]+	Maltotriose	Others	Saccharides	1109-28-0	2.43238e+06	2.4604e+06	2.8991e+06	2.52896e+06	2.78312e+06	2.651e+06	C01835	ko02010
MWS04555g	131.095	C6H13NO2	[M+H]+	D-Allo-Isoleucine*	Amino acids and derivatives	Amino acids and derivatives	1509-35-9	1.45855e+07	1.533e+07	1.51455e+07	9.83913e+06	9.21981e+06	9.27228e+06	-	-
mws0258	131.095	C6H13NO2	[M+H]+	L-Isoleucine*	Amino acids and derivatives	Amino acids and derivatives	73-32-5	1.45855e+07	1.533e+07	1.51455e+07	9.83913e+06	9.21981e+06	9.27228e+06	C00407	ko00280,ko00290,ko00460,ko00960,ko00966,ko00970,ko01100,ko01110,ko01210,ko01230,ko02010
mws0227	131.095	C6H13NO2	[M+H]+	L-Leucine*	Amino acids and derivatives	Amino acids and derivatives	61-90-5	1.45855e+07	1.533e+07	1.51455e+07	9.83913e+06	9.21981e+06	9.27228e+06	C00123	ko00280,ko00290,ko00966,ko00970,ko01100,ko01110,ko01210,ko01230,ko02010
mws0237	188.105	C9H16O4	[M-H]-	Azelaic acid	Organic acids	Organic acids	123-99-9	7.20911e+06	7.44671e+06	7.86487e+06	8.36918e+06	8.42214e+06	8.82948e+06	C08261	-
Lmbn005443	294.219	C18H30O3	[M-H]-	13-KODE; (9Z,11E)-13-Oxooctadeca-9,11-dienoic acid*	Lipids	Free fatty acids	54739-30-9	898648	1.04211e+06	981153	574851	539709	569511	C14765	ko00591
Lhcp090203	192.151	C13H20O	[M+H]+	α-Ionone	Others	Ketone compounds	127-41-3	1.33491e+06	775019	1.45242e+06	990599	831981	741659	C12286	-
Hmsp000364	143.095	C7H13NO2	[M+H]+	L-Cyclopentylglycine	Amino acids and derivatives	Amino acids and derivatives	2521-84-8	1.28833e+06	1.34977e+06	1.15549e+06	1.28187e+06	1.28779e+06	1.14592e+06	-	-
mws1066	580.179	C27H32O14	[M-H]-	Naringenin-7-O-Rutinoside(Narirutin)*	Flavonoids	Flavanones	14259-46-2	68010.9	85854.9	505267	129568	177685	21410.5	C09793	-
mws0260	174.112	C6H14N4O2	[M+H]+	L-Arginine	Amino acids and derivatives	Amino acids and derivatives	74-79-3	3.11117e+06	3.14734e+06	2.98582e+06	2.82104e+06	2.75104e+06	2.76509e+06	C00062	ko00220,ko00261,ko00330,ko00470,ko00970,ko01100,ko01110,ko01230,ko02010
MW0150850	398.155	C15H22N6O7	[M+H]+	His-Asn-Glu	Amino acids and derivatives	Amino acids and derivatives	-	1.74911e+06	1.89501e+06	1.83959e+06	2.09465e+06	2.1441e+06	2.37393e+06	-	-
Rfmb091	296.235	C18H32O3	[M-H]-	9S-Hydroxy-10E,12Z-octadecadienoic acid*	Lipids	Free fatty acids	15514-85-9	1.87695e+06	2.23595e+06	2.17144e+06	2.98114e+06	3.00991e+06	3.13376e+06	C14767	ko00591
MWSmce448	126.043	C5H6N2O2	[M+H]+	Imidazol-1-yl-acetic acid	Alkaloids	Alkaloids	22884-10-2	1.9105e+06	1.64875e+06	1.87668e+06	2.32482e+06	2.14445e+06	1.99818e+06	-	-
MW0152940	516.291	C22H40N6O8	[M-H]-	Lys-Gln-Ile-Glu	Amino acids and derivatives	Amino acids and derivatives	-	313720	145554	355488	317303	278457	334869	-	-
Waln002419	342.095	C15H18O9	[M-H]-	1'-O-Galactoyl p-Coumaric acid	Phenolic acids	Phenolic acids	-	522555	479688	305463	305227	450699	386409	-	-
Cmzp002057	314.1	C14H18O8	[M+H]+	6-O-Acetylarbutin	Phenolic acids	Phenolic acids	10338-88-2	475853	506426	483714	411224	439787	476859	-	-
Labp005432	516.127	C25H24O12	[M+H]+	Dalbergin malonyl glucoside*	Lignans and Coumarins	Coumarins	-	3.91735e+06	6.15071e+06	6.26501e+06	2.99162e+06	5.1145e+06	4.78589e+06	-	-
mws1715	251.102	C10H13N5O3	[M+H]+	Cordycepin (3'-Deoxyadenosine)*	Nucleotides and derivatives	Nucleotides and derivatives	73-03-0	2.60637e+06	3.08307e+06	3.03702e+06	1.18842e+06	1.19642e+06	1.09684e+06	C08431	-
MW0157659	384.176	C15H24N6O6	[M+H]+	Thr-His-Gln	Amino acids and derivatives	Amino acids and derivatives	-	1.11132e+06	925858	913190	1.14277e+06	1.07898e+06	1.0702e+06	-	-
Zmyn004676	294.219	C18H30O3	[M-H]-	17-Hydroxylinolenic acid	Lipids	Free fatty acids	-	1.6434e+06	1.80394e+06	1.73467e+06	2.7437e+06	2.63716e+06	2.72112e+06	C16346	ko00592
MWS3144	159.126	C8H17NO2	[M-H]-	8-Aminooctanoic Acid	Organic acids	Organic acids	1002-57-9	42855.7	43718.5	48850.5	47986.2	51428.4	48298.2	-	-
Lmhp001670	230.163	C11H22N2O3	[M+H]+	L-Valyl-L-Leucine	Amino acids and derivatives	Amino acids and derivatives	3989-97-7	900217	1.10185e+06	1.06246e+06	690368	733403	760404	-	-
pma3649	131.058	C5H9NO3	[M+H]+	5-Aminolevulinic Acid	Alkaloids	Alkaloids	106-60-5	1.40649e+07	1.37772e+07	1.40507e+07	8.93749e+06	8.62389e+06	8.35122e+06	C00430	ko00260,ko00860,ko01100,ko01110,ko01240,ko02010
Lmbn005662	296.235	C18H32O3	[M-H]-	9(10)-EpOME;(9R,10S)-(12Z)-9,10-Epoxyoctadecenoic acid	Lipids	Free fatty acids	16833-56-0	163468	415057	229483	352894	347667	188791	C14825	ko00591,ko01100
mws0147	118.063	C5H10O3	[M-H]-	β-Hydroxyisovaleric acid	Organic acids	Organic acids	625-08-1	1.0103e+07	1.04284e+07	1.04083e+07	2.78534e+06	3.84737e+06	3.18024e+06	C20827	ko00280,ko01100
mws1587	131.095	C6H13NO2	[M+H]+	L-Norleucine	Amino acids and derivatives	Amino acids and derivatives	327-57-1	1.59127e+07	1.5569e+07	1.66235e+07	1.02939e+07	9.6148e+06	9.65969e+06	C01933	-
MWS1787	93.0578	C6H7N	[M+H]+	2-Picoline; 2-Methylpyridine	Alkaloids	Pyridine alkaloids	109-06-8	1.33726e+07	1.27516e+07	1.33886e+07	1.44404e+07	1.43381e+07	1.38432e+07	C14447	-
pmf0139	180.063	C6H12O6	[M-H]-	D-Galactose*	Others	Saccharides	59-23-4	3.47535e+06	3.28986e+06	3.36716e+06	2.75917e+06	2.79791e+06	2.73096e+06	C00124	ko00052,ko01100
pme0008	175.096	C6H13N3O3	[M+H]+	L-Citrulline	Amino acids and derivatives	Amino acids and derivatives	372-75-8	3.52455e+06	3.31972e+06	3.53351e+06	5.4918e+06	5.10591e+06	5.16466e+06	C00327	ko00220,ko01100,ko01110,ko01230
Lmsn002815	594.159	C27H30O15	[M-H]-	Kaempferol-3-O-rutinoside(Nicotiflorin)	Flavonoids	Flavonols	17650-84-9	1.85331e+06	1.63544e+06	1.99038e+06	1.73939e+06	1.88106e+06	1.91908e+06	C21833	ko00944,ko01110
pme2433	105.079	C4H11NO2	[M+H]+	Diethanolamine	Alkaloids	Alkaloids	111-42-2	255699	214427	225993	230393	227102	230393	C06772	ko00564
MWS5164	202.143	C8H18N4O2	[M+H]+	N,N'-Dimethylarginine;SDMA	Amino acids and derivatives	Amino acids and derivatives	30344-00-4	2.50982e+06	2.74209e+06	2.75583e+06	1.56153e+06	1.65701e+06	1.77525e+06	-	-
MW0010749	210.126	C12H18O3	[M-H]-	(+)-7-iso-Jasmonic acid	Organic acids	Organic acids	62653-85-4	113836	116001	113767	111737	113295	103988	-	-
Zmzp000145	188.153	C9H20N2O2	[M+H]+	Trimethyllysine	Amino acids and derivatives	Amino acids and derivatives	23284-33-5	1.31368e+07	1.33224e+07	1.29178e+07	8.38386e+06	7.89834e+06	7.97236e+06	C03793	ko00310,ko01100
MW0152315	492.189	C19H32N4O9S	[M-H]-	Leu-Glu-Cys-Glu	Amino acids and derivatives	Amino acids and derivatives	-	315175	300681	278967	199942	200458	199077	-	-
Hmsp003093	178.027	C9H6O4	[M+H]+	3,7-Dihydroxychromen-4-one	Others	Chromone	-	285836	192585	381394	105451	125060	150085	-	-
mws0037	268.074	C16H12O4	[M-H]-	Formononetin (7-Hydroxy-4'-methoxyisoflavone)	Flavonoids	Isoflavones	485-72-3	26912.6	36619.8	28059.8	49498.8	60343.1	42381	C00858	ko00943,ko01100,ko01110
Zmbp000555	174.079	C10H10N2O	[M+H]+	3-Indole acetamide	Alkaloids	Plumerane	-	1.75647e+06	3.07282e+06	2.83732e+06	2.2671e+06	1.58981e+06	2.31085e+06	-	-
Lsjp211254	422.355	C30H46O	[M+H]+	Lupa-1,20(29)-dien-3-one (Glochidone)	Terpenoids	Triterpene	-	6.10952e+07	6.82015e+07	6.25159e+07	38286482	8.97693e+06	4.00736e+07	-	-
mws0282	204.09	C11H12N2O2	[M-H]-	L-Tryptophan	Amino acids and derivatives	Amino acids and derivatives	73-22-3	2.99395e+07	2.91302e+07	2.97112e+07	2.45485e+07	2.38058e+07	2.50015e+07	C00078	ko00260,ko00380,ko00400,ko00966,ko00970,ko01100,ko01110,ko01210,ko01230,ko01240
MW0151508	502.275	C21H38N6O8	[M-H]-	Ile-Lys-Gln-Asp	Amino acids and derivatives	Amino acids and derivatives	-	3.62876e+06	3.41895e+06	3.42681e+06	2.8351e+06	3.02757e+06	2.97887e+06	-	-
Wafn011571	296.235	C18H32O3	[M-H]-	alpha-Hydroxylinoleic acid	Lipids	Free fatty acids	57818-44-7	2.39991e+06	2.67482e+06	2.47002e+06	3.59086e+06	3.57917e+06	3.86919e+06	-	-
Zmjp000624	167.058	C8H9NO3	[M+H]+	Pyridoxal	Others	Vitamin	66-72-8	3.89949e+06	4.2332e+06	4.413e+06	375104	283395	1.69692e+06	C00250	ko00750,ko01100,ko01240
MEDN1056	133.038	C4H7NO4	[M-H]-	Iminodiacetic acid	Organic acids	Organic acids	142-73-4	1.29629e+07	1.45372e+07	1.48009e+07	1.35328e+07	1.31171e+07	1.43539e+07	C19911	-
MWSmce585	103.063	C4H9NO2	[M+H]+	Methyl 3-aminopropanoate	Amino acids and derivatives	Amino acids and derivatives	4138-35-6	1.66651e+07	1.66405e+07	1.586e+07	1.6505e+07	1.60272e+07	1.8023e+07	-	-
MWS201447	236.116	C12H16N2O3	[M+H]+	Phe-Ala	Amino acids and derivatives	Amino acids and derivatives	3918-87-4	1.82674e+06	1.90245e+06	2.04904e+06	1.78815e+06	1.72482e+06	1.66164e+06	-	-
pmb2791	310.214	C18H30O4	[M-H]-	9-Hydroperoxy-10E,12,15Z-octadecatrienoic acid	Lipids	Free fatty acids	111004-08-1	554619	649998	586916	511284	513821	539053	C16321	ko00592,ko01110
pmp000194	518.106	C24H22O13	[M+H]+	6''-O-Malonylgenistin	Flavonoids	Isoflavones	51011-05-3	7.36264e+06	6.8906e+06	7.99985e+06	7.50496e+06	7.3187e+06	6.9831e+06	C16192	ko00943
MW0017099	292.204	C18H28O3	[M-H]-	9s,13r-12-Oxophytodienoic Acid	Lipids	Free fatty acids	71606-07-0	902241	1.00194e+06	1.03471e+06	1.65914e+06	1.7474e+06	1.66421e+06	-	-
HJAP126	816.232	C35H44O22	[M+H]+	Syringetin-3-O-rutinoside-7-O-glucoside	Flavonoids	Flavonols	-	128162	167022	164342	163569	113743	118283	-	-
MWSslk132	286.214	C16H30O4	[M-H]-	Hexadecanedioic acid	Lipids	Free fatty acids	505-54-4	387974	386006	371552	388039	386413	380874	C19615	ko00073,ko01100
mws0875	178.041	C5H10N2O3S	[M+H]+	L-Cysteinyl-L-glycine	Amino acids and derivatives	Amino acids and derivatives	19246-18-5	49719.6	88271.2	49327	35010	55735.9	67363.7	C01419	ko00480,ko01100
Labp006185	532.122	C25H24O13	[M+H]+	Acacetin malonyl glucoside*	Flavonoids	Flavones	-	7.24574e+06	7.17352e+06	7.11149e+06	5.29717e+06	5.43241e+06	5.47908e+06	-	-
Lmrj002087	246.122	C10H18N2O5	[M+H]+	L-Isoleucyl-L-Aspartate	Amino acids and derivatives	Amino acids and derivatives	-	3.7861e+06	3.97246e+06	4.04322e+06	3.59688e+06	3.28697e+06	3.27679e+06	-	-
MWS1888	256.095	C12H16O6	[M-H]-	Phenyl-beta-D-glucoside	Phenolic acids	Phenolic acids	1464-44-4	105915	108934	111954	147678	160025	149655	C11611	-
mad1424	426.043	C17H14O13	[M+H]+	Ditartaroyl-hydroxycoumarin	Lignans and Coumarins	Coumarins	-	431825	451031	568329	371821	261994	237543	-	-
mws0847	149.07	C6H7N5	[M+H]+	1-Methyladenine	Nucleotides and derivatives	Nucleotides and derivatives	5142-22-3	2.05164e+06	2.05566e+06	2.18139e+06	1.85137e+06	1.6831e+06	1.68492e+06	C02216	-
Rfmb087	312.23	C18H32O4	[M-H]-	9-Hydroxy-13-oxo-10-octadecenoic Acid	Lipids	Free fatty acids	-	281936	313592	287894	292678	288385	309580	-	-
pmb2723	486.137	C21H26O13	[M-H]-	4-Hydroxycoumarin di-glucoside	Lignans and Coumarins	Coumarins	-	55393.1	15387.7	53415.4	37286	59122.8	51783.2	-	-
Lmdp005525	298.084	C17H14O5	[M+H]+	Afrormosin (6,4'-Dimethoxy-7-Hydroxyisoflavone)*	Flavonoids	Isoflavones	550-79-8	863398	917829	873705	857020	641601	714949	C10199	-
Zmdp000972	135.035	C4H9NO2S	[M+H]+	S-Methyl-L-cysteine	Amino acids and derivatives	Amino acids and derivatives	1187-84-4	9.6546e+06	8.78592e+06	9.89298e+06	1.62829e+06	1.52441e+06	1.49981e+06	C22040	ko02010
MW0159024	496.265	C22H36N6O7	[M+H]+	Val-His-Ile-Glu	Amino acids and derivatives	Amino acids and derivatives	-	2.86052e+07	2.75207e+07	2.75599e+07	3.0682e+07	3.04771e+07	2.74718e+07	-	-
Lmtn003096	524.226	C26H36O11	[M-H]-	Secoisolariciresinol 4-O-glucoside	Lignans and Coumarins	Lignans	-	264281	244404	227945	237479	260063	217792	-	-
Lmxp000939	135.054	C5H5N5	[M+H]+	Zarzissine*	Alkaloids	Alkaloids	160568-14-9	1.93119e+06	2.43444e+06	2.46829e+06	1.82438e+06	1.7759e+06	1.96607e+06	-	-
Zmjp000182	188.127	C7H16N4O2	[M+H]+	N-Monomethyl-L-arginine*	Amino acids and derivatives	Amino acids and derivatives	17035-90-4	7.79174e+06	7.28951e+06	7.35118e+06	6.68799e+06	6.34259e+06	6.13233e+06	C03884	-
pme3388	188.127	C7H16N4O2	[M+H]+	Homoarginine	Amino acids and derivatives	Amino acids and derivatives	156-86-5	2.52773e+06	2.5365e+06	2.4335e+06	1.96306e+06	2.04137e+06	2.06429e+06	C01924	-
pme2122	111.08	C5H9N3	[M+H]+	Histamine	Alkaloids	Alkaloids	51-45-6	2.78317e+06	2.8374e+06	2.82146e+06	2.23754e+06	2.2238e+06	2.17378e+06	C00388	ko00340,ko01100,ko01110
pme0490	123.032	C6H5NO2	[M+H]+	Nicotinic acid (Vitamin B3)*	Others	Vitamin	59-67-6	1.85999e+06	1.86486e+06	1.8943e+06	6.51648e+06	6.3109e+06	6.34257e+06	C00253	ko00760,ko00960,ko01100,ko01110,ko01240
mws0177	112.016	C5H4O3	[M-H]-	2-Furoic acid	Organic acids	Organic acids	88-14-2	968070	1.01202e+06	979185	909268	987195	988076	C01546	ko01100
mws0639	154.027	C7H6O4	[M-H]-	2,3-Dihydroxybenzoic Acid*	Phenolic acids	Phenolic acids	303-38-8	548367	637790	637661	508835	565646	526282	C00196	ko01110
pmb0819	156.069	C10H8N2	[M+H]+	3-Indoleacetonitrile	Alkaloids	Plumerane	771-51-7	1.38148e+06	1.30755e+06	1.38612e+06	1.30065e+06	1.30944e+06	1.31781e+06	C02938	ko00380,ko01100
mws0367	278.225	C18H30O2	[M-H]-	α-Linolenic Acid*	Lipids	Free fatty acids	463-40-1	5.3407e+07	5.5821e+07	5.47874e+07	5.49064e+07	5.54327e+07	5.52557e+07	C06427	ko00592,ko01040,ko01100,ko01110
Zmjn004133	312.23	C18H32O4	[M-H]-	9S-Hydroperoxy-10E,12Z-octadecadienoic acid	Lipids	Free fatty acids	5502-91-0	722350	874852	810936	1.04139e+06	1.07371e+06	1.06857e+06	C14827	ko00591,ko01100
mws0972	132.079	C6H12O3	[M-H]-	6-Hydroxyhexanoic acid	Organic acids	Organic acids	1191-25-9	255495	231428	226403	590384	593556	588513	C06103	-
Hmyn007168	484.28	C22H45O9P	[M-H]-	LysoPG 16:0	Lipids	Glycerol ester	-	1.54328e+07	1.87659e+07	1.66168e+07	1.30059e+07	1.43642e+07	1.20784e+07	-	-
mws0520	223.084	C11H13NO4	[M+H]+	N-Acetyl-L-tyrosine	Amino acids and derivatives	Amino acids and derivatives	537-55-3	353880	372784	424619	314782	313865	287240	-	-
MWSmce499	686.279	C32H46O16	[M-H]-	Secoisolariciresinol diglucoside	Lignans and Coumarins	Lignans	158932-33-3	116006	104361	111255	104320	101685	104898	-	-
MW0006042	348.266	C22H36O3	[M+H]+	2-Hydroxy-6-pentadecylbenzoic acid	Benzene and substituted derivatives	Benzene and substituted derivatives	16611-84-0	1.1135e+06	1.37891e+06	1.26211e+06	803458	847298	903269	C10759	-
mws1050	147.053	C5H9NO4	[M+H]+	O-Acetylserine	Amino acids and derivatives	Amino acids and derivatives	5147-00-2	428061	469944	522507	825664	855899	866576	C00979	ko00270,ko00908,ko00920,ko01100,ko01110,ko01200,ko01230,ko04122
pme3184	331.068	C10H14N5O6P	[M+H]+	2'-Deoxyadenosine-5'-monophosphate	Nucleotides and derivatives	Nucleotides and derivatives	653-63-4	1.78196e+06	2.15341e+06	2.32782e+06	1.42763e+06	1.66775e+06	1.34203e+06	C00360	ko00230,ko01100,ko01232
pmb2922	566.055	C15H24N2O17P2	[M-H]-	Uridine 5'-diphospho-D-glucose	Nucleotides and derivatives	Nucleotides and derivatives	133-89-1	2.12004e+06	2.11051e+06	2.06947e+06	5.98065e+06	5.8781e+06	7.79364e+06	C00029	ko00040,ko00052,ko00053,ko00500,ko00520,ko00561,ko00908,ko01100,ko01110,ko01240,ko01250
pmb2221	317.293	C18H39NO3	[M+H]+	4-Hydroxysphinganine	Lipids	Sphingolipids	554-62-1	1.72401e+06	1.59034e+06	1.7397e+06	4.25303e+06	4.18011e+06	4.34022e+06	C12144	ko00600,ko01100
Qmgp102003	467.304	C29H41NO4	[M+H]+	O-Acetyljervine	Alkaloids	Steroid alkaloids	14788-78-4	2.23181e+06	2.3736e+06	2.2401e+06	1.68175e+06	1.60489e+06	1.51913e+06	-	-
pmp001264	273.267	C16H35NO2	[M+H]+	Hexadecylsphingosine	Lipids	Sphingolipids	-	1.04405e+07	1.13955e+07	1.26589e+07	1.0948e+07	9.9922e+06	1.00957e+07	-	-
pmb0855	495.332	C24H50NO7P	[M+H]+	LysoPC 16:0	Lipids	LPC	17364-16-8	2.79354e+07	2.77162e+07	2.73452e+07	2.94218e+07	3.0144e+07	2.68993e+07	-	-
pme3217	256.074	C15H12O4	[M+H]+	Isoliquiritigenin*	Flavonoids	Chalcones	961-29-5	3.52201e+06	3.30903e+06	3.49005e+06	3.93055e+06	3.7437e+06	3.87222e+06	C08650	ko00941,ko01100,ko01110
mws0396	282.256	C18H34O2	[M-H]-	Elaidic Acid*	Lipids	Free fatty acids	112-79-8	1.74028e+07	2.0077e+07	1.91025e+07	43120494	4.60973e+07	4.36784e+07	C01712	-
mws0924	146.058	C6H10O4	[M-H]-	2-Methylglutaric acid	Organic acids	Organic acids	617-62-9	3.30246e+06	3.28719e+06	3.47877e+06	3.54181e+06	3.60613e+06	3.84146e+06	-	-
pmp000243	188.084	C12H12O2	[M+H]+	E-Butylphthalide	Others	Ketone compounds	-	377108	338368	381197	308919	331758	266720	-	-
pmb2260	479.301	C23H46NO7P	[M+H]+	LysoPC 15:1	Lipids	LPC	-	382453	649308	385079	396594	434688	219190	-	-
pme0040	135.054	C5H5N5	[M+H]+	Adenine*	Nucleotides and derivatives	Nucleotides and derivatives	73-24-5	1.85648e+06	2.20785e+06	2.16707e+06	1.69911e+06	1.90871e+06	1.73619e+06	C00147	ko00230,ko00908,ko01100,ko01110,ko01232
Qmyp101136	398.194	C20H30O8	[M+H]+	(Z)-4-[3-(β-D-Glucopyranosyloxy)butylidene]-3,5,5-trimethyl-2-cyclohexen-1-one	Terpenoids	Sesquiterpenoids	-	647195	700416	728781	476380	496910	533230	-	-
MW0158704	430.174	C22H26N2O7	[M-H]-	TyrMe-Ile-OH	Amino acids and derivatives	Amino acids and derivatives	-	1.16834e+06	1.31418e+06	1.23239e+06	638751	646022	508861	-	-
MW0156970	447.197	C17H29N5O9	[M-H]-	Ser-Val-Asn-Glu	Amino acids and derivatives	Amino acids and derivatives	-	1.54493e+06	1.51706e+06	1.48789e+06	559240	552616	528578	-	-
pme3034	132.042	C5H8O4	[M-H]-	Ethylmalonic acid	Organic acids	Organic acids	601-75-2	103223	135988	105931	203474	208592	205225	-	-
MW0135136	286.048	C15H10O6	[M+H]+	6,7,3',4'-Tetrahydroxyflavone	Flavonoids	Flavones	92915-82-7	969612	973060	961392	862250	945276	889282	-	-
Lmbn000198	134.022	C4H6O5	[M-H]-	3-Dehydro-L-Threonic Acid	Others	Saccharides	-	1.09205e+07	1.09697e+07	1.06123e+07	3.65744e+07	3.62855e+07	3.67066e+07	C03064	ko00053,ko01100
mws1383	242.08	C12H10N4O2	[M+H]+	Lumichrome	Alkaloids	Alkaloids	1086-80-2	185879	148475	142396	140286	126988	120920	C01727	ko00740
pmb2991	740.216	C33H40O19	[M-H]-	Apigenin-7-O-glucoside-4'-O-rutinoside	Flavonoids	Flavones	-	41745.9	116220	107189	61283.3	153925	154326	-	-
pmb2928	332.074	C13H16O10	[M-H]-	Gallic acid-4-O-glucoside	Phenolic acids	Phenolic acids	84274-52-2	1.79628e+07	1.69831e+07	1.8242e+07	1.51704e+07	1.51863e+07	1.55462e+07	-	-
Lhcp090204	192.151	C13H20O	[M+H]+	β-Ionone	Others	Ketone compounds	79-77-6	1.31837e+06	1.47066e+06	1.36419e+06	963819	983166	983804	C12287	-
pme3017	103.063	C4H9NO2	[M+H]+	2-Aminoisobutyric acid*	Organic acids	Organic acids	62-57-7	2.78787e+07	2.49288e+07	2.43124e+07	2.50892e+07	2.3434e+07	2.73169e+07	C03665	-
Zmhn002334	356.111	C16H20O9	[M-H]-	6-O-Feruloyl-β-D-glucose	Phenolic acids	Phenolic acids	137887-25-3	1.92493e+07	1.87186e+07	1.88237e+07	1.5502e+07	1.50839e+07	1.55278e+07	-	-
MWSmce548	117.079	C5H11NO2	[M+H]+	Betaine	Alkaloids	Alkaloids	107-43-7	1.08508e+07	1.0948e+07	1.14755e+07	1.28187e+07	1.27324e+07	1.19193e+07	C00719	ko00260,ko01100,ko02010
Lmdn007639	256.074	C15H12O4	[M-H]-	3,9-Dihydroxypterocarpan	Flavonoids	Isoflavones	61135-91-9	3.47463e+06	3.36229e+06	3.63981e+06	4.17758e+06	4.25501e+06	4.08396e+06	C04271	ko00943,ko01110
Zmdp005767	516.127	C25H24O12	[M+H]+	Formononetin-7-O-(6''-Malonyl)glucoside*	Flavonoids	Isoflavones	-	2.77428e+06	3.00367e+06	3.24729e+06	2.14035e+06	2.15135e+06	2.06058e+06	C16222	ko00943
MWSmce690	176.032	C6H8O6	[M-H]-	Erythorbic Acid; Isoascorbic Acid	Others	Vitamin	89-65-6	1.0305e+06	1.05161e+06	1.0565e+06	1.00318e+06	1.05962e+06	972958	-	-
Jmwn002172	316.116	C14H20O8	[M-H]-	3,4-dihydroxyphenylethanol-β-D-glucopyranoside	Phenolic acids	Phenolic acids	-	1.16239e+06	1.26656e+06	1.2191e+06	1.03797e+06	1.1223e+06	370867	-	-
pmb0889	278.225	C18H30O2	[M+H]+	Punicic acid (9Z,11E,13Z-octadecatrienoic acid)	Lipids	Free fatty acids	544-72-9	4.63993e+06	4.6476e+06	4.45964e+06	5.18855e+06	6.57665e+06	6.78081e+06	C08364	-
Wmhp000032	504.345	C30H48O6	[M+H]+	2,3,6,23-Tetrahydroxyolean-12-en-28-oic acid (Protobassic acid)	Terpenoids	Triterpene	-	1.40935e+06	1.4699e+06	1.48946e+06	1.34297e+06	1.2622e+06	1.33657e+06	-	-
mws0256	117.079	C5H11NO2	[M+H]+	L-Valine	Amino acids and derivatives	Amino acids and derivatives	72-18-4	7.33797e+06	7.25876e+06	7.6844e+06	2.83606e+06	2.84309e+06	2.73571e+06	C00183	ko00280,ko00290,ko00460,ko00770,ko00966,ko00970,ko01100,ko01110,ko01210,ko01230,ko01240,ko02010
pme0428	238.084	C12H14O5	[M-H]-	3,4,5-Trimethoxycinnamic acid	Phenolic acids	Phenolic acids	90-50-6	37509.6	35846.5	41835	19925.7	18277	30726.2	-	-
pmb2640	200.178	C12H24O2	[M-H]-	Dodecanoic acid (Lauric acid)	Lipids	Free fatty acids	143-07-7	315502	296760	308151	273366	291205	285725	C02679	ko00061,ko01100,ko01110
MWS5083	456.105	C17H21N4O9P	[M-H]-	Flavin Single Nucleotide(FMN)	Nucleotides and derivatives	Nucleotides and derivatives	6184-17-4	5.38772e+06	5.80162e+06	5.59797e+06	4.8293e+06	4.56187e+06	4.91239e+06	C00061	ko00190,ko00740,ko01100,ko01110,ko01240
Zmjp000966	267.097	C10H13N5O4	[M+H]+	Vidarabine	Nucleotides and derivatives	Nucleotides and derivatives	5536-17-4	615332	554104	684309	868581	805154	825663	-	-
MWS5235	300.266	C18H36O3	[M-H]-	12-Hydroxyoctadecanoic acid	Lipids	Free fatty acids	106-14-9	107479	80144.6	68873.4	73012.1	74027.5	80329.6	-	-
Lmhp009129	481.317	C23H48NO7P	[M+H]+	LysoPC 15:0(2n isomer)	Lipids	LPC	-	1.46595e+06	1.54656e+06	1.49642e+06	1.19111e+06	1.29386e+06	1.15978e+06	-	-
pme1474	297.09	C11H15N5O3S	[M+H]+	5'-Deoxy-5'-(methylthio)adenosine	Nucleotides and derivatives	Nucleotides and derivatives	2457-80-9	7.24535e+06	7.54523e+06	8.0791e+06	5.22721e+06	5.49518e+06	5.27598e+06	C00170	ko00270,ko00908,ko01100
MWSslk133	258.183	C14H26O4	[M-H]-	1,14-Tetradecanedioic Acid	Lipids	Free fatty acids	821-38-5	152486	153996	143499	151720	151369	152511	-	-
MW0110068	473.275	C23H35N7O4	[M+H]+	Trp-Leu-Arg	Amino acids and derivatives	Amino acids and derivatives	-	529740	539131	599952	337918	381725	331423	-	-
pmn001689	312.23	C18H32O4	[M-H]-	9-Hydroxy-12-oxo-15(Z)-octadecenoic acid	Lipids	Free fatty acids	-	67148.3	83828.1	116574	48704.6	104468	109446	C21924	ko00592,ko01110
MW0169676	278.225	C18H30O2	[M-H]-	Pinolenic acid	Lipids	Free fatty acids	16833-54-8	1.1631e+06	1.16885e+06	1.14049e+06	1.10033e+06	1.02698e+06	1.09216e+06	-	-
Zmzn003953	310.214	C18H30O4	[M-H]-	13(s)-hydroperoxy-(9z,11e,15z)-octadecatrienoic acid	Lipids	Free fatty acids	67597-26-6	5.32525e+06	3.14922e+06	5.60198e+06	2.58377e+06	2.47476e+06	4.61891e+06	C04785	ko00592,ko01100,ko01110
pme1383	169.074	C8H11NO3	[M+H]+	Pyridoxine	Others	Vitamin	65-23-6	4.36156e+06	4.24499e+06	4.99037e+06	387073	414205	367999	C00314	ko00750,ko01100,ko01240
Wafn002827	358.126	C16H22O9	[M-H]-	Dihydroferulic acid glucoside	Phenolic acids	Phenolic acids	-	289888	249102	341308	560414	524035	598141	-	-
Wmyn000217	332.111	C14H20O9	[M-H]-	2,6-dimethoxy-hydroquinone-4-O-β-D-glucopyranoside	Phenolic acids	Phenolic acids	-	1.1972e+07	1.17454e+07	1.28022e+07	1.06093e+07	1.02746e+07	1.05548e+07	-	-
pmf0138	180.063	C6H12O6	[M-H]-	D-Mannose*	Others	Saccharides	3458-28-4	2.26643e+06	2.38942e+06	2.39099e+06	1.89504e+06	1.87767e+06	2.00152e+06	C00159	ko00051,ko00052,ko00520,ko01100,ko01250,ko02010
Lmyn006227	270.053	C15H10O5	[M-H]-	Galangin (3,5,7-Trihydroxyflavone)	Flavonoids	Flavones	548-83-4	5.75895e+06	6.15725e+06	6.25451e+06	7.10406e+06	7.53018e+06	7.09184e+06	C10044	ko00941
pmb2787	294.219	C18H30O3	[M-H]-	9-Oxo-10E,12Z-octadecadienoic acid	Lipids	Free fatty acids	54232-59-6	942775	1.05094e+06	1.04434e+06	667914	977395	661744	C14766	ko00591
Waln002594	342.095	C15H18O9	[M-H]-	4-O-Galactoyl p-Coumaric acid	Phenolic acids	Phenolic acids	-	1.52311e+06	1.40905e+06	1.38334e+06	1.36563e+06	1.32606e+06	1.29758e+06	-	-
MWSHC20189	358.142	C20H22O6	[M-H]-	Epipinoresinol*	Lignans and Coumarins	Lignans	24404-50-0	118776	108291	108289	349273	305611	325045	-	-
pme1201	274.084	C15H14O5	[M-H]-	Phloretin	Flavonoids	Chalcones	60-82-2	58572.6	170729	140846	244066	270011	254646	C00774	ko00941,ko01110
Wbmn011269	378.241	C22H34O5	[M-H]-	Vitexilactone	Terpenoids	Ditepenoids	61263-49-8	5.72016e+06	6.1813e+06	6.05964e+06	8.41315e+06	8.94612e+06	8.46026e+06	-	-
pme1109	151.049	C5H5N5O	[M+H]+	Guanine	Nucleotides and derivatives	Nucleotides and derivatives	73-40-5	4.08834e+06	7.20264e+06	6.12964e+06	2.27873e+06	2.7989e+06	2.39443e+06	C00242	ko00230,ko01100,ko01232
pme0026	146.106	C6H14N2O2	[M+H]+	L-Lysine	Amino acids and derivatives	Amino acids and derivatives	56-87-1	2.71181e+07	2.67646e+07	2.57971e+07	2.61133e+06	2.60628e+06	2.47593e+06	C00047	ko00300,ko00310,ko00470,ko00780,ko00960,ko00970,ko01100,ko01110,ko01210,ko01230,ko02010
mws0097	358.142	C20H22O6	[M-H]-	Pinoresinol*	Lignans and Coumarins	Lignans	487-36-5	76352.9	93031.3	83827.7	227073	220298	146914	C05366	ko00999,ko01100,ko01110
MWS201458	278.163	C15H22N2O3	[M+H]+	Phe-Ile	Amino acids and derivatives	Amino acids and derivatives	22951-94-6	985099	1.28977e+06	1.3664e+06	814641	842651	815759	-	-
MWSmce331	101.048	C4H7NO2	[M+H]+	Azetidine-2-carboxylic acid*	Alkaloids	Alkaloids	2517-04-6	4.06183e+06	4.17432e+06	4.09944e+06	3.09023e+06	3.2344e+06	1.46445e+06	C08267	-
Lhcp090202	516.381	C32H52O5	[M+H]+	3-(Acetyloxy)-13,15-dihydroxyoleanan-12-one (Rubiprasin A)	Terpenoids	Triterpene	-	988739	1.03701e+06	974958	698775	706269	720854	-	-
Hmcn001884	464.096	C21H20O12	[M-H]-	6-Hydroxyluteolin 5-glucoside	Flavonoids	Flavones	-	211020	203252	171056	191493	161602	173085	-	-
Zmgn002106	207.089	C11H13NO3	[M-H]-	N-Acetyl-L-phenylalanine	Amino acids and derivatives	Amino acids and derivatives	2018-61-3	8.1776e+06	9.05598e+06	9.05254e+06	7.41622e+06	7.71594e+06	7.9529e+06	C03519	ko00360,ko01100
pme0355	254.058	C15H10O4	[M+H]+	Daidzein*	Flavonoids	Isoflavones	486-66-8	1.06586e+07	1.0821e+07	1.11978e+07	1.08698e+07	1.17307e+07	1.065e+07	C10208	ko00943,ko01100,ko01110
Lmhp011562	352.261	C21H36O4	[M+H]+	1-α-Linolenoyl-glycerol	Lipids	Glycerol ester	-	9.29894e+06	8.66437e+06	9.3677e+06	2.03673e+07	2.10062e+07	2.0363e+07	-	-
Zmyn004714	298.251	C18H34O3	[M-H]-	Ricinoleic acid	Lipids	Free fatty acids	141-22-0	235057	239906	233418	366213	376203	377586	C08365	-
Lmbn001609	146.058	C6H10O4	[M-H]-	2-Acetyl-2-Hydroxybutanoic Acid	Organic acids	Organic acids	-	162338	137929	140910	155441	161469	156963	C06006	ko00290,ko01100,ko01110,ko01210,ko01230
pme1598	464.132	C22H24O11	[M-H]-	Hesperetin-5-O-glucoside	Flavonoids	Flavanones	69651-80-5	239819	187481	198224	216084	193558	180246	-	-
pme2960	272.068	C15H12O5	[M+H]+	Naringenin chalcone; 2',4,4',6'-Tetrahydroxychalcone*	Flavonoids	Chalcones	73692-50-9	739937	909988	930936	878209	1.03525e+06	929545	C06561	ko00941,ko01100,ko01110
mws0981	179.044	C6H5N5O2	[M-H]-	Isoxanthopterin	Nucleotides and derivatives	Nucleotides and derivatives	529-69-1	34372.5	23333.4	25933.6	29885.2	19818.7	23934.1	C03975	-
Lmbn001162	340.079	C15H16O9	[M-H]-	Esculetin-7-O-glucoside	Lignans and Coumarins	Coumarins	-	823752	718162	686473	745092	838477	831759	-	-
mws0017	145.158	C7H19N3	[M+H]+	Spermidine	Alkaloids	Alkaloids	124-20-9	1.1633e+06	1.35087e+06	1.27728e+06	1.29743e+06	1.3552e+06	1.34405e+06	C00315	ko00330,ko00410,ko00480,ko00940,ko01100,ko02010
pmf0293	270.292	C18H38O	[M-H]-	1-Octadecanol	Lipids	Free fatty acids	112-92-5	2.62955e+06	2.5274e+06	2.74247e+06	2.84081e+06	2.75946e+06	2.85421e+06	-	-
MW0150860	544.276	C25H36N8O6	[M+H]+	His-Asn-Phe-Lys	Amino acids and derivatives	Amino acids and derivatives	-	3.10412e+07	3.19869e+07	3.39903e+07	2.20906e+07	2.23039e+07	2.27765e+07	-	-
pme0230	267.097	C10H13N5O4	[M+H]+	Adenosine	Nucleotides and derivatives	Nucleotides and derivatives	58-61-7	1.87306e+07	1.72599e+07	1.76155e+07	2.44142e+07	2.32644e+07	2.21453e+07	C00212	ko00230,ko01100,ko01232,ko02010
pmp000568	316.095	C17H16O6	[M+H]+	Melilotocarpan D	Phenolic acids	Phenolic acids	83013-81-4	498126	513050	479380	104840	117511	158965	-	-
Zmyn004732	294.219	C18H30O3	[M-H]-	2R-hydroxy-9Z,12Z,15Z-octadecatrienoic acid	Lipids	Free fatty acids	-	912382	1.03372e+06	974152	1.24252e+06	1.25431e+06	1.23773e+06	C16342	ko00592
pme3009	174.016	C6H6O6	[M+H]+	Trans-Citridic acid	Organic acids	Organic acids	4023-65-8	2.92616e+07	2.95571e+07	3.12365e+07	3.53227e+07	3.43373e+07	3.16938e+07	C02341	ko00660,ko01100
MW0158578	557.285	C28H39N5O7	[M+H]+	Tyr-Phe-Thr-Lys	Amino acids and derivatives	Amino acids and derivatives	-	6.00589e+06	6.25962e+06	6.02198e+06	7.38936e+06	7.74771e+06	7.73491e+06	-	-
Lmmn001294	332.111	C14H20O9	[M-H]-	Koaburaside*	Phenolic acids	Phenolic acids	41653-73-0	995999	991119	996998	1.05146e+06	1.01373e+06	1.0749e+06	-	-
Zmyn000453	192.027	C6H8O7	[M-H]-	Isocitric Acid	Organic acids	Organic acids	320-77-4	1.064e+07	1.04366e+07	1.02479e+07	1.32982e+07	1.25855e+07	1.31737e+07	C00311	ko00020,ko00630,ko01100,ko01110,ko01200,ko01210,ko01230,ko01240
MWS04412	174.137	C8H18N2O2	[M+H]+	N(6),N(6)-Dimethyl-L-lysine	Amino acids and derivatives	Amino acids and derivatives	2259-86-1	1.53561e+06	1.48388e+06	1.47964e+06	1.40049e+06	1.30075e+06	1.31185e+06	-	-
pmb2657	290.123	C10H18N4O6	[M-H]-	Argininosuccinic acid	Organic acids	Organic acids	2387-71-5	84575	178323	80832.3	157477	151499	158756	C03406	ko00220,ko00250,ko01100,ko01110,ko01230
MWSmce257	219.111	C9H17NO5	[M-H]-	D-Pantothenic Acid	Others	Vitamin	79-83-4	1.0586e+07	1.11249e+07	1.14228e+07	7.45267e+06	7.24234e+06	7.599e+06	C00864	ko00410,ko00770,ko01100,ko01110,ko01240
zjgp122322	354.095	C16H18O9	[M+H]+	4-O-acetyl-3-O-caffeoyl-2-C-methyl-D-erythronate	Others	Others	-	4.78759e+06	4.87396e+06	4.99651e+06	4.93479e+06	5.15006e+06	4.83026e+06	-	-
pma0134	120.042	C4H8O4	[M+H]+	D-Threose	Others	Saccharides	95-43-2	1.37766e+06	1.53436e+06	1.46683e+06	1.46635e+06	1.3125e+06	1.26565e+06	C06463	-
pmb2643	226.193	C14H26O2	[M-H]-	Myristoleic acid	Lipids	Free fatty acids	544-64-9	445031	464796	439125	283506	297732	305964	C08322	-
MWS4354	281.112	C11H15N5O4	[M+H]+	N6-methyladenosine	Nucleotides and derivatives	Nucleotides and derivatives	1867-73-8	595554	540715	670321	586870	661319	577259	-	-
Lmsn003588	298.084	C17H14O5	[M-H]-	Pterocarpine	Flavonoids	Isoflavones	524-97-0	203570	202743	175076	291020	249258	258711	-	-
mws1639	222.053	C11H10O5	[M+H]+	Isofraxidin	Lignans and Coumarins	Coumarins	486-21-5	55116	75779.9	97253.2	46680	88493.3	110021	C17480	-
NK10253223	167.058	C8H9NO3	[M+H]+	2-Amino-3-methoxybenzoic acid	Phenolic acids	Phenolic acids	3177-80-8	2.56495e+06	3.20363e+06	2.95657e+06	217089	218728	1.01995e+06	C05831	ko00380
Cmyp007180	180.115	C11H16O2	[M+H]+	Dihydroactinidiolide	Others	Lactones	17092-92-1	6.50121e+06	7.63242e+06	6.3336e+06	5.4522e+06	5.58914e+06	5.66671e+06	-	-
MWSHY0159	254.058	C15H10O4	[M+H]+	6,2'-Dihydroxyflavone	Flavonoids	Flavones	92439-20-8	154584	162026	132673	102968	105223	117349	-	-
mws0366	278.225	C18H30O2	[M-H]-	γ-Linolenic Acid*	Lipids	Free fatty acids	506-26-3	5.48557e+07	5.82133e+07	5.95598e+07	5.92515e+07	5.74469e+07	5.88933e+07	C06426	ko00591,ko01040,ko01100
mws4060	270.089	C16H14O4	[M+H]+	4,4'-Dihydroxy-2-methoxychalcone; Echinatin	Flavonoids	Chalcones	34221-41-5	566344	600220	706479	600672	593430	604679	-	-
pmb2786	294.219	C18H30O3	[M-H]-	9-Hydroxy-10,12,15-octadecatrienoic acid*	Lipids	Free fatty acids	89886-42-0	905103	1.01897e+06	1.0154e+06	585499	536768	565218	C16326	ko00592
pmf0297	298.324	C20H42O	[M-H]-	1-Eicosanol	Lipids	Free fatty acids	629-96-9	280667	264763	266864	456867	463636	433045	-	-
mws0359	242.225	C15H30O2	[M-H]-	Pentadecanoic Acid	Lipids	Free fatty acids	1002-84-2	566863	550641	539204	541125	512741	511473	C16537	-
pmp000438	442.381	C30H50O2	[M+H]+	3,28-Dihydroxylup-20(29)-ene (Betulin)	Terpenoids	Triterpene	473-98-3	199367	127734	275126	407906	432694	399652	C08618	-
Walp007182	273.267	C16H35NO2	[M+H]+	2-Aminohexadecane-1,15-diol	Lipids	Sphingolipids	-	1.35656e+06	1.53813e+06	1.83183e+06	1.26533e+06	1.27681e+06	1.425e+06	-	-
Zmzn000113	147.053	C5H9NO4	[M-H]-	L-threo-3-Methylaspartate	Amino acids and derivatives	Amino acids and derivatives	6061-13-8	3.08156e+06	3.19361e+06	3.05416e+06	2.545e+06	2.59354e+06	2.67223e+06	C03618	ko00630,ko00660,ko01100,ko01200
pmb2804	312.23	C18H32O4	[M-H]-	13S-Hydroperoxy-9Z,11E-octadecadienoic acid	Lipids	Free fatty acids	33964-75-9	526094	499027	904331	1.13154e+06	710485	1.14065e+06	C04717	ko00591,ko01100
pme0274	131.095	C6H13NO2	[M+H]+	6-Aminocaproic acid	Organic acids	Organic acids	60-32-2	2.57189e+06	2.57618e+06	2.72992e+06	1.76562e+06	1.63172e+06	1.73659e+06	C02378	ko01100
pmn001681	166.099	C10H14O2	[M-H]-	1-(4-Methoxyphenyl)-1-propanol	Phenolic acids	Phenolic acids	5349-60-0	317279	230301	231472	423241	389326	190361	-	-
MWS2442	260.03	C6H13O9P	[M-H]-	D-Fructose 6-Phosphate*	Others	Saccharides	643-13-0	1.14686e+06	1.0721e+06	1.1148e+06	6.04706e+06	6.31856e+06	5.21378e+06	C00085	ko00052,ko00500,ko00710,ko01100,ko01110,ko01200
pme1975	104.011	C3H4O4	[M-H]-	Malonic acid	Organic acids	Organic acids	141-82-2	3.25665e+07	3.40421e+07	3.15105e+07	2.27927e+07	2.31721e+07	2.41935e+07	C00383	ko00061,ko00240,ko00410,ko01100,ko01212
MW0062178	298.287	C19H38O2	[M-H]-	Pristanic acid	Terpenoids	Ditepenoids	1189-37-3	265565	253442	248147	393746	394059	392490	-	-
Zmyn004449	310.214	C18H30O4	[M-H]-	9-Hydroxy-12-oxo-10(E),15(Z)-octadecadienoic acid	Lipids	Free fatty acids	-	228723	355723	186268	440882	340034	361560	C21923	ko00592,ko01110
mws5035	278.163	C15H22N2O3	[M+H]+	L-Leucyl-L-phenylalanine	Amino acids and derivatives	Amino acids and derivatives	56217-82-4	990717	1.10398e+06	1.08946e+06	734462	769020	808488	-	-
MWS0687	152.059	C7H8N2O2	[M+H]+	1-Methyl-6-Oxo-1,6-Dihydropyridine-3-Carboxamide	Alkaloids	Pyridine alkaloids	701-44-0	974832	1.09687e+06	1.08449e+06	1.14255e+06	1.18443e+06	1.11984e+06	-	-
pme0256	152.033	C5H4N4O2	[M-H]-	Xanthine	Nucleotides and derivatives	Nucleotides and derivatives	69-89-6	239701	185087	208166	334257	333588	317060	C00385	ko00230,ko00232,ko01100,ko01110,ko01232
Lmbn001288	132.042	C5H8O4	[M-H]-	2-Hydroxy-2-methyl-3-oxobutanoic acid	Organic acids	Organic acids	71698-08-3	2.42756e+06	2.31089e+06	2443856	2.49017e+06	2.49965e+06	2.65169e+06	C06010	ko00290,ko00650,ko00660,ko00770,ko01100,ko01110,ko01210,ko01230
MW0109096	280.106	C13H16N2O5	[M+CH3COO]-	Phe-Asp	Amino acids and derivatives	Amino acids and derivatives	22828-05-3	165630	174906	185901	176450	181843	198830	-	-
MW0153885	248.119	C10H20N2O3S	[M-H]-	Methionylvaline	Amino acids and derivatives	Amino acids and derivatives	14486-13-6	4.89896e+06	4.82182e+06	4.91385e+06	2.95955e+06	3.08845e+06	3.09676e+06	-	-
pme1605	594.159	C27H30O15	[M-H]-	Kaempferol-3-O-robinobioside(Biorobin)	Flavonoids	Flavonols	17297-56-2	2.18471e+06	1.74517e+06	2.04916e+06	2.01366e+06	1.96541e+06	1.89477e+06	-	-
MWS1962	152.12	C10H16O	[M+H]+	cis-Citral	Organic acids	Organic acids	5392-40-5	728562	735230	720882	754110	679970	715717	C09847	ko01110
pmb0168	699.484	C38H70NO8P	[M+H]+	PC(16:1/14:1)	Lipids	PC	-	1.81899e+06	2.04527e+06	1.86089e+06	1.21151e+06	1.039e+06	1.12978e+06	-	-
pmb3101	176.069	C7H12O5	[M-H]-	2-Isopropylmalic Acid	Organic acids	Organic acids	49601-06-1	1.70976e+06	1.67556e+06	1.6086e+06	6.71837e+06	6.99389e+06	6.87663e+06	C02504	ko00290,ko00620,ko01100,ko01110,ko01210,ko01230
Zmgn001448	176.069	C7H12O5	[M-H]-	2-Propylmalic Acid	Organic acids	Organic acids	-	1.41443e+06	1.42785e+06	1.50836e+06	6.01892e+06	6.01484e+06	5.7522e+06	C05994	ko00620
Yshj000011	332.111	C14H20O9	[M+H]+	2,6-dimethoxy-4-hydroxyphenyl-1-O-beta-D-glucopyranoside	Phenolic acids	Phenolic acids	-	352819	414088	423030	390504	395360	358992	-	-
pme3007	404.002	C9H14N2O12P2	[M-H]-	Uridine 5'-diphosphate	Nucleotides and derivatives	Nucleotides and derivatives	27821-45-0	188451	188729	167734	197844	195217	175331	C00015	ko00240,ko00908,ko01100,ko01232,ko01240
MWS4471	174.064	C6H10N2O4	[M-H]-	N-Alpha-Acetyl-L-Asparagine	Amino acids and derivatives	Amino acids and derivatives	4033-40-3	360605	340821	355824	415885	413521	359902	-	-
Lmzn001582	388.173	C18H28O9	[M-H]-	5'-Glucosyloxyjasmanic acid	Phenolic acids	Phenolic acids	-	327664	326905	298595	260349	293805	252425	-	-
Zmdp004112	518.106	C24H22O13	[M+H]+	Genistein-7-O-(6''-malonyl)glucoside	Flavonoids	Isoflavones	-	1.32886e+07	1.44477e+07	1.71012e+07	2.53282e+07	2.57616e+07	2.4206e+07	-	-
mws0582	321.099	C11H19N3O6S	[M+H]+	S-(Methyl)glutathione	Amino acids and derivatives	Amino acids and derivatives	2922-56-7	616424	495686	693049	1.27075e+06	1.05827e+06	1.07836e+06	C11347	-
Lmbn005923	278.225	C18H30O2	[M-H]-	Crepenynic acid	Lipids	Free fatty acids	2277-31-8	1.79618e+06	2.01334e+06	1.92712e+06	1.89478e+06	1.91875e+06	1.90282e+06	C07289	ko00591
mws1086	458.376	C30H50O3	[M-H]-	Olean-12-ene-3,22,23-triol (Soyasapogenol B)	Terpenoids	Triterpene	595-15-3	5.06788e+06	5.11556e+06	5.12871e+06	5.28346e+06	5.43529e+06	5.4195e+06	C08980	-
mws0736	188.116	C8H16N2O3	[M+H]+	N-Glycyl-L-leucine*	Amino acids and derivatives	Amino acids and derivatives	869-19-2	655687	1.0279e+06	960230	860973	954446	882062	C02155	-
mws5041	188.116	C8H16N2O3	[M+H]+	L-Glycyl-L-isoleucine*	Amino acids and derivatives	Amino acids and derivatives	19461-38-2	655687	1.0279e+06	960230	860973	954446	882062	-	-
Lmgn003767	142.099	C8H14O2	[M-H]-	2-n-Propyl-3-pentenoic acid	Organic acids	Organic acids	72010-19-6	4.89965e+07	4.74994e+07	4.91098e+07	66691989	6.65602e+07	6.54265e+07	C16654	-
pme2292	88.1	C4H12N2	[M+H]+	Putrescine	Alkaloids	Alkaloids	110-60-1	242985	276710	248203	618561	666736	588120	C00134	ko00330,ko00470,ko00480,ko00960,ko01100,ko01110,ko02010
MWSHY0009	300.063	C16H12O6	[M+H]+	Diosmetin (5,7,3'-Trihydroxy-4'-methoxyflavone)	Flavonoids	Flavones	520-34-3	218984	250438	239219	176453	160827	195053	C10038	-
Zmhp003514	300.063	C16H12O6	[M+H]+	6,7,8-Tetrahydroxy-5-methoxyflavone	Flavonoids	Flavones	-	218984	250438	239219	176453	160827	195053	-	-
mws0214	182.079	C6H14O6	[M-H]-	D-Sorbitol	Others	Saccharides	50-70-4	83940.7	113463	112998	89599.8	94484.6	85211.3	C00794	ko00051,ko00052,ko01100,ko02010
pmb3142	300.084	C13H16O8	[M-H]-	Salicylic acid-2-O-glucoside	Phenolic acids	Phenolic acids	10366-91-3	3.63616e+06	3.90471e+06	3.35612e+06	3.35151e+06	3.70877e+06	3.79918e+06	-	-
pme0006	115.063	C5H9NO2	[M+H]+	L-Proline	Amino acids and derivatives	Amino acids and derivatives	147-85-3	1.78633e+06	1.62361e+06	1.62187e+06	1.26204e+06	1.15562e+06	1.16569e+06	C00148	ko00330,ko00470,ko00970,ko01100,ko01110,ko01230,ko02010
Hajp007218	300.063	C16H12O6	[M+H]+	5,7,3',5'-tetrahydroxy-6-methylfavanone	Flavonoids	Flavones	-	201876	218452	230229	178794	196487	154474	-	-
mws0120	257.103	C8H20NO6P	[M+H]+	Choline Alfoscerate	Lipids	PC	28319-77-9	1.36217e+07	1.47492e+07	1.39564e+07	2.88539e+06	3.01994e+06	3.02169e+06	C00670	ko00564,ko00565
MW0155873	271.153	C12H21N3O4	[M+H]+	Pro-Gly-Val	Amino acids and derivatives	Amino acids and derivatives	-	3.06218e+07	3.2304e+07	2.95938e+07	1.62961e+07	1.53826e+07	3.76035e+06	-	-
pmb0818	205.074	C11H11NO3	[M+H]+	Methoxyindoleacetic acid	Alkaloids	Plumerane	3471-31-6	1.78398e+07	1.85306e+07	1.86009e+07	1.49285e+07	1.45848e+07	1.43829e+07	C05660	ko00380
pme3096	119.022	C3H5NO4	[M-H]-	Aminomalonic acid	Organic acids	Organic acids	1068-84-4	6.56636e+06	6.92553e+06	6.67883e+06	1.22168e+06	1.22566e+06	1.15305e+06	C00872	-
mws0183	154.027	C7H6O4	[M-H]-	3,4-Dihydroxybenzoic acid (Protocatechuic acid)*	Phenolic acids	Phenolic acids	99-50-3	1.0866e+06	1.02287e+06	1.20181e+06	962571	1.09581e+06	924230	C00230	ko01100,ko01110
Lmsn002887	312.084	C14H16O8	[M-H]-	1-O-Caffeoyl-β-D-xylose	Phenolic acids	Phenolic acids	-	2.35827e+06	2.13368e+06	2.2335e+06	1.88258e+06	1.98265e+06	1.77042e+06	-	-
MW0158216	480.201	C25H28N4O6	[M+H]+	Trp-Phe-Glu	Amino acids and derivatives	Amino acids and derivatives	-	526534	609148	668831	640818	723243	630752	-	-
YC512118	281.272	C18H35NO	[M+H]+	Oleamide (9-Octadecenamide)	Lipids	Free fatty acids	301-02-0	528859	524695	523810	457970	362931	344325	C19670	-
Hagn002801	386.1	C20H18O8	[M-H]-	5,6,7,5'-tetramethoxy-3',4'-methylenedioxyflavonoid	Flavonoids	Flavones	-	2.7299e+06	3.0369e+06	2.69598e+06	2.16416e+06	2.11755e+06	2.26966e+06	-	-
Lmcn002982	198.053	C9H10O5	[M-H]-	Methyl 3-O-Methyl Gallate	Phenolic acids	Phenolic acids	3934-86-9	550541	547370	551057	510813	494946	539447	-	-
pmf0348	188.141	C10H20O3	[M-H]-	2,6-Dimethyl-7-octene-2,3,6-triol	Others	Alcohol compounds	73815-21-1	845170	819979	968279	961744	1.02445e+06	980858	-	-
Lmgp000659	135.068	C8H9NO	[M+H]+	2-Phenylacetamide*	Alkaloids	Alkaloids	103-81-1	4.14898e+07	3.65415e+07	4.49573e+07	5.92867e+06	5.07223e+06	6.37111e+06	C02505	ko00360,ko01100
Zamn00402	180.063	C6H12O6	[M-H]-	sorbose*	Others	Saccharides	3615-56-3	2.41448e+06	2.62952e+06	2.38176e+06	1.97943e+06	2.01396e+06	2.11462e+06	C01452	-
mws1164	180.063	C6H12O6	[M-H]-	D-Fructose*	Others	Saccharides	57-48-7	2.41448e+06	2.62952e+06	2.38176e+06	1.97943e+06	2.01396e+06	2.11462e+06	C05003	-
Wcfn008271	240.042	C14H8O4	[M-H]-	Danthron; 1,8-Dihydroxyanthraquinone	Quinones	Anthraquinone	117-10-2	1.41813e+07	1.45354e+07	1.69117e+07	1.82182e+07	1.86144e+07	1.62169e+07	C10312	-
mws1489	284.272	C18H36O2	[M-H]-	Stearic Acid	Lipids	Free fatty acids	57-11-4	5.23285e+07	5.99983e+07	5.20767e+07	5.10269e+07	6.18042e+07	5.6313e+07	C01530	ko00061,ko01040,ko01100
pmb0812	126.043	C5H6N2O2	[M+H]+	Imidazole-4-Acetic Acid	Alkaloids	Alkaloids	645-65-8	608824	566567	652889	552326	566576	508969	C02835	ko00340,ko01100
Zmdp002216	260.137	C11H20N2O5	[M+H]+	L-γ-Glutamyl-L-leucine	Amino acids and derivatives	Amino acids and derivatives	2566-39-4	690635	917827	966267	700053	591029	714619	-	-
Lmhn002683	458.085	C22H18O11	[M-H]-	p-Coumaroylcaffeoyltartaric acid	Phenolic acids	Phenolic acids	-	63534.9	58267.7	34073.4	76545.2	63797.2	68839.6	-	-
Lmqp000427	145.074	C6H11NO3	[M+H]+	N-Methyl-Trans-4-Hydroxy-L-Proline	Amino acids and derivatives	Amino acids and derivatives	4252-82-8	548609	602678	519261	563667	549115	567585	-	-
MW0158621	566.281	C24H38N8O8	[M+H]+	Tyr-Thr-Gln-Arg	Amino acids and derivatives	Amino acids and derivatives	-	409922	458831	453654	451470	406534	418345	-	-
pme2244	189.079	C11H11NO2	[M+H]+	3-Indolepropionic acid	Alkaloids	Plumerane	830-96-6	1.9562e+06	2.09943e+06	2.00762e+06	1.70193e+06	1.47434e+06	1.66944e+06	-	-
Zbbp006993	532.121	C25H24O13	[M+H]+	Biochanin A-7-O-glucoside-6''-O-malonate*	Flavonoids	Isoflavones	-	6.88073e+06	6.04659e+06	7.12104e+06	5.14572e+06	4.84806e+06	5.34448e+06	-	-
MW0123524	348.033	C12H12O12	[M-H]-	Dehydro-L-(+)-ascorbic acid dimer	Organic acids	Organic acids	72691-25-9	4.58154e+06	4.6601e+06	4.64566e+06	4.73016e+06	4.43572e+06	4.41366e+06	-	-
pme1292	168.042	C8H8O4	[M-H]-	Homogentisic acid*	Phenolic acids	Phenolic acids	451-13-8	2.65447e+06	2.75607e+06	2.60586e+06	3.01165e+06	2.92088e+06	3.05277e+06	C00544	ko00130,ko00350,ko01100,ko01240
MWSmce001	180.042	C9H8O4	[M+H]+	5-Acetylsalicylic acid	Phenolic acids	Phenolic acids	13110-96-8	258193	241575	305930	193930	197918	252382	-	-
pme2914	162.053	C6H10O5	[M-H]-	3-Hydroxy-3-methylpentane-1,5-dioic acid	Amino acids and derivatives	Amino acids and derivatives	503-49-1	2.45194e+07	2.3953e+07	24720035	2.22688e+07	2.22775e+07	2.26834e+07	C03761	-
MW0149632	518.197	C19H30N6O11	[M-H]-	Gln-Asn-Glu-Glu	Amino acids and derivatives	Amino acids and derivatives	-	6.93085e+06	1.07242e+07	7.17928e+06	5.16349e+06	5.39023e+06	5.46418e+06	-	-
MW0108426	288.147	C16H20N2O3	[M-H]-	N-(3-Indolylacetyl)-L-isoleucine	Amino acids and derivatives	Amino acids and derivatives	57105-45-0	4.55456e+06	4.55927e+06	4.5413e+06	1.90716e+06	2.03725e+06	2.08569e+06	-	-
pmb0484	104.107	C5H14NO+	[M]+	Choline	Alkaloids	Alkaloids	62-49-7	2.26607e+06	2.49452e+06	2.45259e+06	2.14502e+06	2.27576e+06	2.44903e+06	C00114	ko00260,ko00564,ko01100,ko02010
mws0906	342.132	C16H22O8	[M-H]-	Coniferin	Phenolic acids	Phenolic acids	531-29-3	5.49656e+06	4.86022e+06	4.89939e+06	7.03307e+06	6.30899e+06	6.50056e+06	C00761	ko00940,ko01110
Zmhn001793	342.095	C15H18O9	[M-H]-	6-O-Caffeoyl-D-glucose	Phenolic acids	Phenolic acids	-	5.92553e+06	4.99766e+06	4.86963e+06	6.22972e+06	6.08292e+06	6.28468e+06	-	-
MW0144821	338.111	C15H18N2O7	[M-H]-	Z-Ala-asp-OH	Amino acids and derivatives	Amino acids and derivatives	79458-93-8	2.65148e+07	2.639e+07	2.69147e+07	2.49596e+07	2.49562e+07	2.3581e+07	-	-
Zmpn000638	131.07	C4H9N3O2	[M-H]-	3-Guanidinopropionic acid	Organic acids	Organic acids	353-09-3	365772	392680	373619	1.48262e+06	1.40185e+06	1.64397e+06	C03065	-
pmb3002	608.174	C28H32O15	[M-H]-	Chrysoeriol-7-O-rutinoside	Flavonoids	Flavones	-	328693	303346	316586	301427	317108	284640	-	-
ML10172161	104.011	C3H4O4	[M-H]-	Hydroxypyruvic acid	Organic acids	Organic acids	1113-60-6	5.2824e+06	5.95502e+06	5.07319e+06	4.14827e+06	4.08724e+06	4.2086e+06	C00168	ko00260,ko00630,ko01100,ko01110,ko01200
mws1107	232.194	C15H24N2	[M+H]+	Aloperine	Alkaloids	Quinorisidine alkaloids	56293-29-9	223998	227315	223374	382127	388260	364459	-	-
Wasn003258	294.132	C12H22O8	[M-H]-	Glucosyl 2-Hydroxy-4-Methylpentanoic Acid	Organic acids	Organic acids	-	2.27392e+06	2.31401e+06	2.25234e+06	1.86167e+06	1.70803e+06	1.75152e+06	-	-
pmb2319	481.317	C23H48NO7P	[M+H]+	LysoPC 15:0	Lipids	LPC	108273-89-8	1.39758e+06	1.35172e+06	1.40029e+06	1.16591e+06	1.1138e+06	1.05377e+06	-	-
MW0157802	468.186	C20H28N4O9	[M-H]-	Thr-Ser-Phe-Asp	Amino acids and derivatives	Amino acids and derivatives	-	759466	849754	812967	726829	675692	810240	-	-
mws0856	464.096	C21H20O12	[M-H]-	Quercetin-4'-O-glucoside (Spiraeoside)	Flavonoids	Flavonols	20229-56-5	190382	56699	166222	223666	188942	179676	-	-
MW0153186	584.281	C25H40N6O10	[M+H]+	Lys-Tyr-Thr-Ser-Ser	Amino acids and derivatives	Amino acids and derivatives	-	4.49842e+06	5.20301e+06	5.62585e+06	261490	232671	578711	-	-
Hagn003556	388.095	C23H16O6	[M-H]-	7-Benzyloxy-5-hydroxy-3',4'-methylenedioxyflavonoid	Flavonoids	Flavones	-	303814	235719	245742	212407	223477	188893	-	-
Lmgn003978	142.099	C8H14O2	[M-H]-	2-n-Propyl-2-pentenoic acid	Organic acids	Organic acids	60218-41-9	2.73282e+07	2.76467e+07	2.78784e+07	2.87722e+07	2.88464e+07	2.91462e+07	C16653	-
MWS5231	244.167	C13H24O4	[M-H]-	Tridecanedioic acid	Lipids	Free fatty acids	505-52-2	1.16413e+06	1.17582e+06	1.2275e+06	1.31836e+06	1.37194e+06	1.33054e+06	-	-
MWS1771	195.089	C10H13NO3	[M+H]+	L-Tyrosine methyl ester	Amino acids and derivatives	Amino acids and derivatives	1080-06-4	641637	669684	596974	442910	474484	499763	C03404	-
MW0103360	330.037	C10H11N4O7P	[M+CH3COO]-	3',5'-Cyclic IMP	Nucleotides and derivatives	Nucleotides and derivatives	3545-76-4	9.2539e+06	8.09726e+06	7.45645e+06	7.92069e+06	7.50079e+06	8.55479e+06	C00943	-
Zblp006200	256.109	C16H16O3	[M+H]+	4-Hydroxy-4'-methoxydihydrochalcone	Flavonoids	Chalcones	-	142040	120479	99461.4	139622	91145.1	130985	-	-
HJN090	434.121	C21H22O10	[M-H]-	Butin-7-O-glucoside*	Flavonoids	Flavanones	-	15564920	1.60543e+07	14615725	1.66997e+07	1.69948e+07	1.80074e+07	-	-
Wasn000977	312.106	C11H20O10	[M-H]-	4-O-galactopyranosylxylose	Others	Saccharides	14087-31-1	2.08035e+06	2.24174e+06	2.45806e+06	1.94124e+06	1.85937e+06	2.09332e+06	-	-
MW0156040	377.195	C19H27N3O5	[M+H]+	Pro-Tyr-Val	Amino acids and derivatives	Amino acids and derivatives	-	3.63179e+06	3.94029e+06	3.98096e+06	4.51467e+06	4.6614e+06	4.32622e+06	-	-
mws0126	523.364	C26H54NO7P	[M+H]+	LysoPC 18:0	Lipids	LPC	19420-57-6	1.35875e+07	1.29237e+07	1.31712e+07	1.52002e+07	1.44833e+07	1.28524e+07	-	-
MW0159068	533.288	C23H43N5O7S	[M+H]+	Val-Leu-Leu-Ser-Cys	Amino acids and derivatives	Amino acids and derivatives	-	2.28776e+06	2.26414e+06	2.11751e+06	2.61642e+06	2.5396e+06	2.37696e+06	-	-
Lacp006108	586.169	C29H30O13	[M+H]+	6-Prenylapigenin malonyl glucoside	Flavonoids	Flavones	-	5.11654e+06	5.04514e+06	4.82794e+06	3.56997e+06	3.43417e+06	3.4757e+06	-	-
Lmhp002001	264.147	C14H20N2O3	[M+H]+	L-Valyl-L-Phenylalanine	Amino acids and derivatives	Amino acids and derivatives	3918-92-1	460416	463277	550967	343376	352470	354425	-	-
Hahp000801	117.079	C5H11NO2	[M+H]+	alanine betaine	Alkaloids	Alkaloids	-	6.91995e+06	7.13679e+06	7.09148e+06	2.6973e+06	2.72568e+06	2.53829e+06	-	-
Labn004865	434.121	C21H22O10	[M-H]-	Hydroxy isoliquiritigenin glucoside*	Flavonoids	Chalcones	-	1.62405e+07	1.52224e+07	1.51787e+07	1.73796e+07	1.56585e+07	1.84273e+07	-	-
pme0193	146.069	C5H10N2O3	[M+H]+	L-Glutamine	Amino acids and derivatives	Amino acids and derivatives	56-85-9	2.67324e+07	2.5903e+07	4.3201e+07	2.45919e+06	2.43311e+06	2.32821e+06	C00064	ko00220,ko00230,ko00240,ko00250,ko00470,ko00630,ko00750,ko00910,ko00970,ko01100,ko01230,ko01232,ko01240,ko02010
MWS1837	157.11	C8H15NO2	[M+H]+	Tranexamic Acid	Organic acids	Organic acids	1197-18-8	439747	456825	425639	426182	409187	339359	-	-
mws0219	133.037	C4H7NO4	[M-H]-	L-Aspartic Acid	Amino acids and derivatives	Amino acids and derivatives	56-84-8	667854	581717	641360	887480	957788	827499	C00049	ko00220,ko00250,ko00260,ko00261,ko00270,ko00300,ko00340,ko00410,ko00460,ko00470,ko00710,ko00760,ko00770,ko00970,ko00999,ko01100,ko01110,ko01200,ko01210,ko01230,ko01240,ko02010
mws0576	104.047	C4H8O3	[M-H]-	3-Hydroxybutyric acid	Organic acids	Organic acids	300-85-6	253719	183685	246155	218297	180178	211381	C01089	ko00650,ko01100
Jmwn002117	332.111	C14H20O9	[M-H]-	2-(3,4-dihydroxyphenyl)ethanediol 1-O-β-D-glucopyranoside*	Phenolic acids	Phenolic acids	-	1.13317e+06	1.18562e+06	1.19876e+06	1.06209e+06	1.11543e+06	1.15788e+06	-	-
Lmyp004084	152.12	C10H16O	[M+H]+	Perillyl alcohol	Terpenoids	Monoterpenoids	57717-97-2	997686	1.30029e+06	1410768	1.40312e+06	1.47294e+06	1.38834e+06	C22272	-
mws0275	134.022	C4H6O5	[M-H]-	L-Malic acid	Organic acids	Organic acids	97-67-6	1.4218e+06	1.38331e+06	1.39883e+06	4.60519e+06	4.74951e+06	4.78395e+06	C00149	ko00020,ko00620,ko00630,ko00710,ko01100,ko01110,ko01200
Lmbn001467	159.089	C7H13NO3	[M-H]-	5-Acetamidopentanoic Acid	Organic acids	Organic acids	1072-10-2	1.10365e+06	1.10995e+06	1.10327e+06	1.01219e+06	1.00545e+06	999834	C03087	ko00310,ko01100
MWS2430	242.225	C15H30O2	[M-H]-	13-methylmyristic acid	Lipids	Free fatty acids	2485-71-4	179395	344625	356874	352546	141035	334539	-	-
MW0155905	327.216	C16H29N3O4	[M+H]+	Pro-Ile-Val	Amino acids and derivatives	Amino acids and derivatives	-	797341	925088	901287	675666	636749	709292	-	-
Hmmp004965	462.116	C22H22O11	[M+H]+	Diosmetin-7-O-glucoside*	Flavonoids	Flavones	20126-59-4	583908	699001	709824	540982	282512	561725	-	-
pmp000579	462.116	C22H22O11	[M+H]+	Diosmetin-7-O-galactoside*	Flavonoids	Flavones	-	583908	699001	709824	540982	282512	561725	-	-
Zbzp007397	180.115	C11H16O2	[M+H]+	5,6,7,7a-tetrahydro-4,4,7a-trimethyl-2(4H)-benzofuranone	Others	Others	15356-74-8	4.60818e+06	5.25129e+06	5.21592e+06	4.22629e+06	4.50056e+06	4.51928e+06	-	-
Zasn010433	308.272	C20H36O2	[M-H]-	9,12-Octadecadienoic acid,ethyl ester*	Others	Others	6114-21-2	70579.3	104554	132772	128054	124123	159528	-	-
Wafn005121	422.215	C19H34O10	[M-H]-	1-Octen-3-Ol-3-O-Beta-D-Xylopyranosyl(1→6)-Beta-D-Glucopyranoside	Others	Others	150995-11-2	4.16899e+06	3.73144e+06	3.33018e+06	6.01426e+06	7.50173e+06	6.69749e+06	C17614	-
pmb2799	296.235	C18H32O3	[M-H]-	12,13-Epoxy-9-Octadecenoic Acid	Lipids	Free fatty acids	6799-85-5	258943	277358	255548	271538	284024	271370	C14826	ko00591,ko01100
mws0250	181.074	C9H11NO3	[M+H]+	L-Tyrosine	Amino acids and derivatives	Amino acids and derivatives	60-18-4	6.12437e+06	5.07201e+06	6.01255e+06	900446	794923	710765	C00082	ko00130,ko00261,ko00350,ko00360,ko00400,ko00460,ko00730,ko00940,ko00950,ko00965,ko00966,ko00970,ko00999,ko01100,ko01110,ko01210,ko01230,ko01240
mws4176	236.116	C12H16N2O3	[M+H]+	L-Alanyl-L-Phenylalanine	Amino acids and derivatives	Amino acids and derivatives	3061-90-3	1.24765e+06	1.30794e+06	1.45459e+06	1.22421e+06	1.20496e+06	1.20011e+06	-	-
pme2693	130.111	C6H14N2O	[M+H]+	N-Acetylputrescine	Alkaloids	Alkaloids	18233-70-0	443074	404230	435545	1.01505e+06	930018	778868	C02714	ko00330,ko01100
Hmhn003518	356.111	C16H20O9	[M-H]-	4-O-β-D-glucopyranosylferulic acid	Phenolic acids	Phenolic acids	-	985314	963620	1.02682e+06	2.04952e+06	1.88969e+06	2.00688e+06	-	-
mws0437	152.069	C5H12O5	[M-H]-	D-Arabitol*	Others	Saccharides	488-82-4	84704.6	123726	118742	75359.7	72154	71285.6	C01904	ko00040,ko01100
pmp000344	270.053	C15H10O5	[M+H]+	3',4',7-Trihydroxyflavone	Flavonoids	Flavones	2150-11-0	977629	1.19055e+06	1.06297e+06	1.14744e+06	1.21794e+06	1.12337e+06	-	-
Zmdp001647	246.122	C10H18N2O5	[M+H]+	γ-Glutamyl-L-valine	Amino acids and derivatives	Amino acids and derivatives	-	775537	943159	1.12093e+06	581313	627930	592286	-	-
pme3081	168.09	C8H12N2O2	[M+H]+	4-(Aminomethyl)-5-(hydroxymethyl)-2-methylpyridin-3-ol	Alkaloids	Alkaloids	85-87-0	507667	595510	505026	334351	361144	376989	C00534	ko00750,ko01100
mws2118	436.137	C21H24O10	[M-H]-	Phloretin-2'-O-glucoside (Phlorizin)	Flavonoids	Chalcones	60-81-1	114475	102853	109074	97222.6	74482.5	107356	C01604	ko00941,ko01110
Lmjp006031	256.074	C15H12O4	[M+H]+	4-Oxo-α-Lapachone	Quinones	Quinones	-	87791.8	78826.6	67115.5	70754.2	99738.1	94474.7	-	-
pmc0281	399.139	C15H21N5O8	[M+H]+	Ribosyladenosine	Nucleotides and derivatives	Nucleotides and derivatives	-	2.19248e+06	2.2185e+06	2.28641e+06	1.92946e+06	1.92183e+06	1.88145e+06	-	-
MW0159230	443.206	C23H29N3O6	[M+H]+	Val-Tyr-Tyr	Amino acids and derivatives	Amino acids and derivatives	-	705130	702128	692408	1303104	1.19393e+06	1.01026e+06	-	-
Lmpn006208	462.116	C22H22O11	[M-H]-	8-Methoxykaempferol-7-O-rhamnoside	Flavonoids	Flavonols	-	187542	178647	163144	162010	177056	154173	-	-
Lmhp010190	521.348	C26H52NO7P	[M+H]+	LysoPC 18:1(2n isomer)	Lipids	LPC	-	1.56806e+07	1.72096e+07	1.44979e+07	2.55455e+07	2.6195e+07	2.76173e+07	-	-
Zmyn000155	174.1	C7H14N2O3	[M-H]-	N-α-Acetyl-L-ornithine	Amino acids and derivatives	Amino acids and derivatives	6205-08-9	4.71272e+06	4.35373e+06	4.02078e+06	4.15636e+06	3.90012e+06	3.76769e+06	C00437	ko00220,ko01100,ko01110,ko01210,ko01230
mws0677	218.106	C12H14N2O2	[M+H]+	N-Acetyl-5-hydroxytryptamine	Alkaloids	Plumerane	1210-83-9	827617	947947	728237	795995	763520	696327	C00978	ko00380,ko01100,ko01110
MWSHY0016	448.101	C21H20O11	[M+H]+	Luteolin-6-C-glucoside (Isoorientin)	Flavonoids	Flavones	4261-42-1	2.02832e+07	2.13141e+07	2.09414e+07	2.2273e+07	1.76216e+07	1.95669e+07	C01821	-
pme3705	194.043	C6H10O7	[M-H]-	D-Glucoronic acid*	Others	Saccharides	6556-12-3	1.36643e+06	1.52024e+06	1.41561e+06	1.19282e+06	1.22968e+06	1.23547e+06	C00191	ko00040,ko00053,ko00520,ko00562,ko01100,ko01240,ko01250
Zblp001009	271.106	C12H17NO6	[M+H]+	3-pyridine-methanol-O-β-D-glucopyranosyl	Alkaloids	Pyridine alkaloids	-	3.00663e+07	3.24077e+07	2.96507e+07	1.59716e+07	1.52736e+07	1.56255e+07	-	-
Lssp210422	270.053	C15H10O5	[M+H]+	Genistein	Flavonoids	Isoflavones	446-72-0	6.25929e+06	6.17319e+06	7.29074e+06	7.07232e+06	6.34956e+06	7.06386e+06	C06563	ko00943,ko01100,ko01110
pmn001695	372.106	C16H20O10	[M-H]-	Trihydroxycinnamoylquinic acid	Phenolic acids	Phenolic acids	-	50592.5	61685.9	65136.1	65943.1	56121	52137.1	-	-
pme0181	169.085	C7H11N3O2	[M+H]+	3-Methyl-L-Histidine*	Amino acids and derivatives	Amino acids and derivatives	368-16-1	1.01362e+06	1.7211e+06	944284	938051	1.57442e+06	1.69594e+06	C01152	ko00340,ko01100
MWS0933	169.085	C7H11N3O2	[M+H]+	1-Methylhistidine*	Amino acids and derivatives	Amino acids and derivatives	332-80-9	1.01362e+06	1.7211e+06	944284	938051	1.57442e+06	1.69594e+06	-	-
pmn001382	516.127	C25H24O12	[M-H]-	Isochlorogenic acid A*	Phenolic acids	Phenolic acids	2450-53-5	36619.9	43786.2	28165.2	40009.2	31346.2	44351.7	-	-
pmb2406	509.348	C25H52NO7P	[M+H]+	LysoPC 17:0	Lipids	LPC	50930-23-9	1.62046e+06	1.54869e+06	1.56109e+06	1.2354e+06	1.24524e+06	1.12517e+06	-	-
Ymjm000148	300.121	C14H20O7	[M-H]-	Salidroside	Phenolic acids	Phenolic acids	10338-51-9	1.07353e+07	1.02768e+07	1.04575e+07	9.96602e+06	9.51011e+06	9.49789e+06	C06046	ko00350,ko01100
Lhsp101904	234.162	C15H22O2	[M+H]+	polygodial	Terpenoids	Sesquiterpenoids	6754-20-7	1.37835e+06	1.30415e+06	1.28807e+06	1.32514e+06	1.45783e+06	1.35335e+06	C09712	-
MWSmce199	150.053	C5H10O5	[M-H]-	L-Xylose*	Others	Saccharides	609-06-3	210241	254162	239335	172346	193461	164537	C01510	-
MW0158717	480.153	C25H24N2O8	[M+CH3COO]-	TyrMe-Tyr-OH	Amino acids and derivatives	Amino acids and derivatives	-	3.99738e+06	4.17363e+06	3.73072e+06	2.94881e+06	3.00794e+06	3.12689e+06	-	-
mws0567	145.085	C5H11N3O2	[M+H]+	4-Guanidinobutyric acid	Organic acids	Organic acids	463-00-3	1.75729e+06	1.94561e+06	1.92081e+06	2.03981e+06	2.01889e+06	1.9533e+06	C01035	ko00330,ko01100
Lhmp122201	268.074	C16H12O4	[M+H]+	dalbergin	Lignans and Coumarins	Coumarins	482-83-7	506698	534877	539467	406959	441094	433460	-	-
Walp006011	245.236	C14H31NO2	[M+H]+	2-Aminotetradecane-1,4-diol	Lipids	Sphingolipids	-	185149	213627	215393	190924	162607	172226	-	-
MW0145690	572.292	C23H40N8O9	[M-H]-	Asn-Asn-Leu-Asn-Val	Amino acids and derivatives	Amino acids and derivatives	-	355328	326732	231832	210419	238806	213811	-	-
mws1060	268.081	C10H12N4O5	[M-H]-	9-(Arabinosyl)hypoxanthine	Nucleotides and derivatives	Nucleotides and derivatives	7013-16-3	1.24716e+06	1.23923e+06	1.21195e+06	1.64836e+07	1.57376e+07	1.61389e+07	-	-
Lmxn008846	198.126	C11H18O3	[M-H]-	Hydroxydihydrobovolide*	Others	Lactones	6067-11-4	257812	290738	264529	295296	341639	329653	-	-
mws0572	125.059	C5H7N3O	[M+H]+	5-Methylcytosine	Nucleotides and derivatives	Nucleotides and derivatives	554-01-8	285571	278324	282722	241883	212563	218100	C02376	ko00240,ko01100
Lmgp002593	122.037	C7H6O2	[M+H]+	3-hydroxybenzaldehyde	Phenolic acids	Phenolic acids	100-83-4	3.60111e+06	4.23569e+06	5.01238e+06	4.5538e+06	4.34564e+06	967014	C03067	-
Lmtn004049	264.136	C15H20O4	[M-H]-	Abscisic acid	Organic acids	Organic acids	21293-29-8	299733	263077	282333	232298	209927	246366	C06082	ko00906,ko01100,ko01110,ko04075
Zmbp002538	204.09	C11H12N2O2	[M+H]+	1-Methoxy-indole-3-acetamide	Alkaloids	Plumerane	-	1.88119e+07	19504436	1.99728e+07	1.66619e+07	1.66622e+07	1.60851e+07	-	-
Zbln013951	377.139	C23H22O5	[M-H]-	1-(3'-methoxy-4'-hydroxybenzyl)-2,7-dihydroxy-4-methoxyphenanthrene	Quinones	PhenAnthraquinones	-	1.35254e+06	1.4543e+06	1.3755e+06	1.4335e+06	1.39168e+06	1.4086e+06	-	-
pme2289	286.23	C20H30O	[M+H]+	Retinol (Vitamin A1)	Others	Vitamin	68-26-8	133962	232385	249122	430965	417528	392212	C00473	ko01100,ko01240
pmn001606	310.287	C20H38O2	[M-H]-	Eicosenoic acid	Lipids	Free fatty acids	26764-41-0	2.49764e+07	2.80669e+07	2.92893e+07	3.20292e+07	2.37714e+07	2.44095e+07	C16526	ko01040
Lmtn002565	330.095	C14H18O9	[M-H]-	1-O-Vanilloyl-D-Glucose	Phenolic acids	Phenolic acids	-	1.76161e+06	1.74379e+06	1.71646e+06	1.45652e+06	1.78637e+06	1.63416e+06	C20470	-
MWS201437	246.122	C10H18N2O5	[M+H]+	Leu-Asp	Amino acids and derivatives	Amino acids and derivatives	32949-40-9	2.2468e+06	2.27437e+06	2.43987e+06	2.28202e+06	2.32274e+06	2.13975e+06	-	-
Hmfn000531	176.032	C6H8O6	[M-H]-	L-Ascorbic acid (Vitamin C)	Others	Vitamin	50-81-7	478699	486248	494641	494486	465947	454335	C00072	ko00053,ko00480,ko01100,ko01110,ko01240
Hmyn007081	482.264	C22H43O9P	[M-H]-	LysoPG 16:1	Lipids	Glycerol ester	-	1.33008e+06	2.49364e+06	1.45343e+06	895144	1.15404e+06	680721	-	-
pmb0770	352.142	C20H20N2O4	[M+H]+	N-Feruloylserotonin	Alkaloids	Plumerane	68573-23-9	459464	479897	459305	364480	380973	355039	-	-
MW0149636	502.239	C20H34N6O9	[M+CH3COO]-	Gln-Asn-Leu-Glu	Amino acids and derivatives	Amino acids and derivatives	-	1.08911e+07	1.10546e+07	1.15706e+07	9.39635e+06	7.76797e+06	8.1913e+06	-	-
Zmdp001857	310.116	C14H18N2O6	[M+H]+	γ-Glutamyltyrosine	Amino acids and derivatives	Amino acids and derivatives	7432-23-7	256728	272150	262831	52103.5	134754	152375	-	-
pmp000191	474.116	C23H22O11	[M+H]+	6''-O-Acetylgenistin	Flavonoids	Isoflavones	73566-30-0	2.48609e+06	2.46643e+06	2.46508e+06	2.04039e+06	2.08622e+06	2.05243e+06	-	-
ML10181668	129.079	C6H11NO2	[M+H]+	Cycloleucine	Amino acids and derivatives	Amino acids and derivatives	52-52-8	2.77782e+06	4.44024e+06	4.58337e+06	3.87345e+06	3.33007e+06	3.83691e+06	C03969	-
Zmyn002919	136.052	C8H8O2	[M-H]-	2-Methylbenzoic acid	Phenolic acids	Phenolic acids	118-90-1	74152.4	70675.6	52716	52700.2	61096.1	66645.3	C07215	ko01100
Lmhn002573	400.101	C17H20O11	[M-H]-	Sinapoylglucuronic acid	Phenolic acids	Phenolic acids	-	5.85613e+06	6.79015e+06	6.68188e+06	3.77064e+06	3.80115e+06	4.67214e+06	-	-
MW0013542	178.048	C6H10O6	[M+CH3COO]-	2-Keto-3-deoxygluconate	Organic acids	Organic acids	17510-99-5	631966	712387	721255	611667	563277	618021	C00204	ko00030,ko00040,ko01100,ko01200
pmn001342	488.096	C23H20O12	[M-H]-	Rhein-8-O-(6'-O-acetyl)glucoside	Quinones	Anthraquinone	-	76365	84075.7	58393	81829.4	46183.9	88022.4	-	-
MW0110435	188.116	C8H16N2O3	[M-H]-	Val-Ala	Amino acids and derivatives	Amino acids and derivatives	27493-61-4	3.23644e+06	3.16462e+06	3.24609e+06	2.4485e+06	2.36007e+06	2.41492e+06	-	-
mws1077	354.095	C16H18O9	[M+H]+	Scopoletin-7-O-glucoside (Scopolin)	Lignans and Coumarins	Coumarins	531-44-2	531462	540361	624736	600317	601401	528853	C01527	ko00999,ko01110
MWS1900	216.136	C11H20O4	[M-H]-	Undecanedioic acid	Lipids	Free fatty acids	1852-04-6	186154	188805	190239	179272	222930	172216	-	-
Lmbn001181	532.143	C22H28O15	[M-H]-	Fraxetin-7,8-di-O-glucoside	Lignans and Coumarins	Coumarins	-	980159	888658	979972	659539	763834	752907	-	-
MW0158378	450.259	C21H34N6O5	[M+H]+	Tyr-Arg-Leu	Amino acids and derivatives	Amino acids and derivatives	-	959361	745450	902594	894984	758200	794238	-	-
mws0866	260.03	C6H13O9P	[M-H]-	D-Glucose 6-phosphate*	Others	Saccharides	56-73-5	1.88026e+06	1.49352e+06	1.81145e+06	9.63599e+06	1.02313e+07	9.1333e+06	C00092	ko00500,ko00562,ko01100,ko01110
mws1329	464.096	C21H20O12	[M-H]-	Quercetin-7-O-glucoside	Flavonoids	Flavonols	491-50-9	168817	120331	108055	110756	106062	151708	C12639	-
MWS201381	291.122	C14H17N3O4	[M+H]+	Ser-Trp	Amino acids and derivatives	Amino acids and derivatives	94421-70-2	636586	792490	792037	617957	611598	574504	-	-
pme0120	117.079	C5H11NO2	[M+H]+	5-Aminovaleric acid	Organic acids	Organic acids	660-88-8	1.78641e+06	1.74944e+06	1.79655e+06	1.93582e+06	1.74688e+06	1.85079e+06	C00431	ko00310,ko00330,ko00470,ko01100
mws0254	155.07	C6H9N3O2	[M+H]+	L-Histidine	Amino acids and derivatives	Amino acids and derivatives	71-00-1	1.63739e+07	2.3595e+07	1.65564e+07	2.07334e+07	2.09236e+07	1.61547e+07	C00135	ko00340,ko00410,ko00470,ko00970,ko01100,ko01110,ko01230,ko02010
MWSprf117	220.085	C11H12N2O3	[M+H]+	5-Hydroxy-DL-tryptophan（5-HTP）	Amino acids and derivatives	Amino acids and derivatives	56-69-9	5.92863e+06	6.15996e+06	5.98917e+06	4.60602e+06	4.64496e+06	4.43223e+06	C01017	-
Hmln000297	180.063	C6H12O6	[M-H]-	Inositol*	Others	Saccharides	87-89-8	2.83994e+06	2.72997e+06	2.67218e+06	2.07609e+06	2.17167e+06	2.16085e+06	C00137	ko00052,ko00053,ko00562,ko01100,ko01110,ko01250,ko02010,ko04070
MWS04447	129.079	C6H11NO2	[M+H]+	Homoproline	Amino acids and derivatives	Amino acids and derivatives	56879-46-0	6.94175e+06	7.4763e+06	8.35004e+06	13052515	9.9554e+06	5.18754e+06	-	-
Waln006120	424.231	C19H36O10	[M-H]-	Octyl 6-O-Alpha-L-Arabinopyranosyl-Beta-D-Glucopyranoside	Others	Others	168288-07-1	117372	79553.1	93988.4	177505	154892	145768	-	-
MWSmce675	272.09	C12H16O7	[M-H]-	Arbutin	Phenolic acids	Phenolic acids	497-76-7	113248	98207.3	123827	118361	121936	114409	C06186	ko00010
pmf0440	162.068	C10H10O2	[M+H]+	4-MethoxycinnaMaldehyde	Phenolic acids	Phenolic acids	1963-36-6	2.42659e+06	2.43691e+06	2.52583e+06	2.45065e+06	2.48345e+06	2.61761e+06	C10475	-
pmn001690	328.152	C16H24O7	[M-H]-	3-Hydroxy-4-isopropylbenzylalcohol-3-O-glucoside	Phenolic acids	Phenolic acids	-	356825	295552	285934	292098	284016	304942	-	-
Lhmp122205	300.136	C18H20O4	[M+H]+	5-O-Methyllatifolin	Others	Others	-	373220	414807	405887	354132	346208	357761	-	-
mws0103	145.053	C9H7NO	[M+H]+	Indole-3-carboxaldehyde	Alkaloids	Plumerane	487-89-8	673990	621852	691880	757404	819680	870204	C08493	-
mws5037	202.132	C9H18N2O3	[M+H]+	L-Alanyl-L-leucine	Amino acids and derivatives	Amino acids and derivatives	3303-34-2	1.89951e+06	1.86722e+06	1.86497e+06	1.65526e+06	1.54158e+06	1.55669e+06	-	-
Lmyn007883	288.23	C16H32O4	[M-H]-	9,16-Dihydroxypalmitic acid	Lipids	Free fatty acids	38076-49-2	721048	814662	763504	663126	640644	652566	-	-
mws1080	342.116	C12H22O11	[M-H]-	Galactinol	Others	Saccharides	3687-64-7	901172	992702	1.03684e+06	7.3913e+06	6.95812e+06	7.35504e+06	C01235	ko00052,ko01100
pmp000791	270.053	C15H10O5	[M+H]+	Moracin Y*	Phenolic acids	Phenolic acids	1252581-54-6	2.21377e+07	2.42417e+07	2.66615e+07	2.7382e+07	2.72916e+07	2.59951e+07	-	-
pmb0801	345.106	C14H19NO9	[M+H]+	4-Pyridoxic acid-O-glucoside	Others	Vitamin	-	1.36896e+06	1.5246e+06	1.60336e+06	1.16551e+06	1.19216e+06	1.16269e+06	-	-
mws0263	129.043	C5H7NO3	[M-H]-	5-Oxo-L-Proline	Amino acids and derivatives	Amino acids and derivatives	98-79-3	47123.5	24101.2	47669.3	59378.5	32016.5	34769.2	C01879	ko00480,ko01100
MW0146099	528.182	C20H28N6O11	[M-H]-	Asp-Glu-His-Glu	Amino acids and derivatives	Amino acids and derivatives	-	114051	130459	116319	246141	275071	298917	-	-
pmb1754	184.073	C5H15NO4P+	[M]+	O-Phosphocholine	Alkaloids	Alkaloids	107-73-3	3.13176e+07	3.00524e+07	3.10954e+07	1.53029e+07	1.52245e+07	1.50266e+07	C00588	ko00564,ko01100
pme1002	137.084	C8H11NO	[M+H]+	L-Tyramine	Alkaloids	Alkaloids	51-67-2	4.25324e+06	4.56789e+06	4.42181e+06	3.69977e+06	3.5449e+06	3.63144e+06	C00483	ko00350,ko00950,ko01100,ko01110,ko01240
pme3968	165.065	C6H7N5O	[M+H]+	7-Methylguanine	Nucleotides and derivatives	Nucleotides and derivatives	578-76-7	2.55544e+06	2.84788e+06	2.79468e+06	2.47429e+06	2.54804e+06	2.34783e+06	C02242	-
pme0109	211.084	C10H13NO4	[M+H]+	Methyldopa	Amino acids and derivatives	Amino acids and derivatives	555-30-6	4.06698e+06	4.10634e+06	4.27108e+06	4.17053e+06	4.17777e+06	3.75914e+06	C07194	-
Lmsp102219	270.053	C15H10O5	[M+H]+	Aloe emodin	Quinones	Anthraquinone	481-72-1	214829	330725	298553	320664	291136	367218	C10294	-
pme3193	117.043	C4H7NO3	[M-H]-	N-Acetyl-L-glycine	Amino acids and derivatives	Amino acids and derivatives	543-24-8	208651	171491	171457	207561	197147	200667	-	-
pme0275	116.047	C5H8O3	[M-H]-	4-Oxopentanoic Acid	Organic acids	Organic acids	123-76-2	86832.3	90879.8	82941.6	95315.5	75863.5	97512.9	-	-
HJAP140	298.084	C17H14O5	[M+H]+	Puerol A*	Phenolic acids	Phenolic acids	152784-32-2	763463	937013	816468	744568	674464	662762	-	-
Lmmp007480	256.074	C15H12O4	[M+H]+	2,4,4'-trihydroxychalcone*	Flavonoids	Chalcones	-	3.25965e+06	3.06485e+06	3.24846e+06	4.0637e+06	3.75798e+06	3.89382e+06	-	-
mws1173	272.068	C15H12O5	[M-H]-	Garbanzol	Flavonoids	Flavonols	1226-22-8	465301	359505	518362	630738	522730	581520	C09751	ko00941
mws0224	149.051	C5H11NO2S	[M+H]+	DL-Methionine	Amino acids and derivatives	Amino acids and derivatives	59-51-8	3.41188e+06	10020825	3.55449e+06	5.14878e+06	13083515	4.1871e+06	C01733	-
pmd0130	467.301	C22H46NO7P	[M+H]+	LysoPC 14:0	Lipids	LPC	20559-16-4	1.81055e+06	1.89655e+06	1.85945e+06	1.28362e+06	1.37339e+06	1.23774e+06	-	-
pmp001281	521.348	C26H52NO7P	[M+H]+	LysoPC 18:1	Lipids	LPC	-	1.40356e+07	7.98521e+06	7.03086e+06	1.13686e+07	1.45385e+07	1.48877e+07	-	-
Jmwn006041	520.194	C26H32O11	[M-H]-	(7S,8R)-dehydrodiconiferylalcohol-9'-O-β-D-glucopyranoside	Phenolic acids	Phenolic acids	-	174316	218732	210657	144803	177461	183514	-	-
pmb0789	331.127	C14H21NO8	[M+H]+	Pyridoxine-5'-O-glucoside	Others	Vitamin	-	6.01359e+06	6.54111e+06	7.41225e+06	5.90811e+06	5.31351e+06	6.73252e+06	C03996	-
ML10198895	89.0477	C3H7NO2	[M-H]-	N-Methylglycine	Amino acids and derivatives	Amino acids and derivatives	107-97-1	27980.9	26559.6	22626.1	36008.8	27156.7	38057.4	C00213	ko00260,ko00330,ko01100
Lssp210099	248.189	C15H24N2O	[M+H]+	Isomatrine	Alkaloids	Quinorisidine alkaloids	17801-36-4	27951.6	27680.4	27499.9	27650.2	27969.7	27557.6	C17442	-
Zmhn000892	302.1	C13H18O8	[M-H]-	4-O-Glucosyl-3,4-dihydroxybenzyl alcohol	Phenolic acids	Phenolic acids	-	171156	188360	171127	198873	192607	179746	-	-
Lhsp101905	166.099	C10H14O2	[M+H]+	Actinidialactone*	Terpenoids	Monoterpenoids	76729-80-1	841344	1.34822e+06	1.09975e+06	1.49116e+06	1.44578e+06	854583	-	-
MW0153128	489.291	C20H39N7O7	[M-H]-	Lys-Ser-Gln-Lys	Amino acids and derivatives	Amino acids and derivatives	-	62168.8	18373.2	45593.8	50432.6	30010	50325.5	-	-
MWS5238	164.084	C10H12O2	[M+H]+	4-Phenylbutyric acid	Organic acids	Organic acids	1821-12-1	653355	695326	804660	276948	407950	342775	-	-
MW0158347	652.282	C27H40N8O11	[M+H]+	Tyr-Ala-Arg-Asp-Glu	Amino acids and derivatives	Amino acids and derivatives	-	160204	165861	161944	153938	144647	153580	-	-
MWS2099	136.052	C8H8O2	[M+H]+	4-Methylbenzoic acid	Phenolic acids	Phenolic acids	99-94-5	691946	680754	583948	1.33126e+06	751684	823669	C01454	ko01100
MW0158309	351.158	C20H21N3O3	[M-H]-	Trp-Phe	Amino acids and derivatives	Amino acids and derivatives	6686-02-8	376423	334035	317849	286187	325913	275584	-	-
pme1286	384.122	C14H20N6O5S	[M+H]+	S-(5'-Adenosy)-L-homocysteine	Amino acids and derivatives	Amino acids and derivatives	979-92-0	1.42673e+06	1.37995e+06	1.46292e+06	4.20239e+06	4.07665e+06	4.35097e+06	C00021	ko00270,ko01100,ko01230,ko01240
mws0232	376.138	C17H20N4O6	[M+H]+	Riboflavin (Vitamin B2)	Others	Vitamin	83-88-5	874548	1.2766e+06	1.06919e+06	897542	1.02259e+06	845783	C00255	ko00740,ko01100,ko01110,ko01240,ko02010
Lmhp008801	475.27	C23H42NO7P	[M+H]+	LysoPE 18:3	Lipids	LPE	-	9.19008e+06	7.9165e+06	9.27745e+06	1.46873e+07	1.55951e+07	1.44401e+07	-	-
Lmbn005369	296.235	C18H32O3	[M-H]-	13(S)-HODE;13(S)-Hydroxyoctadeca-9Z,11E-dienoic acid*	Lipids	Free fatty acids	10219-69-9	2.32704e+06	2.62405e+06	2.56508e+06	3.6787e+06	3.59962e+06	3.65771e+06	C14762	ko00591
Sahp008995	224.141	C13H20O3	[M-H]-	Sonnerstigmane D Aglycon	Terpenoids	Sesquiterpenoids	-	51776.5	53114.8	58611.5	53390.8	51389.7	60183.6	-	-
mws1200	178.063	C10H10O3	[M-H]-	p-Coumaric acid methyl ester	Phenolic acids	Phenolic acids	19367-38-5	195816	163362	186942	207769	226648	249739	-	-
mws0248	244.07	C9H12N2O6	[M-H]-	Uridine	Nucleotides and derivatives	Nucleotides and derivatives	58-96-8	5.32284e+06	6.83575e+06	5.42507e+06	7.89105e+06	6.29735e+06	7.45778e+06	C00299	ko00240,ko01100,ko01232,ko02010
MWS20151	270.053	C15H10O5	[M+H]+	Apigenin; 4',5,7-Trihydroxyflavone*	Flavonoids	Flavones	520-36-5	6.55585e+06	7.06612e+06	6.8915e+06	7.09337e+06	7.15987e+06	7.21866e+06	C01477	ko00941,ko00943,ko00944,ko01100,ko01110
pmb1574	276.209	C18H28O2	[M+H]+	9,12-Octadecadien-6-Ynoic Acid	Lipids	Free fatty acids	61481-29-6	821610	822555	898378	799338	758933	707996	-	-
pme1137	139.027	C6H5NO3	[M+H]+	6-Hydroxynicotinic acid	Alkaloids	Pyridine alkaloids	5006-66-6	1.15644e+06	1.11488e+06	1.30581e+06	981539	1.09597e+06	956813	C01020	ko00760,ko01100
pmb1207	338.079	C19H14O6	[M+H]+	O-Feruloyl 3-hydroxycoumarin	Lignans and Coumarins	Coumarins	-	325133	398940	447493	398171	421869	427148	-	-
Lmtn002796	450.116	C21H22O11	[M-H]-	Aromadendrin-7-O-glucoside	Flavonoids	Flavanonols	28189-90-4	1.27076e+06	1.26499e+06	1.25878e+06	1.22614e+06	1.22029e+06	1.20652e+06	-	-
pme2598	168.042	C8H8O4	[M-H]-	3,4-Dihydroxybenzeneacetic acid*	Phenolic acids	Phenolic acids	102-32-9	2.02085e+06	2.0101e+06	1.98848e+06	2.32427e+06	2.27835e+06	2.21976e+06	C01161	ko00350,ko01100
pmf0096	89.9953	C2H2O4	[M-H]-	Oxalic acid	Organic acids	Organic acids	144-62-7	185836	253105	240598	214290	240136	272790	C00209	ko00230,ko00630,ko01100
mws0749	138.032	C7H6O3	[M-H]-	4-Hydroxybenzoic acid	Phenolic acids	Phenolic acids	99-96-7	1.78429e+06	1.77043e+06	1.73806e+06	1.64719e+06	1.854e+06	1.8194e+06	C00156	ko00130,ko00790,ko01100,ko01110,ko01240
mws2104	194.079	C7H14O6	[M-H]-	D-Pinitol	Others	Saccharides	10284-63-6	1.21934e+06	1.27153e+06	1.36942e+06	1.14321e+06	920930	980442	C03844	-
MW0158606	534.207	C23H30N6O9	[M-H]-	Tyr-Ser-His-Glu	Amino acids and derivatives	Amino acids and derivatives	-	2.58361e+07	2.37505e+07	2.78568e+07	2.11722e+07	20504168	22463011	-	-
Lmhp008885	439.27	C20H42NO7P	[M+H]+	LysoPE 15:0(2n isomer)	Lipids	LPE	-	210958	137880	156228	168280	143990	140800	-	-
pme3961	251.102	C10H13N5O3	[M+H]+	2'-Deoxyadenosine*	Nucleotides and derivatives	Nucleotides and derivatives	958-09-8	5.33056e+06	6.1803e+06	6.5564e+06	2.62529e+06	2.52934e+06	2.3402e+06	C00559	ko00230,ko01100,ko01232,ko02010
pme1419	163.067	C6H13NO2S	[M+H]+	L-Methionine methyl ester	Amino acids and derivatives	Amino acids and derivatives	10332-17-9	525795	609852	567801	536280	537238	517311	-	-
pme0534	196.058	C6H12O7	[M-H]-	Gluconic acid	Others	Saccharides	526-95-4	4.88172e+06	4.6416e+06	5.26657e+06	4.6114e+06	4.73542e+06	4.16203e+06	C00257	ko00030,ko01100,ko01110,ko01200
MW0145474	535.275	C24H37N7O7	[M-H]-	Arg-Phe-Val-Asp	Amino acids and derivatives	Amino acids and derivatives	-	2.27302e+06	1.68964e+06	2.05669e+06	2.44648e+06	2.45788e+06	2.23359e+06	-	-
mws0473	132.042	C5H8O4	[M-H]-	2-Methylsuccinic acid*	Organic acids	Organic acids	498-21-5	1.96785e+06	2.25538e+07	1.95351e+06	2.03424e+06	2.10775e+06	2.08149e+06	-	-
Lmmn002164	132.042	C5H8O4	[M-H]-	Monomethyl succinate*	Organic acids	Organic acids	3878-55-5	1.96785e+06	2.25538e+07	1.95351e+06	2.03424e+06	2.10775e+06	2.08149e+06	-	-
Zmdp000376	129.09	C5H11N3O	[M+H]+	4-Guanidinobutanal	Others	Aldehyde compounds	-	4.02392e+06	4.01327e+06	4.63572e+06	4.39338e+06	4.14348e+06	4.39029e+06	-	-
MW0157556	422.228	C19H30N6O5	[M+H]+	Thr-Arg-Phe	Amino acids and derivatives	Amino acids and derivatives	-	1.42996e+06	1.3187e+06	1.04761e+06	1.12585e+06	1.01326e+06	1.15255e+06	-	-
pmb3074	338.1	C16H18O8	[M-H]-	5-O-p-Coumaroylquinic acid	Phenolic acids	Phenolic acids	1899-30-5	2.17971e+06	2.40823e+06	2.04117e+06	1446646	1.88052e+06	2.05359e+06	C12208	ko00940,ko00941,ko00945,ko01110
pmp000479	251.225	C16H29NO	[M+H]+	N-Isobutyl-2E,4E-dodedienamide	Alkaloids	Alkaloids	-	153692	135067	133746	133256	133499	140434	-	-
MW0110288	294.158	C15H22N2O4	[M+CH3COO]-	Tyrosylleucine	Amino acids and derivatives	Amino acids and derivatives	17355-10-1	858723	603342	454358	468393	2213745	243759	-	-
MW0139483	610.153	C27H30O16	[M-H]-	Quercetin 3-(2-glucosylrhamnoside)	Flavonoids	Flavones	143016-74-4	921762	924820	721427	850540	931377	856398	-	-
Zbdn001947	302.1	C13H18O8	[M-H]-	Isotachioside*	Phenolic acids	Phenolic acids	31427-08-4	1.79853e+06	1.95016e+06	1.83987e+06	1.73868e+06	1.72624e+06	1.74976e+06	-	-
mws0242	174.089	C8H14O4	[M-H]-	Suberic Acid	Organic acids	Organic acids	505-48-6	366794	420915	398602	407947	388733	440680	C08278	-
MW0151657	445.29	C20H39N5O6	[M+CH3COO]-	Ile-Val-Ser-Lys	Amino acids and derivatives	Amino acids and derivatives	-	3.89383e+07	2.01534e+07	3.83281e+07	4.55723e+07	4.47107e+07	2.15201e+07	-	-
pme0513	152.069	C5H12O5	[M-H]-	Xylitol*	Others	Saccharides	87-99-0	78723.2	78477.5	77832.4	44409.7	39705	44014.1	C00379	ko00040,ko01100,ko02010
Lmbp000123	163.067	C6H13NO2S	[M+H]+	L-Homomethionine	Amino acids and derivatives	Amino acids and derivatives	25148-30-5	1.40734e+07	1.39389e+07	1.38129e+07	7.86418e+06	7.61022e+06	7.69584e+06	C17213	ko00966,ko01110,ko01210
MWSmce190	147.089	C6H13NO3	[M+H]+	4-Hydroxy-L-Isoleucine	Amino acids and derivatives	Amino acids and derivatives	781658-23-9	509859	585550	507849	512585	525499	508058	-	-
pme3475	272.068	C15H12O5	[M+H]+	Butin; 7,3',4'-Trihydroxyflavanone*	Flavonoids	Flavanones	492-14-8	754558	745568	786914	905909	991082	930505	C09614	ko00941
pmb2654	461.153	C19H27NO12	[M-H]-	Anthranilate-1-O-Sophoroside	Phenolic acids	Phenolic acids	-	11367.7	16542.9	20110.7	66871.5	114175	104551	-	-
pme3351	145.074	C6H11NO3	[M-H]-	Allysine(6-Oxo DL-Norleucine)	Amino acids and derivatives	Amino acids and derivatives	1962-83-0	121103	109880	101954	98959.3	128034	114268	C04076	ko00300,ko00310,ko00960,ko01100,ko01110,ko01230
pmb1096	117.058	C8H7N	[M+H]+	Indole	Alkaloids	Plumerane	120-72-9	2.94889e+07	3.03959e+07	3.13538e+07	2.54846e+07	2.51963e+07	2.59405e+07	C00463	ko00380,ko00400,ko01100,ko01110
Hmqp001042	236.126	C10H20O6	[M+H]+	Butyl beta-D-glucoside	Others	Saccharides	5391-18-4	180566	152839	148376	142741	109575	151035	-	-
HJKP000649	135.068	C8H9NO	[M+H]+	N-benzylformamide*	Alkaloids	Alkaloids	6343-54-0	4.23605e+07	3.30937e+07	4.30211e+07	6.53359e+06	5.41881e+06	6.11962e+06	C15561	-
pme3382	161.069	C6H11NO4	[M-H]-	N-Acetyl-L-threonine	Amino acids and derivatives	Amino acids and derivatives	17093-74-2	810405	717757	766029	800379	608061	744297	-	-
mws0059	610.153	C27H30O16	[M-H]-	Quercetin-3-O-rutinoside (Rutin)	Flavonoids	Flavonols	153-18-4	491056	440379	539460	519609	489920	441753	C05625	ko00944,ko01100,ko01110
Lmqp002784	137.048	C7H7NO2	[M+H]+	Salicylamide	Alkaloids	Phenolamine	65-45-2	594894	455356	609194	583935	596750	672937	-	-
MW0145679	563.318	C25H41N9O6	[M-H]-	Asn-Arg-Phe-Lys	Amino acids and derivatives	Amino acids and derivatives	-	1.87604e+06	2.37669e+06	2.11817e+06	764190	761232	793788	-	-
mws1051	399.144	C15H23N6O5S+	[M]+	S-Adenosylmethionine	Amino acids and derivatives	Amino acids and derivatives	485-80-3	2.63161e+07	2.86533e+07	2.39599e+07	1.50613e+07	1.59065e+07	1.64303e+07	-	-
pmf0289	335.159	C15H21N5O4	[M+H]+	Riboprine	Nucleotides and derivatives	Nucleotides and derivatives	7724-76-7	36893.8	33819	19548.8	79689.8	70707.4	73637.6	C16427	ko00908,ko01110
MWS3166	313.262	C18H35NO3	[M-H]-	N-Palmitoylglycine	Amino acids and derivatives	Amino acids and derivatives	2441-41-0	19852.7	19659.6	21679.7	21108.1	18042	19322.2	-	-
Zahn007990	198.126	C11H18O3	[M-H]-	5-hydroxy-3,4-dimeth-yl-5-pentylfuran-2(5H)-one*	Others	Others	-	239839	259235	261141	277669	328502	267475	-	-
Zbzp007301	292.204	C18H28O3	[M+H]+	2-Methoxy-6-undecyl-1,4-benzoquinone	Quinones	Quinones	-	349681	398891	399091	435727	438439	436837	-	-
MWSmce248	164.047	C9H8O3	[M-H]-	3-Hydroxycinnamic Acid*	Phenolic acids	Phenolic acids	14755-02-3	547246	572238	522500	724171	702657	784736	C12621	ko00360,ko01100
Lmbn002648	164.047	C9H8O3	[M-H]-	α-Hydroxycinnamic Acid*	Phenolic acids	Phenolic acids	5801-57-0	547246	572238	522500	724171	702657	784736	C02763	ko00360,ko01100
Lmmn001643	164.047	C9H8O3	[M-H]-	2-Hydroxycinnamic acid*	Phenolic acids	Phenolic acids	583-17-5	547246	572238	522500	724171	702657	784736	C01772	ko00360,ko00999,ko01100,ko01110
HJN003	386.121	C17H22O10	[M-H]-	1-O-Sinapoyl-β-D-glucose	Phenolic acids	Phenolic acids	-	215893	132198	244982	125184	160588	144499	C01175	ko00940,ko01110
Lmpp003930	578.142	C30H26O12	[M+H]+	Apigenin-7-O-(6''-p-Coumaryl)glucoside	Flavonoids	Flavones	-	100068	250906	2.38127e+06	202097	1.19156e+06	88979.9	-	-
mws0255	111.043	C4H5N3O	[M+H]+	Cytosine	Nucleotides and derivatives	Nucleotides and derivatives	71-30-7	1.99718e+06	2.2898e+06	2.33043e+06	1.34352e+06	1.44114e+06	1.34853e+06	C00380	ko00240,ko01100,ko01232
mws0264	342.116	C12H22O11	[M-H]-	D-Trehalose*	Others	Saccharides	99-20-7	640133	633589	702061	4.91665e+06	5.26456e+06	2.85277e+06	C01083	ko00500,ko01100,ko01110,ko02010
MW0151370	502.311	C22H42N6O7	[M-H]-	Ile-Asp-Lys-Lys	Amino acids and derivatives	Amino acids and derivatives	-	87522.6	101561	91668.2	92117.5	87470.4	91194.5	-	-
mws0914	272.068	C15H12O5	[M-H]-	3,5,7-Trihydroxyflavanone (Pinobanksin)	Flavonoids	Flavanonols	548-82-3	372125	312704	328416	488419	399173	525061	C09826	ko00941
MWSmce116	251.102	C10H13N5O3	[M+H]+	5'-Deoxyadenosine*	Nucleotides and derivatives	Nucleotides and derivatives	4754-39-6	627789	507940	535355	1.05849e+06	1.00777e+06	1.04493e+06	C05198	-
pmb2591	246.1	C13H14N2O3	[M-H]-	N-Acetyl-L-Tryptophan	Amino acids and derivatives	Amino acids and derivatives	1218-34-4	5.53193e+06	5.72442e+06	5.3238e+06	5.15882e+06	4.76854e+06	5.01547e+06	-	-
pme0075	189.064	C7H11NO5	[M-H]-	N-Acetyl-L-glutamic acid	Amino acids and derivatives	Amino acids and derivatives	1188-37-0	1.98129e+07	1.96049e+07	1.8983e+07	1.50567e+07	1.12684e+07	1.55916e+07	C00624	ko00220,ko01100,ko01110,ko01210,ko01230
MW0114223	259.046	C6H14NO8P	[M+H]+	D-glucosamine 6-phosphate	Others	Saccharides	6815-93-6	606803	673166	756681	536268	521815	580946	C00352	ko00250,ko00520,ko01100,ko01250
pmb0374	135.054	C5H5N5	[M+H]+	2-Aminopurine	Nucleotides and derivatives	Nucleotides and derivatives	452-06-2	1.0792e+07	9.18741e+06	1.20199e+07	1.34658e+07	1.14266e+07	1.26555e+07	-	-
HJN093	452.096	C20H20O12	[M-H]-	2-O-Salicyl-6-O-Galloyl-D-Glucose	Phenolic acids	Phenolic acids	-	75073.2	63383.1	82667	65338.5	88592.5	64796	-	-
mws1189	194.043	C6H10O7	[M-H]-	D-Galacturonic acid*	Others	Saccharides	685-73-4	1.61486e+06	1.82003e+06	1.70763e+06	1.42901e+06	1.36414e+06	1.35562e+06	C00333	ko00040,ko00053,ko00520,ko01100,ko01240,ko01250,ko02010
Zmzp005934	283.288	C18H37NO	[M+H]+	Stearamide	Alkaloids	Alkaloids	124-26-5	2.53163e+07	9.32739e+06	9.45134e+06	1.11819e+07	9.17058e+06	1.84011e+07	C13846	-
Lmmn002260	552.221	C27H36O12	[M-H]-	5'-Methoxyisolariciresinol-9'-O-glucoside	Lignans and Coumarins	Lignans	-	59865.6	81214.9	100474	126050	81582.1	100707	-	-
Lahp004442	272.068	C15H12O5	[M+H]+	3,4-Dihydro-4-(4'-hydroxyphenyl)-5,7-dihydroxycoumarin*	Lignans and Coumarins	Coumarins	-	675313	824272	820675	931089	798655	932647	-	-
pmb0501	130.122	C5H14N4	[M+H]+	Agmatine	Alkaloids	Alkaloids	306-60-5	443516	430709	497854	1.13929e+06	1.10968e+06	1.12922e+06	C00179	ko00330,ko01100
pmb0571	564.148	C26H28O14	[M+H]+	Apigenin-7-O-(2''-glucosyl)arabinoside	Flavonoids	Flavones	-	1.01519e+06	934165	1.18935e+06	659732	855569	788473	-	-
MWStz073	101.048	C4H7NO2	[M+H]+	5-Hydroxy-2-pyrrolidinone	Alkaloids	Pyrrole alkaloids	62312-55-4	670677	780910	738306	691713	684413	762414	-	-
Lmmp002023	364.247	C19H32N4O3	[M+H]+	Caffeoylspermine	Alkaloids	Phenolamine	-	375592	388939	381664	486049	465012	428770	-	-
MWSHC2022	361.113	C15H20O10	[M-H]-	Glucosyringic acid	Phenolic acids	Phenolic acids	33228-65-8	774642	809650	774289	908646	899440	836450	-	-
Zmhn001926	300.084	C13H16O8	[M-H]-	1-O-Salicyloyl-β-D-glucose	Phenolic acids	Phenolic acids	60517-74-0	9.51288e+06	9.23163e+06	9.94778e+06	8.78108e+06	9.00379e+06	8.6192e+06	-	-
pmn001421	338.1	C16H18O8	[M-H]-	3-O-p-Coumaroylquinic acid	Phenolic acids	Phenolic acids	87099-71-6	2.00386e+06	1.93781e+06	2.08062e+06	1.56418e+06	1.77266e+06	1.81574e+06	-	-
Lmnp002413	594.159	C27H30O15	[M+H]+	Luteolin-6-C-glucoside-7-O-rhamnoside	Flavonoids	Flavones	-	7.68531e+06	1.1303e+07	1.11065e+07	1.08035e+07	1.13956e+07	1.43135e+07	-	-
Hmlp005443	254.058	C15H10O4	[M+H]+	6,7-Dihydroxyflavone*	Flavonoids	Flavones	38183-04-9	4.03817e+06	4.10339e+06	4.70805e+06	4.24336e+06	3.92834e+06	3.96609e+06	-	-
pmf0395	282.256	C18H34O2	[M+H]+	Oleic acid	Lipids	Free fatty acids	112-80-1	41257.5	42522.5	40387.2	75262	72655	63539.7	C00712	ko00061,ko00073,ko01040
pmn001375	536.189	C26H32O12	[M-H]-	1-Hydroxypinoresinol-1-O-Glucoside	Lignans and Coumarins	Lignans	81495-71-8	174142	211140	155454	157716	139242	168349	-	-
MW0055336	292.189	C14H28O6	[M-H]-	Octyl-Beta-D-Glucopyranoside	Others	Saccharides	29836-26-8	490690	437914	464410	344178	314108	321184	-	-
Zahp013728	337.334	C22H43NO	[M+H]+	octadecanoic acid pyrrolidide	Alkaloids	Alkaloids	33707-76-5	1.47795e+06	1.06793e+06	449930	1.69054e+06	1.51916e+06	1.1639e+06	-	-
MWS201465	294.122	C14H18N2O5	[M+H]+	Glu-Phe	Amino acids and derivatives	Amino acids and derivatives	20556-22-3	1.32934e+06	1.41117e+06	1.35949e+06	905131	953892	904420	-	-
MWS201054	161.069	C6H11NO4	[M+H]+	O-Acetyl-L-homoserine	Amino acids and derivatives	Amino acids and derivatives	250736-84-6	2.20438e+06	2.63003e+06	2.41855e+06	1.93116e+06	972786	695864	-	-
Wasn006584	436.101	C20H20O11	[M-H]-	1-Galloyl-6-O-Benzoyl Glucose	Phenolic acids	Phenolic acids	-	979113	996670	963889	1.05084e+06	1.0481e+06	1.00502e+06	-	-
Lmsn001014	332.074	C13H16O10	[M-H]-	1-O-Galloyl-β-D-glucose*	Phenolic acids	Phenolic acids	58511-73-2	5.12867e+06	5.85324e+06	5.65728e+06	5.64567e+06	5.15651e+06	7.64457e+06	C01158	ko00999
Lmfn000604	332.074	C13H16O10	[M-H]-	6-O-Galloyl-β-D-glucose*	Phenolic acids	Phenolic acids	13186-19-1	5.12867e+06	5.85324e+06	5.65728e+06	5.64567e+06	5.15651e+06	7.64457e+06	-	-
Hmln000659	332.074	C13H16O10	[M-H]-	3-O-Galloyl-D-glucose*	Phenolic acids	Phenolic acids	-	5.12867e+06	5.85324e+06	5.65728e+06	5.64567e+06	5.15651e+06	7.64457e+06	-	-
MWS04559g	181.074	C9H11NO3	[M+H]+	3-Hydroxy-L-phenylalanine	Amino acids and derivatives	Amino acids and derivatives	587-33-7	6.59272e+06	5.83034e+06	6.43035e+06	949106	999071	820921	-	-
pmb2871	316.079	C13H16O9	[M-H]-	1-O-Gentisoyl-β-D-glucoside*	Phenolic acids	Phenolic acids	23445-11-6	4.04312e+07	3.67403e+07	4.14824e+07	3.63501e+07	3.81648e+07	3.49702e+07	-	-
pmn001367	316.079	C13H16O9	[M-H]-	Protocatechuic acid-4-O-glucoside*	Phenolic acids	Phenolic acids	-	4.04312e+07	3.67403e+07	4.14824e+07	3.63501e+07	3.81648e+07	3.49702e+07	-	-
MW0155143	396.147	C17H24N4O5S1	[M+H]+	Phe-Cys-Gln	Amino acids and derivatives	Amino acids and derivatives	-	925786	1.24142e+06	1.1746e+06	975246	925120	960323	-	-
MW0150944	595.287	C28H37N9O6	[M+H]+	His-Gly-Phe-His-Val	Amino acids and derivatives	Amino acids and derivatives	-	37520.4	38698.7	33906.6	42204.1	39271.6	43802.9	-	-
Labp005049	430.126	C22H22O9	[M+H]+	Dalbergin glucoside*	Lignans and Coumarins	Coumarins	-	6.17379e+06	7.00801e+06	6.74368e+06	5.185e+06	4.72754e+06	4.87153e+06	-	-
Zazp002547	204.09	C11H12N2O2	[M+H]+	cyclo-(Gly-Phe)	Amino acids and derivatives	Amino acids and derivatives	10125-07-2	1.94997e+07	1.9719e+07	2.11963e+07	1.69117e+07	1.72856e+07	1.65952e+07	-	-
mws0192	118.027	C4H6O4	[M-H]-	Succinic acid	Organic acids	Organic acids	110-15-6	9.81877e+06	1.00397e+07	9.8955e+06	1.65585e+06	1.69072e+06	1.64355e+06	C00042	ko00020,ko00190,ko00250,ko00310,ko00350,ko00360,ko00620,ko00630,ko00640,ko00650,ko00760,ko00920,ko01100,ko01110,ko01200
pmb0865	517.317	C26H48NO7P	[M+H]+	LysoPC 18:3(2n isomer)	Lipids	LPC	-	5.00994e+06	5.13553e+06	5.71702e+06	4.03365e+06	3.47259e+06	3.87622e+06	-	-
Cmjn004337	402.153	C18H26O10	[M-H]-	Benzyl-(2''-O-xylosyl)glucoside	Phenolic acids	Phenolic acids	-	212322	255139	228870	264845	263329	277165	-	-
MW0144206	324.132	C15H20N2O6	[M-H]-	Abu-Leu-OH	Amino acids and derivatives	Amino acids and derivatives	-	345296	393066	425522	433277	304313	476153	-	-
MWS2910	241.106	C10H15N3O4	[M+H]+	5-Methyl-2'-Deoxycytidine	Nucleotides and derivatives	Nucleotides and derivatives	838-07-3	103562	108148	146500	102094	67304.4	266712	C03592	-
MWS4525	165.065	C6H7N5O	[M+H]+	6-O-methylguanine	Nucleotides and derivatives	Nucleotides and derivatives	20535-83-5	3.83082e+06	4.30749e+06	4.02471e+06	4.25408e+06	4.49128e+06	4.09532e+06	-	-
MW0153739	342.089	C14H18N2O6S	[M-H]-	Met-Abu-OH	Amino acids and derivatives	Amino acids and derivatives	-	2.21003e+06	2.35573e+06	2.47291e+06	2.2617e+06	2.27844e+06	2.26411e+06	-	-
MWS201432	312.114	C14H20N2O4S	[M+H]+	Met-Tyr	Amino acids and derivatives	Amino acids and derivatives	13589-04-3	75721.5	89918.4	80744	20411.4	30556.7	44605	-	-
pmn001691	328.225	C18H32O5	[M-H]-	9,12,13-Trihydroxy-10,15-octadecadienoic acid	Lipids	Free fatty acids	-	157723	194883	206134	113193	106167	124917	-	-
MWS201419	203.127	C8H17N3O3	[M+H]+	Lys-Gly	Amino acids and derivatives	Amino acids and derivatives	7563-03-3	2.89249e+07	2.87762e+07	2.87061e+07	2.67262e+07	2.44395e+07	2.51345e+07	-	-
pmn001610	308.272	C20H36O2	[M-H]-	Eicosadienoic acid*	Lipids	Free fatty acids	5598-38-9	281031	243784	296584	287780	331728	301933	C16525	ko01040
Lmqn000351	326.121	C12H22O10	[M-H]-	Rutinose	Others	Saccharides	90-74-4	50509.2	45238.4	39439.4	51471.5	58705.3	42356.6	C08247	-
MWSHY0015	256.074	C15H12O4	[M+H]+	Liquiritigenin*	Flavonoids	Flavanones	578-86-9	1.0432e+06	1.05282e+06	1.17945e+06	1.36789e+06	1.22871e+06	1.21387e+06	C09762	ko00941,ko00943,ko01100,ko01110
pma0791	520.122	C24H24O13	[M+H]+	Naringenin-7-O-(6''-malonyl)glucoside	Flavonoids	Flavanones	-	5.49455e+07	5.32145e+07	5.5282e+07	5.31398e+07	5.639e+07	5.79968e+07	-	-
mws4170	180.063	C6H12O6	[M-H]-	D-Glucose*	Others	Saccharides	50-99-7	2.3809e+06	2.35525e+06	2.325e+06	1.94681e+06	1.99803e+06	1.96926e+06	C00031	ko00010,ko00030,ko00052,ko00500,ko00520,ko01100,ko01110,ko02010
pme2827	240.245	C16H32O	[M-H]-	Palmitaldehyde	Lipids	Free fatty acids	629-80-1	2.86197e+07	2.95861e+07	3.56604e+07	3.65843e+07	3.74516e+07	3.2237e+07	C00517	ko00071
mws4052	101.048	C4H7NO2	[M+H]+	1-Aminocyclopropane-1-carboxylic acid*	Organic acids	Organic acids	22059-21-8	1.23378e+06	1.18303e+06	1.20385e+06	993526	922876	977140	C01234	ko00270,ko01100,ko01110
Lmyn000160	238.069	C8H14O8	[M-H]-	Mucic acid Dimethyl Ester	Phenolic acids	Phenolic acids	-	251642	376575	443229	215795	199405	254733	-	-
pme1611	434.121	C21H22O10	[M-H]-	Isohemiphloin	Flavonoids	Flavanones	3682-02-8	265196	260574	274840	254035	280955	270225	-	-
mws0913	448.101	C21H20O11	[M-H]-	Kaempferol-3-O-galactoside (Trifolin)	Flavonoids	Flavonols	23627-87-4	7.49002e+06	6.67068e+06	7.161e+06	1.12083e+07	1.11511e+07	1.03228e+07	C12626	ko00944,ko01110
Hmln008119	198.126	C11H18O3	[M-H]-	Robinlin*	Terpenoids	Terpene	-	264416	296248	276226	313841	353672	312943	-	-
MWS5206	182.058	C9H10O4	[M-H]-	4-Hydroxyphenyllactic Acid*	Phenolic acids	Phenolic acids	306-23-0	62179.9	67262.6	48854.7	41934	51629.2	54209	C03672	-
Hmtn001288	182.058	C9H10O4	[M-H]-	Methyl 2,4-dihydroxyphenylacetate*	Phenolic acids	Phenolic acids	67828-42-6	62179.9	67262.6	48854.7	41934	51629.2	54209	-	-
Lmhn001386	300.048	C12H12O9	[M-H]-	Vnilloyltartaric acid	Phenolic acids	Phenolic acids	-	58019.7	52551.9	52957.6	143812	121935	149317	-	-
pmb3023	450.116	C21H22O11	[M-H]-	Eriodictyol-8-C-glucoside	Flavonoids	Flavanones	1023271-51-3	1.22432e+06	1.35626e+06	1.1577e+06	1.21276e+06	1.29558e+06	1.33538e+06	-	-
pmp001201	161.105	C7H15NO3	[M+H]+	5-Aminocycloheptane-1,2,3-triol	Alkaloids	Alkaloids	-	182303	183709	209803	163377	176223	198884	-	-
pme2563	250.062	C8H14N2O5S	[M-H]-	γ-Glu-Cys	Amino acids and derivatives	Amino acids and derivatives	636-58-8	607592	492313	567155	232650	217768	229834	C00669	ko00480,ko01100,ko01240
pma2987	141.09	C6H11N3O	[M+H]+	Histidinol	Alkaloids	Alkaloids	501-28-0	1.79563e+07	1.58875e+07	1.57775e+07	1.78335e+07	1.72844e+07	1.85447e+07	C00860	ko00340,ko01100,ko01110,ko01230
Wafp002664	292.142	C15H20N2O4	[M+H]+	1-O-p-Coumaroyllysine	Alkaloids	Phenolamine	-	2.91372e+06	2.13053e+06	2.7851e+06	3.40884e+06	3.34259e+06	3.10252e+06	-	-
pme3227	578.164	C27H30O14	[M+H]+	Vitexin-2''-O-rhamnoside	Flavonoids	Flavones	64820-99-1	309581	347607	440284	483576	757010	368619	C12628	ko00944
pme2559	175.048	C6H9NO5	[M-H]-	N-Acetyl-L-Aspartic Acid	Amino acids and derivatives	Amino acids and derivatives	997-55-7	339640	376173	326144	298565	297877	295088	C01042	ko00250,ko01100
pmp000395	562.169	C27H30O13	[M+H]+	Glycyroside	Flavonoids	Isoflavones	125310-04-5	4.43955e+06	5.19149e+06	5.85736e+06	3.54263e+06	3.19675e+06	3.82214e+06	-	-
Lmbn001930	122.037	C7H6O2	[M-H]-	2-Hydroxybenzaldehyde (Salicylaldehyde)	Phenolic acids	Phenolic acids	90-02-8	569978	576571	653029	511984	455350	597147	C06202	ko01100
pmb0854	517.317	C26H48NO7P	[M+H]+	LysoPC 18:3	Lipids	LPC	-	1.96258e+06	2.50038e+06	2.50684e+06	1.88483e+06	1.87796e+06	1.73149e+06	-	-
pmb0981	347.063	C10H14N5O7P	[M+H]+	Adenosine 5'-monophosphate	Nucleotides and derivatives	Nucleotides and derivatives	61-19-8	1.00723e+07	8.6938e+06	1.0847e+07	1.14194e+07	1.05345e+07	1.20399e+07	C00020	ko00230,ko00908,ko01100,ko01110,ko01232,ko01240
mws1611	190.099	C12H14O2	[M+H]+	Z-Ligustilide	Others	Lactones	4431-01-0	2.54894e+07	2.24955e+07	2.36091e+07	2.09878e+07	1.86902e+07	1.92946e+07	C16987	-
MW0146305	538.227	C24H34N4O10	[M-H]-	Asp-Tyr-Ile-Glu	Amino acids and derivatives	Amino acids and derivatives	-	703926	794559	715675	622675	520284	646277	-	-
MWSmce607	119.058	C4H9NO3	[M+H]+	DL-Threonine	Amino acids and derivatives	Amino acids and derivatives	80-68-2	1.97011e+06	1.75788e+06	1.84611e+06	2.50259e+06	2.54351e+06	2.4354e+06	-	-
pme3967	311.123	C12H17N5O5	[M+H]+	2-(Dimethylamino)guanosine*	Nucleotides and derivatives	Nucleotides and derivatives	2140-67-2	1.0249e+06	1.29849e+06	1.47385e+06	267811	256661	270617	-	-
Lmgn000160	132.054	C4H8N2O3	[M-H]-	3-Ureidopropionic Acid	Organic acids	Organic acids	462-88-4	2.0741e+06	2.10839e+06	1.91834e+06	2.16817e+06	2.08246e+06	2.14061e+06	C02642	ko00240,ko00410,ko00770,ko01100
Lmmn003398	490.111	C23H22O12	[M-H]-	Kaempferol-3-O-(6''-O-acetyl)glucoside	Flavonoids	Flavonols	-	545220	621678	579515	565182	634763	603192	-	-
pma0795	550.096	C24H22O15	[M+H]+	Tricetin-5-O-(6''-malonyl)glucoside	Flavonoids	Flavones	-	3.31031e+06	3.53152e+06	3.83986e+06	3.11743e+06	3.1514e+06	2.89481e+06	-	-
Walp004906	261.23	C14H31NO3	[M+H]+	2-Aminotetradecane-1,11,13-triol	Lipids	Sphingolipids	-	122027	116799	81309.4	99571.5	80073	115785	-	-
mws0089	448.101	C21H20O11	[M-H]-	Kaempferol-7-O-glucoside	Flavonoids	Flavonols	16290-07-6	8.23323e+06	8.76091e+06	7.80039e+06	1.11087e+07	1.2272e+07	1.27858e+07	-	-
MWS0811	129.079	C6H11NO2	[M+H]+	L-Pipecolic Acid	Organic acids	Organic acids	3105-95-1	1.1366e+06	1.0014e+06	1.31861e+06	1.21245e+06	1.51287e+06	1.37126e+06	C00408	ko00310,ko00960,ko01100,ko01110
Lmhp001461	228.147	C11H20N2O3	[M+H]+	L-Prolyl-L-Leucine	Amino acids and derivatives	Amino acids and derivatives	52899-07-7	830838	935403	1.00978e+06	1.05415e+06	1.00389e+06	953273	-	-
Lmcp000611	143.07	C5H9N3O2	[M+H]+	2-Amino-4,5-dihydro-1H-imidazole-4-acetic acid	Alkaloids	Alkaloids	69098-41-5	1.63939e+07	1.73034e+07	1.77576e+07	1.63074e+07	1.6133e+07	1.69517e+07	-	-
mws0001	132.054	C4H8N2O3	[M+H]+	L-Asparagine	Amino acids and derivatives	Amino acids and derivatives	70-47-3	3.64404e+06	3.42028e+06	3.23923e+06	4.15998e+06	3.92649e+06	4.56311e+06	C00152	ko00250,ko00460,ko00970,ko01100,ko01110,ko01230
pmn001583	610.153	C27H30O16	[M-H]-	Quercetin-3-O-robinobioside	Flavonoids	Flavonols	52525-35-6	723495	547063	594138	652284	633407	575258	-	-
mws1094	288.063	C15H12O6	[M-H]-	Aromadendrin (Dihydrokaempferol)	Flavonoids	Flavanonols	480-20-6	28675.1	10694.4	47028.1	36050.8	34311.8	36813	C00974	ko00941,ko01100,ko01110
mws0046	580.179	C27H32O14	[M-H]-	Naringenin-7-O-Neohesperidoside(Naringin)*	Flavonoids	Flavanones	10236-47-2	246990	172343	1.67717e+06	299522	459437	35059.4	C09789	ko00941
Wasn002933	374.121	C16H22O10	[M-H]-	1-O-(3,4,5-Trimethoxybenzoyl)-B-D-Glucopyranoside	Phenolic acids	Phenolic acids	-	438977	421721	477012	442830	449084	420407	-	-
HJAP012	418.09	C20H18O10	[M+H]+	Luteolin-8-C-arabinoside	Flavonoids	Flavones	-	550077	440008	663210	839135	652133	370277	-	-
MWSHY0059	446.121	C22H22O10	[M+H]+	3'-Methoxypuerarin	Flavonoids	Isoflavones	117047-07-1	565833	250225	183455	253565	183455	201815	-	-
HX1341	162.032	C9H6O3	[M+H]+	7-hydroxy-2H-1-benzopyran-2-one	Lignans and Coumarins	Coumarins	-	1.11054e+07	1.07407e+07	1.12506e+07	1.4088e+07	1.46532e+07	1.37048e+07	-	-
MWS1983	344.132	C12H24O11	[M-H]-	Maltitol	Others	Saccharides	585-88-6	57398.2	60445.6	59627.3	194189	189363	220091	-	-
Qahn003953	262.142	C12H22O6	[M-H]-	Erigeside B	Others	Others	95632-87-4	458990	482622	472502	391256	438299	437297	-	-
MW0154404	702.244	C25H42N4O19	[M-H]-	Neu5Ac2-6Gal1-4GlcSp	Others	Saccharides	-	7.50486e+06	8.39298e+06	7.95246e+06	9.26236e+06	9.55015e+06	9.95374e+06	-	-
pme0014	147.053	C5H9NO4	[M+H]+	L-Glutamic acid	Amino acids and derivatives	Amino acids and derivatives	56-86-0	2.38674e+06	2.56152e+06	2.40461e+06	2.3012e+06	2.27508e+06	2.39231e+06	C00025	ko00220,ko00250,ko00330,ko00340,ko00430,ko00470,ko00480,ko00630,ko00650,ko00660,ko00860,ko00910,ko00970,ko01100,ko01110,ko01200,ko01210,ko01230,ko01240,ko02010
MWSHY0076	416.111	C21H20O9	[M+H]+	Puerarin (7,4'-Dihydroxy-8-C-glucosylisoflavone)	Flavonoids	Isoflavones	3681-99-0	112854	162678	121272	143194	138190	181664	C10524	-
MWSmce689	292.24	C19H32O2	[M+H]+	Methyl linolenate	Lipids	Free fatty acids	301-00-8	327422	348192	326573	420673	436357	455436	-	-
pmp001259	525.33	C28H47NO8	[M+H]+	5,8,11,14-Pentadecanoamide	Lipids	Free fatty acids	-	1.02044e+06	1.20777e+06	909195	1.68781e+06	1.58524e+06	1.44898e+06	-	-
MW0136833	254.058	C15H10O4	[M-H]-	7,3'-Dihydroxyflavone*	Flavonoids	Flavones	108238-40-0	5.86466e+06	5.29236e+06	6.00327e+06	5.25652e+06	4.8667e+06	5.67661e+06	-	-
Wasn001627	296.111	C11H20O9	[M-H]-	Glucosyl 2,3-Dihydroxy-2-Methylbutanoic Acid	Organic acids	Organic acids	-	3.56541e+06	3.46852e+06	3.59809e+06	2.77493e+06	2.53945e+06	2.78842e+06	-	-
Lmqn003210	298.084	C17H14O5	[M-H]-	Mosloflavone; 5-Hydroxy-6,7-Dimethoxyflavone	Flavonoids	Flavones	740-33-0	49731	46260.8	44653.1	63365.9	72694.6	63260.5	-	-
mws0628	122.037	C7H6O2	[M-H]-	4-Hydroxybenzaldehyde	Phenolic acids	Phenolic acids	123-08-0	3.33102e+06	3.67261e+06	3.55547e+06	2.45431e+06	2.41558e+06	2.62914e+06	C00633	ko01100
pmc0682	132.069	C8H8N2	[M+H]+	4-Aminoindole	Alkaloids	Plumerane	5192-23-4	145826	100690	131707	134366	100097	114556	-	-
pme3154	148.074	C6H12O4	[M-H]-	Mevalonic acid	Organic acids	Organic acids	150-97-0	2.20911e+06	2.25978e+06	2.08809e+06	2.77286e+06	2.68966e+06	2.97732e+06	C00418	ko00900,ko01100,ko01110
MWS201411	260.149	C10H20N4O4	[M+H]+	Lys-Asn	Amino acids and derivatives	Amino acids and derivatives	19908-06-6	83536.6	74527.7	65737.6	60969.7	51576.6	69606.6	-	-
Lmgp000796	149.048	C8H7NO2	[M+H]+	4-Hydroxymandelonitrile	Alkaloids	Phenolamine	13093-65-7	2.58776e+06	2.3444e+06	2.54613e+06	3.82313e+06	3.75032e+06	3.5008e+06	C00650	-
MWS00327g	105.043	C3H7NO3	[M+H]+	L-Isoserine	Amino acids and derivatives	Amino acids and derivatives	632-13-3	2.07635e+06	2.11113e+06	1.97552e+06	2.22867e+06	2.20453e+06	2.35321e+06	-	-
Zahp012577	279.256	C18H33NO	[M+H]+	octadecadienoic acid amide	Alkaloids	Alkaloids	-	231047	276026	277516	243689	204793	192043	-	-
MW0153221	616.318	C25H44N8O10	[M-H]-	Lys-Gln-Ala-Gly-Asp-Val	Amino acids and derivatives	Amino acids and derivatives	80755-87-9	804604	866483	936265	234549	195938	217330	-	-
Hmbp002730	286.048	C15H10O6	[M+H]+	Isoscutellarein	Flavonoids	Flavones	41440-05-5	736747	758185	700842	1.12416e+06	1.00282e+06	969900	C10097	-
Lmmn003663	330.095	C14H18O9	[M-H]-	5-Glucosyloxy-2-Hydroxybenzoic acid methyl ester	Phenolic acids	Phenolic acids	-	2.0358e+06	1.90408e+06	2.06612e+06	2.16506e+06	2.07157e+06	1.99714e+06	-	-
MW0158196	460.243	C22H32N6O5	[M+Na]+	Trp-Lys-Gln	Amino acids and derivatives	Amino acids and derivatives	-	119781	70013.5	89325.3	117960	93553.7	115062	-	-
mws2623	282.256	C18H34O2	[M-H]-	11-Octadecanoic acid(Vaccenic acid)*	Lipids	Free fatty acids	506-17-2	4.05506e+06	4.7882e+06	4.95206e+06	1.1472e+07	1.2299e+07	1.20839e+07	C21944	-
Zmyn004548	292.204	C18H28O3	[M-H]-	12-Oxo-phytodienoic acid	Lipids	Free fatty acids	85551-10-6	203890	221266	201894	187954	190153	199518	C01226	ko00592,ko01100,ko01110
pme2380	146.022	C5H6O5	[M-H]-	α-Ketoglutaric acid	Organic acids	Organic acids	328-50-7	755073	857408	842897	2.23063e+06	2.50487e+06	2.36164e+06	C00026	ko00020,ko00040,ko00053,ko00220,ko00250,ko00300,ko00310,ko00340,ko00430,ko00470,ko00630,ko00650,ko00660,ko01100,ko01110,ko01200,ko01210,ko01230,ko01240
Wasn000528	338.085	C12H18O11	[M-H]-	2-O-α-D-Glucopyranosyl-L-ascorbic acid	Others	Vitamin	129499-78-1	913920	1.08978e+06	990962	1.129e+06	1.07597e+06	1.01819e+06	C18339	-
Hmln002355	550.205	C27H34O12	[M-H]-	5'-Methoxymatairesinoside	Lignans and Coumarins	Lignans	1691201-82-7	841249	732801	790846	996814	1.11134e+06	1.04264e+06	-	-
Zmjn001813	160.074	C7H12O4	[M-H]-	Pimelic acid*	Organic acids	Organic acids	111-16-0	362427	382290	320333	346045	336510	386495	C02656	ko00780,ko01100,ko01240
MWS00204g	103.063	C4H9NO2	[M+H]+	N-Ethylglycine*	Amino acids and derivatives	Amino acids and derivatives	627-01-0	2.34076e+07	2.57392e+07	2.56869e+07	2.38823e+07	2.54919e+07	2.57594e+07	-	-
pme3033	103.063	C4H9NO2	[M+H]+	N,N-Dimethylglycine*	Amino acids and derivatives	Amino acids and derivatives	1118-68-9	2.34076e+07	2.57392e+07	2.56869e+07	2.38823e+07	2.54919e+07	2.57594e+07	C01026	ko00260,ko01100
Lmsn015919	659.861	C6H18O24P6	[M-H]-	Phytic acid	Organic acids	Organic acids	83-86-3	166328	149964	156619	156978	149350	154659	C01204	ko00562,ko01100,ko04070
mws0668	284.076	C10H12N4O6	[M-H]-	Xanthosine	Nucleotides and derivatives	Nucleotides and derivatives	146-80-5	6.84327e+06	4.16024e+06	6.48786e+06	1.72125e+07	1.44881e+07	1.42104e+07	C01762	ko00230,ko00232,ko01100,ko01110,ko01232,ko02010
Zblp002839	166.063	C9H10O3	[M+H]+	3-(3-Hydroxyphenyl)-propionic acid	Phenolic acids	Phenolic acids	621-54-5	421157	522653	441101	515889	533950	670072	C11457	ko00360,ko01100
Lmhp009890	545.348	C28H52NO7P	[M+H]+	LysoPC 20:3	Lipids	LPC	1199257-41-4	632926	559992	630384	559374	303562	324357	-	-
pmp001251	519.332	C26H50NO7P	[M+H]+	LysoPC 18:2(2n isomer)	Lipids	LPC	-	3.75117e+06	3.75242e+06	3.89722e+06	3.74257e+06	4.45714e+06	4.38891e+06	-	-
Lacp005409	298.084	C17H14O5	[M+H]+	MelimesSanol C	Lignans and Coumarins	Coumarins	-	809843	944518	880555	753578	668963	730512	-	-
MW0144612	434.184	C17H30N4O7S	[M-H]-	Ala-Ile-Cys-Glu	Amino acids and derivatives	Amino acids and derivatives	-	8.38235e+06	7.83159e+06	7.92754e+06	7.10588e+06	7.19864e+06	7.58814e+06	-	-
MWS201442	266.127	C13H18N2O4	[M+H]+	Phe-Thr	Amino acids and derivatives	Amino acids and derivatives	51352-44-4	805237	983793	920007	585457	628775	609572	-	-
mws0609	345.047	C10H12N5O7P	[M-H]-	Guanosine 3',5'-cyclic monophosphate	Nucleotides and derivatives	Nucleotides and derivatives	7665-99-8	2.51749e+06	2.56563e+06	2.65567e+06	380226	316936	376562	C00942	ko00230,ko01100
pme2529	164.069	C6H12O5	[M-H]-	1,5-Anhydro-D-glucitol	Others	Saccharides	154-58-5	538282	573140	1.14223e+06	415121	428914	500692	C07326	-
pmb2979	550.132	C25H26O14	[M-H]-	Hesperetin-7-O-(6''-malonyl)glucoside	Flavonoids	Flavanones	-	649895	586910	692993	911862	839157	958374	-	-
Jmwn002620	342.095	C15H18O9	[M-H]-	Vanillic Acid-4-O-Glucuronide	Phenolic acids	Phenolic acids	-	263725	226173	236183	242163	313529	256636	-	-
pmb0382	338.079	C19H14O6	[M+H]+	O-Feruloyl 4-hydroxycoumarin	Lignans and Coumarins	Coumarins	-	914120	978179	777197	824969	1.37155e+06	1.21646e+06	-	-
MWSslk164	322.12	C20H18O4	[M+H]+	Neobavaisoflavone	Flavonoids	Isoflavones	41060-15-5	294367	266227	312406	384372	263679	219797	-	-
mws0884	329.053	C10H12N5O6P	[M-H]-	Cyclic 3',5'-Adenylic acid	Nucleotides and derivatives	Nucleotides and derivatives	60-92-4	497454	510348	504809	96507.2	80442.8	91704	C00575	ko00230,ko01100
Walp007188	333.288	C18H39NO4	[M+H]+	2-Aminooctadecane-1,5,7,17-tetraol	Lipids	Sphingolipids	-	116933	96005.8	91479.8	77037.4	89475	93830.6	-	-
pme3207	142.027	C6H6O4	[M-H]-	Muconic acid	Organic acids	Organic acids	1119-72-8	1.3357e+07	1.30835e+07	1.34161e+07	1.37858e+07	1.36938e+07	1.24187e+07	C02480	ko01100
mws0629	280.106	C13H16N2O5	[M+H]+	L-Aspartyl-L-Phenylalanine	Amino acids and derivatives	Amino acids and derivatives	13433-09-5	2.45888e+06	2.81435e+06	2.8324e+06	2.46906e+06	2.66502e+06	2.51566e+06	-	-
pme0519	342.116	C12H22O11	[M-H]-	D-Sucrose*	Others	Saccharides	57-50-1	456182	484020	481539	3.90331e+06	3.13898e+06	4.437e+06	C00089	ko00052,ko00500,ko01100,ko01110,ko02010
Lmyn002435	416.168	C19H28O10	[M-H]-	Hydrangeifolin I	Phenolic acids	Phenolic acids	-	3.22158e+06	2.80476e+06	3.39348e+06	2.68765e+06	3.06208e+06	2.50453e+06	-	-
mws0458	152.047	C8H8O3	[M-H]-	Vanillin; 4-Hydroxy-3-Methoxybenzaldehyde*	Phenolic acids	Phenolic acids	121-33-5	376925	364842	438476	331444	294353	400230	C00755	ko01100,ko01110
Zmgn004894	152.047	C8H8O3	[M-H]-	Methyl 4-hydroxybenzoate*	Phenolic acids	Phenolic acids	99-76-3	376925	364842	438476	331444	294353	400230	-	-
Wagp006039	182.071	C6H15O4P	[M+H]+	2-Hexylphosphoric Acid	Others	Others	-	380361	401802	386013	478780	442196	363411	-	-
Lmyn012331	282.256	C18H34O2	[M-H]-	Petroselinic acid*	Lipids	Free fatty acids	593-39-5	3.75771e+06	4.1866e+06	4.05584e+06	9.404e+06	1.04615e+07	1.07332e+07	C08363	-
pmd0136	523.364	C26H54NO7P	[M+H]+	LysoPC 18:0(2n isomer)	Lipids	LPC	-	1.1384e+07	9.76476e+06	9.84284e+06	1.22845e+07	1.06146e+07	9.85601e+06	-	-
MWSmce203	342.116	C12H22O11	[M-H]-	D-Cellobiose	Others	Saccharides	528-50-7	14484.3	19592.7	13520	69492.2	73892.9	65146.8	-	-
MW0158117	466.185	C24H26N4O6	[M+H]+	Trp-Asp-Phe	Amino acids and derivatives	Amino acids and derivatives	-	290843	369536	378041	192841	194388	179990	-	-
pme1178	283.092	C10H13N5O5	[M+H]+	Guanosine	Nucleotides and derivatives	Nucleotides and derivatives	118-00-3	1.10141e+07	1.58831e+07	1.45422e+07	1.1355e+07	9.89937e+06	1.05275e+07	C00387	ko00230,ko01100,ko01232,ko02010
mws4516	129.043	C5H7NO3	[M+H]+	Pyroglutamic acid	Amino acids and derivatives	Amino acids and derivatives	4042-36-8	2.81791e+06	2.8751e+06	3.29601e+06	3.31475e+06	2.99041e+06	3.13907e+06	-	-
pmb0142	164.047	C9H8O3	[M+H]+	Caffeic aldehyde	Phenolic acids	Phenolic acids	141632-15-7	982796	1.06964e+06	1.05607e+06	1.10057e+06	1.12049e+06	1.1312e+06	C10945	ko00940,ko01110
Hmhp001812	281.112	C11H15N5O4	[M+H]+	2'-O-Methyladenosine	Nucleotides and derivatives	Nucleotides and derivatives	2140-79-6	1.52502e+06	1.70826e+06	1.76115e+06	1.49772e+06	1.43474e+06	1.42186e+06	-	-
Lmyn003028	432.163	C19H28O11	[M-H]-	Benzyl-β-gentiobioside	Phenolic acids	Phenolic acids	56775-64-5	123567	114755	132916	160983	162545	189537	-	-
pme0282	166.027	C8H6O4	[M-H]-	Phthalic acid	Phenolic acids	Phenolic acids	88-99-3	772151	794623	823787	655050	622178	753722	C01606	ko01100,ko02010
Wmzn000227	146.058	C6H10O4	[M-H]-	2,2-Dimethylsuccinic acid	Organic acids	Organic acids	597-43-3	19353.5	16922.9	19790.7	50125.4	50574.1	50134.9	-	-
Zmhn003059	284.068	C16H12O5	[M-H]-	Emodin-1-methyl ether	Quinones	Anthraquinone	-	145433	125090	168221	147513	140344	154039	-	-
Zmhn001420	166.027	C8H6O4	[M-H]-	5,7-Dihydroxy-1(3H)-isobenzofuranone	Phenolic acids	Phenolic acids	27979-58-4	477879	449518	447437	475061	460210	469211	-	-
Lhmp122023	440.096	C19H20O12	[M+H]+	3-O-caffeoyl malonyl quinic acid	Others	Others	-	1.45518e+06	2.1405e+06	2.13657e+06	1.48784e+06	1.80282e+06	1.94406e+06	-	-
pme1841	102.116	C5H14N2	[M+H]+	Cadaverine	Alkaloids	Alkaloids	462-94-2	117289	124703	99013.6	116981	119073	127671	C01672	ko00310,ko00470,ko00480,ko00960,ko01100,ko01110
Lmyn002403	314.1	C14H18O8	[M-H]-	Mandelic acid-β-glucoside	Organic acids	Organic acids	-	437475	308510	419715	509508	329120	455903	-	-
Lmbn005487	314.246	C18H34O4	[M-H]-	12,13-DHOME; (9Z)-12,13-Dihydroxyoctadec-9-enoic acid	Lipids	Free fatty acids	263399-35-5	118267	119801	127121	137768	133643	133654	C14829	ko00591
pmb2987	488.132	C24H24O11	[M-H]-	Acacetin-7-O-(6''-O-acetyl)glucoside	Flavonoids	Flavones	-	39224	43146.7	40316.2	17810.7	18759.7	23324.4	-	-
pmb0673	402.095	C20H18O9	[M+H]+	Apigenin-6-C-arabinoside	Flavonoids	Flavones	-	49174.7	28937.9	64707.6	33340	44451.1	33992.5	-	-
pmb0532	348.047	C10H13N4O8P	[M+H]+	Inosine 5'-monophosphate	Nucleotides and derivatives	Nucleotides and derivatives	131-99-7	798252	631503	835400	964810	794995	956123	C00130	ko00230,ko01100,ko01110,ko01232,ko01240
MWSmce250	188.084	C12H12O2	[M+H]+	Butylidenephthalide	Others	Lactones	72917-31-8	773339	718953	707469	594167	531079	533275	C16924	-
pme1173	136.038	C5H4N4O	[M+H]+	Allopurinol	Nucleotides and derivatives	Nucleotides and derivatives	315-30-0	1.51316e+06	1.64567e+06	1.75399e+06	1.44805e+07	1.78452e+07	1.00582e+07	-	-
Lmyp003387	191.058	C10H9NO3	[M+H]+	2-Oxo-3,4-dihydro-1H-quinoline-3-carboxylic acid	Alkaloids	Quinoline alkaloids	246867-17-4	2.07268e+06	2.45568e+06	2.69313e+06	2.89797e+06	2.85437e+06	2.81513e+06	-	-
Lmmn002179	314.1	C14H18O8	[M-H]-	Methylsalicylate-2-O-glucoside	Phenolic acids	Phenolic acids	10019-60-0	89722.6	100480	116159	97924.2	100823	97829.9	-	-
mws0117	182.058	C9H10O4	[M-H]-	Homovanillic acid; 4-Hydroxy-3-methoxyphenylacetic acid	Phenolic acids	Phenolic acids	306-08-1	24528.9	40354	30634.8	25217.5	15568.4	32083.6	C05582	ko00350,ko01100
mws1299	448.101	C21H20O11	[M+H]+	Luteolin-8-C-glucoside (Orientin)	Flavonoids	Flavones	28608-75-5	2.29083e+07	2.06623e+07	2.00958e+07	2.58046e+07	2.3466e+07	2.62768e+07	C10114	-
Walp008102	301.298	C18H39NO2	[M+H]+	2-Aminooctadecane-1,4-diol	Lipids	Sphingolipids	-	262522	355947	389610	266680	280659	294647	-	-
Zblp004317	205.074	C11H11NO3	[M+H]+	(S)-3-(2-oxopropyl)-3-hydroxyindolin-2-one	Alkaloids	Plumerane	-	1.93672e+07	1.93762e+07	2.07682e+07	2.22597e+07	2.06355e+07	2.10698e+07	-	-
Hmgp002327	187.063	C11H9O2N	[M+H]+	3-amino-2-naphthoic acid	Alkaloids	Alkaloids	-	7.83075e+06	8.44081e+06	8.27312e+06	6.56906e+06	6.81068e+06	7.35125e+06	-	-
MW0114092	326.1	C15H18O8	[M-H]-	cis-coumarinic acid-beta-D-glucoside	Benzene and substituted derivatives	Benzene and substituted derivatives	2446-60-8	5.46711e+06	5.71533e+06	5.74182e+06	3.84542e+06	3.8501e+06	4.2874e+06	C05839	ko00999,ko01110
MWS201434	268.154	C12H20N4O3	[M+H]+	Ile-His	Amino acids and derivatives	Amino acids and derivatives	97284-12-3	120519	142548	139505	63950	73447.7	68263.1	-	-
Wasn006585	448.231	C21H36O10	[M-H]-	Geranyl 3-O-xylopyranosyl-glucopyranoside*	Others	Others	-	8.0145e+06	9.29544e+06	9.26893e+06	8.83288e+06	8.83796e+06	1.0248e+07	-	-
Zmgn000447	185.993	C3H7O7P	[M-H]-	3-Phospho-D-glyceric acid	Others	Saccharides	820-11-1	942559	1.11897e+06	1.07385e+06	1.10225e+06	946652	1.27718e+06	C00197	ko00010,ko00030,ko00260,ko00270,ko00561,ko00630,ko00710,ko01100,ko01110,ko01200,ko01230,ko01240
MW0007844	180.042	C9H8O4	[M+CH3COO]-	2-(Methoxycarbonyl)benzoic acid	Benzene and substituted derivatives	Benzene and substituted derivatives	4376-18-5	2.2673e+06	2.6176e+06	2.66783e+06	2.09266e+06	1.95842e+06	2.39479e+06	-	-
Lmhn003373	254.043	C11H10O7	[M-H]-	4-Hydroxybenzoylmalic acid	Phenolic acids	Phenolic acids	-	125419	182901	170727	131071	114358	149985	-	-
Zmcn004806	756.19	C36H36O18	[M-H]-	kaempferol-3-p-coumaroyldiglucoside	Flavonoids	Flavonols	-	359975	447627	435152	362476	367985	374244	-	-
Lagp005097	546.137	C26H26O13	[M+H]+	4,6-Dimethoxyisoflavone-7-O-glucoside*	Flavonoids	Isoflavones	-	2.54655e+07	2.37798e+07	2.77557e+07	1.80466e+07	2.00846e+07	2.00272e+07	-	-
pmb2507	214.024	C5H11O7P	[M-H]-	2-Deoxyribose-1-phosphate	Nucleotides and derivatives	Nucleotides and derivatives	17210-42-3	161724	354968	314308	405715	180051	542109	C00672	ko00030,ko00240,ko01100
pme2617	165.046	C5H11NO3S	[M+H]+	L-Methionine Sulfoxide	Amino acids and derivatives	Amino acids and derivatives	3226-65-1	1.62631e+06	1.72696e+06	1.62967e+06	732378	686303	1.3695e+06	C02989	ko00270,ko01100
Lsjp211255	440.365	C30H48O2	[M+H]+	1-Hydroxylup-20(29)-en-3-one (Glochidonol)	Terpenoids	Triterpene	23963-54-4	3.66698e+06	5.92201e+06	2.85042e+06	3.54424e+06	2.49235e+06	2.85766e+06	-	-
pme2266	244.088	C10H16N2O3S	[M+H]+	Biotin	Others	Vitamin	58-85-5	3.28603e+06	3.11086e+06	3.18811e+06	2.32671e+06	2.57948e+06	2.75464e+06	C00120	ko00780,ko01100,ko01240,ko02010
Lmbn001676	146.058	C6H10O4	[M-H]-	3-Hydroxy-3-Methyl-2-Oxopentanoic Acid	Organic acids	Organic acids	-	102184	117803	118343	121376	149269	128347	C14463	ko00290,ko01110,ko01210
pmb3068	338.1	C16H18O8	[M-H]-	1-O-p-Coumaroylquinic acid	Phenolic acids	Phenolic acids	-	6.74846e+06	7.60684e+06	6.40697e+06	6.737e+06	6.32627e+06	6.45039e+06	-	-
MWS0434	288.209	C19H28O2	[M-H]-	Trans-dehydrorosinone	Others	Ketone compounds	53-43-0	66170.7	41242	61709.9	59915.1	53505.2	54519.3	-	-
pme2589	160.037	C6H8O5	[M-H]-	2-Oxoadipic acid	Organic acids	Organic acids	3184-35-8	317661	349392	332603	314227	275061	344150	C00322	ko00300,ko00310,ko00380,ko01100,ko01110,ko01210,ko01230,ko01240
Zmjn003263	192.042	C10H8O4	[M-H]-	6,8-Dihydroxy-3-methylisocoumarin*	Lignans and Coumarins	Coumarins	1204-37-1	35888.4	29350.3	37474.9	41120.6	45157.6	36745.7	C03830	-
MWS0552	240.209	C15H28O2	[M-H]-	Cis-10-Pentadecenoic Acid(C15:1)	Lipids	Free fatty acids	84743-29-3	59425.9	46320.2	66551.5	21104.3	54427.5	68097.1	-	-
Jmwn002057	478.169	C20H30O13	[M-H]-	2-(3-β-D-glucopyranosyloxy-4-hydroxyphenyl)ethanol-1-O-β-D-glucopyranoside	Phenolic acids	Phenolic acids	-	65475	62563.1	64086.3	67271.9	66336.6	64758.1	-	-
Hmyn001360	300.136	C18H20O4	[M-H]-	Doitungbiphenyl A	Phenolic acids	Phenolic acids	-	191890	175927	181498	187276	169267	212532	-	-
pmb0813	175.063	C10H9NO2	[M+H]+	1-Methoxyindole-3-carbaldehyde	Alkaloids	Plumerane	67282-55-7	304655	417185	389542	348332	558554	416414	-	-
MWS2032	136.064	C7H8N2O	[M+H]+	6-Methylnicotinamide	Alkaloids	Pyridine alkaloids	6960-22-1	271495	199870	293771	556247	562523	562699	-	-
mws0267	106.027	C3H6O4	[M-H]-	DL-Glyceric Acid	Organic acids	Organic acids	473-81-4	340106	870360	451371	398196	364788	495072	C00258	ko00030,ko00260,ko00561,ko00630,ko01100,ko01110,ko01200
MW0157911	206.09	C7H14N2O5	[M+H]+	Thr-Ser	Amino acids and derivatives	Amino acids and derivatives	61043-86-5	1.21959e+06	1.04659e+06	1.48271e+06	1.19332e+06	1.12061e+06	1.16251e+06	-	-
MW0009881	192.115	C12H16O2	[M+H]+	Tert-butyl 4-methylbenzoate	Benzene and substituted derivatives	Benzene and substituted derivatives	-	1.39349e+06	1.10476e+06	1.28312e+06	1.04167e+06	1.02863e+06	1.01723e+06	-	-
pme2268	137.048	C7H7NO2	[M+H]+	Trigonelline	Alkaloids	Pyridine alkaloids	535-83-1	2.38058e+06	2.40077e+06	2.66532e+06	2.24283e+06	2.33089e+06	2.13809e+06	C01004	ko00760
mws0018	202.216	C10H26N4	[M+H]+	Spermine	Alkaloids	Alkaloids	71-44-3	657983	667924	674077	664965	659322	675761	C00750	ko00330,ko00410,ko00480,ko00770,ko01100,ko01240
Zmyn000108	210.038	C6H10O8	[M-H]-	D-Saccharic acid	Others	Saccharides	87-73-0	4.76068e+06	6.34106e+06	5.51171e+06	4.10642e+06	4.0012e+06	3.99582e+06	C00818	ko00053,ko01100
Lmhn003240	238.048	C11H10O6	[M-H]-	Benzoylmalic acid	Phenolic acids	Phenolic acids	22138-51-8	1.19263e+07	9.86507e+06	1.25344e+07	8.40905e+06	9.58653e+06	9.2998e+06	-	-
pma1751	285.085	C12H15NO7	[M+H]+	N-(beta-D-Glucosyl)nicotinate	Others	Vitamin	-	92090	159382	155140	248879	195677	247359	-	-
MWSmce707	132.079	C6H12O3	[M+H]+	Ethyl 3-hydroxybutyrate	Organic acids	Organic acids	5405-41-4	444071	404030	439899	430087	382661	312770	-	-
MWS00411g	161.069	C6H11NO4	[M+H]+	L-2-Aminoadipate	Amino acids and derivatives	Amino acids and derivatives	1118-90-7	1.52219e+06	1.46772e+06	1.62727e+06	662308	675514	657352	-	-
Zmzn000079	200.009	C4H9O7P	[M-H]-	D-Erythrose-4-phosphate	Others	Saccharides	585-18-2	150830	136530	146705	294773	352545	299418	C00279	ko00030,ko00400,ko00710,ko00750,ko01100,ko01110,ko01200,ko01230,ko01240
Lmhp002031	244.179	C12H24N2O3	[M+H]+	L-Leucyl-L-Leucine	Amino acids and derivatives	Amino acids and derivatives	3303-31-9	1.3381e+06	1.76708e+06	1.63568e+06	1.24475e+06	1.17568e+06	1.08441e+06	-	-
MW0155116	442.185	C22H26N4O6	[M+H]+	Phe-Asn-Tyr	Amino acids and derivatives	Amino acids and derivatives	-	5.23237e+06	5.61636e+06	6.02807e+06	5.80881e+06	5.51873e+06	5.89003e+06	-	-
MWS0559	162.053	C6H10O5	[M-H]-	1,6-anhydro-β-D-glucose	Others	Saccharides	498-07-7	98942.7	132729	105971	115350	117726	122886	-	-
Lmhp007598	533.348	C27H52NO7P	[M+H]+	LysoPC 19:2(2n isomer)	Lipids	LPC	-	9.17111e+06	1.07496e+07	1.03635e+07	5.58201e+06	5.24335e+06	5.30742e+06	-	-
pmn001694	330.241	C18H34O5	[M-H]-	9,10,13-Trihydroxy-11-Octadecenoic Acid	Lipids	Free fatty acids	29907-57-1	517295	631805	597817	445579	444815	506317	C14835	ko00591
MW0157791	402.19	C20H26N4O5	[M+H]+	Thr-Pro-Trp	Amino acids and derivatives	Amino acids and derivatives	-	170554	263243	258782	206577	207702	258925	-	-
mws0601	111.032	C5H5NO2	[M-H]-	Pyrrole-2-carboxylic acid	Organic acids	Organic acids	634-97-9	217669	206201	225015	208454	202039	223789	C05942	ko00470
mws1090	260.03	C6H13O9P	[M-H]-	Glucose-1-phosphate*	Others	Saccharides	59-56-3	1.57045e+06	1.29808e+06	1.62892e+06	7.95134e+06	8.57689e+06	7.29416e+06	C00103	ko00010,ko00040,ko00052,ko00500,ko00520,ko00561,ko01100,ko01110,ko01240,ko01250
pma6218	418.126	C21H22O9	[M+H]+	O-MethylNaringenin-8-C-arabinoside	Flavonoids	Flavanones	-	583558	525287	633521	573137	565745	598342	-	-
MWS1844	202.136	C14H18O	[M+H]+	2-Pentyl-3-phenyl-2-propenal	Others	Aldehyde compounds	122-40-7	160266	150067	148977	154554	160187	138953	C12288	-
Zmpn000199	210.038	C6H10O8	[M-H]-	D-Galactaric acid	Others	Saccharides	526-99-8	5.57334e+06	6.07881e+06	6.46411e+06	4.79584e+06	4.49825e+06	4.23955e+06	C00879	ko00053,ko01100
pmb0608	548.117	C25H24O14	[M+H]+	Chrysoeriol-7-O-(6''-malonyl)glucoside	Flavonoids	Flavones	-	1.94388e+06	2.22341e+06	1.99638e+06	2.02759e+06	1.60508e+06	1.71562e+06	-	-
pmn001702	462.08	C21H18O12	[M-H]-	Tetahydroxyflavone-7-O-glucuronide*	Flavonoids	Flavones	-	66040.7	78699	68340.7	63835	68818.5	74571.2	-	-
mws1297	270.11	C13H18O6	[M-H]-	Benzyl glucoside	Phenolic acids	Phenolic acids	4304-12-5	231259	280568	281552	193527	232223	239087	-	-
MW0105037	188.141	C10H20O3	[M+Na]+	3-Hydroxydecanoic acid*	Organic acids	Organic acids	14292-26-3	388870	401245	348385	256829	245881	279303	-	-
MW0158210	521.21	C27H31N5O4S1	[M+H]+	Trp-Met-Trp	Amino acids and derivatives	Amino acids and derivatives	-	7.41564e+06	6.73611e+06	6.92001e+06	7.29825e+06	6.89435e+06	6.55239e+06	-	-
pme3337	383.108	C14H17N5O8	[M+H]+	Succinyladenosine	Nucleotides and derivatives	Nucleotides and derivatives	4542-23-8	1.54336e+07	1.78236e+07	1.59502e+07	1.73995e+07	1.78483e+07	1.60095e+07	-	-
Lmhp009802	503.301	C25H46NO7P	[M+H]+	LysoPE 20:3(2n isomer)	Lipids	LPE	-	67774.6	78766.1	77111	98494	98422.7	80478.1	-	-
MWS201455	261.132	C10H19N3O5	[M+H]+	Asp-Lys	Amino acids and derivatives	Amino acids and derivatives	5891-51-0	255381	452261	392541	395248	410386	416755	-	-
Zmhn001905	448.101	C21H20O11	[M-H]-	HydroxyAloe-emodin-8-O-glucoside	Quinones	Anthraquinone	-	7.51706e+06	7.27254e+06	7.76882e+06	1.13251e+07	1.17179e+07	1.20985e+07	-	-
mws0943	152.059	C7H8N2O2	[M-H]-	1,4-Dihydro-1-Methyl-4-oxo-3-pyridinecarboxamide	Alkaloids	Pyridine alkaloids	769-49-3	77071.2	78916.2	59158.6	50088.7	55853	47883.4	C05843	ko00760,ko01100
Lmln001951	596.138	C26H28O16	[M-H]-	Quercetin-3-O-(6''-O-arabinosyl)glucoside	Flavonoids	Flavonols	-	29071.8	11521.4	18817.5	21280.8	14450.4	9670.47	-	-
pmp000588	548.117	C25H24O14	[M+H]+	Diosmetin-7-O-(6''-malonyl)glucoside	Flavonoids	Flavones	-	2.72118e+06	3.32077e+06	3.92931e+06	2.87942e+06	3.04221e+06	2.91361e+06	-	-
Wbmp003697	208.146	C13H20O2	[M+H]+	(R)-3-(3'-Hydroxybutyl)-2,4,4-trimethylcyclohexa-2,5-dienone	Terpenoids	Sesquiterpenoids	-	3.61929e+06	3.74559e+06	3.97343e+06	3.4474e+06	3.1338e+06	3.10639e+06	-	-
ZINC1571216	154.136	C10H18O	[M-H]-	2-Decenal	Others	Aldehyde compounds	3913-71-1	504519	503713	474727	376090	355557	389195	-	-
MWS20987	173.116	C7H15N3O2	[M+H]+	N5-(1-Iminoethyl)-L-ornithine	Amino acids and derivatives	Amino acids and derivatives	36889-13-1	256324	314292	302947	319358	285022	324263	-	-
Lmcp002302	311.123	C12H17N5O5	[M+H]+	N6-(2-Hydroxyethyl)adenosine*	Nucleotides and derivatives	Nucleotides and derivatives	4338-48-1	1.00443e+06	903352	1.09773e+06	293744	256613	306556	-	-
Zmhn002227	386.121	C17H22O10	[M-H]-	4-O-Glucosyl-sinapate	Phenolic acids	Phenolic acids	-	195039	290555	247806	330664	328832	293590	C02919	-
Lmbn013410	206.167	C14H22O	[M-H]-	2,4-Di-Tert-Butylphenol*	Phenolic acids	Phenolic acids	96-76-4	109867	132906	179058	186668	177128	166202	-	-
Lmln010063	206.167	C14H22O	[M-H]-	2,6-Di-tert-butylphenol*	Phenolic acids	Phenolic acids	128-39-2	109867	132906	179058	186668	177128	166202	-	-
Lmrj001341	184.085	C8H12N2O3	[M+H]+	Cyclo(Ser-Pro)	Amino acids and derivatives	Amino acids and derivatives	-	233463	484582	237724	276493	340840	294940	-	-
MW0155948	333.136	C13H23N3O5S1	[M+H]+	Pro-Met-Ser	Amino acids and derivatives	Amino acids and derivatives	-	547603	738475	696651	386402	367657	495520	-	-
Hmmn002544	356.111	C16H20O9	[M-H]-	Ferulic acid-4-O-glucoside	Phenolic acids	Phenolic acids	117405-51-3	107186	114471	76688.4	110646	128770	154364	-	-
mws0036	610.19	C28H34O15	[M-H]-	Hesperetin-7-O-rutinoside (Hesperidin)*	Flavonoids	Flavanones	520-26-3	97172.3	116400	93207.9	92236	108123	102603	C09755	-
pmb0863	491.301	C24H46NO7P	[M+H]+	LysoPC 16:2(2n isomer)	Lipids	LPC	-	2.10511e+06	3.68222e+06	3.69475e+06	827544	772901	806580	-	-
MWS201483	278.127	C14H18N2O4	[M+H]+	Phe-Hyp	Amino acids and derivatives	Amino acids and derivatives	90965-82-5	307963	296726	287381	297912	274246	300720	-	-
pme0122	188.116	C8H16N2O3	[M+H]+	N6-Acetyl-L-lysine	Amino acids and derivatives	Amino acids and derivatives	692-04-6	2.27276e+06	2.46365e+06	2.51499e+06	1.21531e+06	1.11358e+06	1.09971e+06	C02727	ko00310,ko01100
Zmbp002117	175.063	C10H9NO2	[M+H]+	1-Methoxy-3-indolealdehyde	Alkaloids	Plumerane	-	177624	79545.8	213224	111339	111705	84493.5	-	-
Lmdp002381	226.084	C11H14O5	[M+H]+	Genipin	Terpenoids	Monoterpenoids	6902-77-8	2.23052e+07	2.35704e+07	2.60809e+07	2.22476e+07	2.27684e+07	2.20057e+07	C09780	-
Lmgn000224	146.022	C5H6O5	[M-H]-	2-Methyl-3-oxosuccinic acid	Organic acids	Organic acids	-	35057.2	27293	50015	68287.4	94760.3	89092.6	C06030	ko00660
Lmdp003146	166.099	C10H14O2	[M+H]+	Rhododendrol*	Phenolic acids	Phenolic acids	501-96-2	1.36938e+06	1.33618e+06	1.35918e+06	927586	1.00685e+06	1.93392e+06	-	-
mws0047	578.164	C27H30O14	[M+H]+	Apigenin-7-O-neohesperidoside (Rhoifolin)	Flavonoids	Flavones	17306-46-6	143036	206739	2.23795e+06	215413	1.13915e+06	62278	C12627	ko00944
pme2596	183.053	C8H9NO4	[M+H]+	4-Pyridoxic acid	Others	Vitamin	82-82-6	1.42709e+06	1.42365e+06	1.39994e+06	957280	917950	960511	C00847	ko00750,ko01100
MW0144476	558.313	C23H42N8O8	[M+H]+	Ala-Arg-Leu-Glu-Ala	Amino acids and derivatives	Amino acids and derivatives	-	149550	186140	208111	128144	145116	117856	-	-
pme3504	430.126	C22H22O9	[M+H]+	Formononetin-7-O-glucoside (Ononin)*	Flavonoids	Isoflavones	486-62-4	6.89209e+06	7.03025e+06	7.46607e+06	5.32322e+06	5.36602e+06	4.95995e+06	C10509	ko00943
Cmdn000784	168.028	C5H4N4O3	[M-H]-	Uric acid	Nucleotides and derivatives	Nucleotides and derivatives	69-93-2	1.26098e+06	1.04704e+06	1.22884e+06	961348	762255	815414	-	-
mws1333	342.116	C12H22O11	[M-H]-	Melibiose	Others	Saccharides	585-99-9	207895	243110	297681	1.75699e+06	1.68136e+06	1.71851e+06	C05402	ko00052,ko01100,ko02010
Labp005025	534.137	C25H26O13	[M+H]+	Malonyl isoSakuranin	Flavonoids	Flavanones	-	7.17062e+06	8.53306e+06	7.94493e+06	1.23692e+07	1.25412e+07	1.24134e+07	-	-
mws0863	214.024	C5H11O7P	[M-H]-	2-Deoxyribose-5'-phosphate	Nucleotides and derivatives	Nucleotides and derivatives	102916-66-5	106284	201345	114709	246778	112531	167965	C00673	ko00030,ko01100
Wasn002902	356.074	C15H16O10	[M-H]-	O-p-Coumaroylgalactaric acid	Phenolic acids	Phenolic acids	-	5.00322e+07	5.6518e+07	5.32341e+07	4.33004e+07	4.2958e+07	4.3666e+07	-	-
MWSmce274	124.052	C7H8O2	[M-H]-	Salicyl Alcohol	Phenolic acids	Phenolic acids	90-01-7	462072	424403	477958	420741	391175	425796	C02323	-
Lmdp003994	460.137	C23H24O10	[M+H]+	6,4'-Dimethoxyisoflavone-7-O-glucoside (Wistin)	Flavonoids	Isoflavones	19046-26-5	236529	194614	301530	211532	160657	142367	-	-
MWSmce165	166.084	C6H14O5	[M-H]-	L-Fucitol	Others	Saccharides	13074-06-1	778271	802214	987618	786679	900709	826350	-	-
Zmsp00487	158.044	C4H6N4O3	[M+H]+	Allantoin	Organic acids	Organic acids	97-59-6	204177	419948	454626	168191	385974	391649	C01551	-
Lmsp004632	286.048	C15H10O6	[M+H]+	Scutellarein (5,6,7,4'-Tetrahydroxyflavone)	Flavonoids	Flavones	529-53-3	1.44516e+07	1.26083e+07	1.58954e+07	1.52003e+07	1.41807e+07	1.43788e+07	C10184	-
pmp001227	192.115	C12H16O2	[M+H]+	Senkyunolide A	Others	Lactones	63038-10-8	689671	569908	721414	612518	551550	603288	C17853	-
Lmnn102603	388.173	C18H28O9	[M-H]-	Nuezhengalaside	Terpenoids	Monoterpenoids	-	359921	387411	305473	270158	296249	296632	-	-
Wasn005803	492.127	C23H24O12	[M-H]-	Protocatechuic acid 4-O-(6''-O-Feruloyl)Glucoside	Phenolic acids	Phenolic acids	-	524101	535551	559995	535127	498541	509102	-	-
mws0982	125.095	C6H11N3	[M+H]+	1-Methylhistamine	Alkaloids	Alkaloids	501-75-7	96910.3	113252	100398	93074.8	98271.2	108113	C05127	ko00340,ko01100
pmb0426	218.142	C13H18N2O	[M+H]+	N,N-Dimethyl-5-methoxytryptamine	Alkaloids	Plumerane	1019-45-0	736521	865666	793679	802764	776579	813040	C08309	-
mws0179	368.111	C17H20O9	[M-H]-	Chlorogenic acid methyl ester	Phenolic acids	Phenolic acids	29708-87-0	44048.8	48214.9	49677.7	24298.5	27104.7	48239.3	-	-
MWS4309	261.111	C13H15N3O3	[M+H]+	Glycyl-tryptophan	Amino acids and derivatives	Amino acids and derivatives	2390-74-1	734706	798507	802683	627501	707780	666152	-	-
pmp001230	278.152	C16H22O4	[M+H]+	Senkyunolide M	Others	Lactones	146986-60-9	1.95748e+06	3.20782e+06	3.24683e+06	1.86755e+06	839279	1.64987e+06	-	-
MWSmce083	208.074	C11H12O4	[M-H]-	Ferulic acid methyl ester	Phenolic acids	Phenolic acids	2309-07-1	49732.5	40047.9	46483.7	65432.3	71930.2	79408	-	-
Hmhn002787	444.2	C21H32O10	[M-H]-	(1'R,3R,5R,8'S)-Dihydrophaseic acid-O-β-D-glucoside	Phenolic acids	Phenolic acids	-	185356	166346	160406	156328	134546	158129	-	-
MW0158282	459.259	C22H33N7O4	[M+H]+	Trp-Val-Arg	Amino acids and derivatives	Amino acids and derivatives	-	373762	375359	508064	774037	554296	426582	-	-
pmn001420	342.095	C15H18O9	[M-H]-	1-O-Caffeoyl-β-D-glucose	Phenolic acids	Phenolic acids	14364-08-0	1.24578e+07	1.18695e+07	1.06034e+07	1.30127e+07	1.21954e+07	1.35893e+07	C10433	-
pme3011	103.063	C4H9NO2	[M+H]+	γ-Aminobutyric acid	Organic acids	Organic acids	56-12-2	2.02588e+06	1.72075e+06	1.89421e+06	1.09051e+06	1.04321e+06	955992	C00334	ko00250,ko00330,ko00410,ko00650,ko00760,ko01100
MW0130100	306.074	C15H14O7	[M-H]-	Gallocatechol	Benzene and substituted derivatives	Benzene and substituted derivatives	-	8.87829e+07	9.64143e+07	9.33629e+07	7.16657e+07	6.95391e+07	8.79028e+07	-	-
mws2212	180.042	C9H8O4	[M-H]-	Caffeic acid	Phenolic acids	Phenolic acids	331-39-5	725448	688262	738404	1.26069e+06	1.2359e+06	1.36604e+06	C01197	ko00940,ko01100,ko01110
MWSslk094	594.137	C30H26O13	[M-H]-	Proanthocyanidins	Tannins	Proanthocyanidins	20347-71-1	181447	181576	264151	155839	261156	179740	-	-
mws0133	122.048	C6H6N2O	[M+H]+	Nicotinamide	Others	Vitamin	98-92-0	4.97025e+06	5.26567e+06	5.45272e+06	4.50079e+06	4.76981e+06	4.31402e+06	C00153	ko00760,ko01100,ko01240
Zbsp003876	168.042	C8H8O4	[M+H]+	2,6-Dimethoxy-1,4-benzoquinone	Quinones	Quinones	530-55-2	827409	924498	877211	824854	819288	879248	C10331	-
Lmjp101205	274.12	C16H18O4	[M+H]+	8-Isopentenyllimettin	Lignans and Coumarins	Coumarins	-	151274	165953	108493	160567	152140	151904	-	-
pme1738	137.071	C7H9N2O	[M+H]+	3-Carbamyl-1-methylpyridinium;(1-Methylnicotinamide)	Alkaloids	Pyridine alkaloids	1005-24-9	2.51144e+06	2.48098e+06	2.99463e+06	2.49667e+06	2.65583e+06	2.38987e+06	C02918	ko00760,ko01100
Hmcn000192	210.074	C7H14O7	[M-H]-	Sedoheptulose	Others	Saccharides	3019-74-7	1.04701e+06	2.93679e+06	2.59477e+06	1.82638e+06	1.76101e+06	2.11381e+06	C02076	ko00710,ko01100
pme1730	118.027	C4H6O4	[M-H]-	D-Erythronolactone	Organic acids	Organic acids	15667-21-7	20154.1	16790.7	97002.4	31978.3	18498.3	49931.2	-	-
MW0149775	550.275	C25H38N6O8	[M+H]+	Gln-Phe-Glu-Lys	Amino acids and derivatives	Amino acids and derivatives	-	230393	912592	869362	311849	672320	335769	-	-
MW0144208	342.089	C14H18N2O6S	[M-H]-	Abu-Met-OH	Amino acids and derivatives	Amino acids and derivatives	-	3.66344e+06	3.74143e+06	3.83491e+06	4.46313e+06	4.09288e+06	3.71744e+06	-	-
Zmdn001564	294.122	C14H18N2O5	[M-H]-	γ-Glutamylphenylalanine	Amino acids and derivatives	Amino acids and derivatives	7432-24-8	74867.1	75791.4	71692.5	87115.4	72143.1	89372.6	-	-
mws1488	256.24	C16H32O2	[M-H]-	Palmitic acid	Lipids	Free fatty acids	57-10-3	124074	143872	145643	143308	153916	137238	C00249	ko00061,ko00062,ko00071,ko00073,ko01040,ko01100,ko01212
Wagn012030	654.383	C31H58O14	[M-H]-	2-Palmitoyl-Sn-Glycerol 3-O-Diglucoside	Lipids	Glycerol ester	-	89743.2	32780.3	92774.8	62281.7	86820.8	87183.8	-	-
mws0912	270.053	C15H10O5	[M+H]+	2'-Hydroxydaidzein	Flavonoids	Isoflavones	7678-85-5	581037	850046	808779	771223	696404	718727	C02495	ko00943,ko01110
MW0110454	280.142	C14H20N2O4	[M+H]+	Val-Tyr	Amino acids and derivatives	Amino acids and derivatives	3061-91-4	1.43836e+06	1.50484e+06	1.52365e+06	1.19785e+06	1.16653e+06	1.08575e+06	-	-
Waln003742	342.095	C15H18O9	[M-H]-	1-O-p-Coumaroyl Galactonic Acid	Phenolic acids	Phenolic acids	-	341685	356959	336708	323307	372835	316687	-	-
mws0193	189.111	C7H15N3O3	[M+H]+	L-Homocitrulline	Amino acids and derivatives	Amino acids and derivatives	1190-49-4	572078	412265	459801	488915	570586	436212	C02427	-
Lmmp003042	168.042	C8H8O4	[M+H]+	Protocatechuic Acid Methyl Ester	Phenolic acids	Phenolic acids	2150-43-8	797508	858356	882100	985015	950179	878553	-	-
MWS4296	222.1	C11H14N2O3	[M+H]+	Glycylphenylalanine	Amino acids and derivatives	Amino acids and derivatives	3321-03-7	1.3115e+06	1.44606e+06	1.25513e+06	1.10099e+06	1.24622e+06	1.05405e+06	-	-
pme2527	132.09	C5H12N2O2	[M+H]+	L-Ornithine	Amino acids and derivatives	Amino acids and derivatives	70-26-8	5.11541e+06	5.26372e+06	5.11021e+06	5.93773e+06	5.69796e+06	6.12966e+06	C00077	ko00220,ko00330,ko00470,ko00480,ko01100,ko01110,ko01210,ko01230,ko02010
MW0157706	488.332	C22H44N6O6	[M+CH3COO]-	Thr-Leu-Lys-Lys	Amino acids and derivatives	Amino acids and derivatives	-	289370	265429	251142	210035	316146	246712	-	-
mws1014	208.037	C10H8O5	[M+H]+	Fraxetin (7,8-Dihydroxy-6-methoxycoumarin)	Lignans and Coumarins	Coumarins	574-84-5	825421	1.41626e+06	1.18309e+06	951806	763290	823836	C09265	ko00999,ko01110
MWS3036	148.037	C5H8O5	[M-H]-	3-Hydroxyglutaric acid*	Organic acids	Organic acids	638-18-6	3.67621e+06	3.72442e+06	3.4935e+06	4.20052e+06	3.70094e+06	4.28791e+06	-	-
Wayp004564	181.074	C9H11NO3	[M+H]+	4-hydroxy-4-(3-pyridyl)-butanoic acid	Alkaloids	Pyridine alkaloids	15569-97-8	2.32701e+06	2.43059e+06	2.34736e+06	3.96865e+06	4.1845e+06	3.84864e+06	C19579	-
Lmhn003074	310.069	C14H14O8	[M-H]-	Feruloylmalic acid	Phenolic acids	Phenolic acids	-	441338	475182	545112	427039	541068	704343	-	-
pmb0752	368.111	C17H20O9	[M+H]+	3-O-Feruloylquinic acid*	Phenolic acids	Phenolic acids	1899-29-2	3.59988e+06	3.50375e+06	4.27991e+06	3.23423e+06	3.27103e+06	3.12922e+06	C02572	-
Walp004752	217.204	C12H27NO2	[M+H]+	2-Aminododecane-1,4-diol	Lipids	Sphingolipids	-	222241	192685	299299	201594	172352	163912	-	-
Lmhn003246	518.106	C24H22O13	[M-H]-	Sinapoylcaffeoyltartaric acid	Phenolic acids	Phenolic acids	-	656448	626515	631480	384119	440867	363285	-	-
mws2628	117.079	C5H11NO2	[M+H]+	N-Methyl-4-aminobutyric acid	Organic acids	Organic acids	1119-48-8	447375	394391	392312	466820	386183	402813	C15987	ko00760,ko01100
mws4057	254.058	C15H10O4	[M-H]-	7,4'-Dihydroxyflavone*	Flavonoids	Flavones	2196-14-7	6.89816e+06	6.50267e+06	6.44104e+06	6.73935e+06	6.46309e+06	6.98978e+06	C12123	ko00941,ko00943
MW0012919	481.317	C23H48NO7P	[M+H]+	1-Octadecanoyl-sn-glycero-3-phosphoethanolamine	Lipids	LPE	69747-55-3	630060	499991	463210	584785	477868	361112	-	-
MW0154292	470.148	C27H22N2O6	[M-H]-	Nap-Phe-OH	Amino acids and derivatives	Amino acids and derivatives	-	135342	152518	171558	126419	128490	174364	-	-
pme2828	139.027	C6H5NO3	[M+H]+	4-Nitrophenol	Phenolic acids	Phenolic acids	100-02-7	4.99099e+07	4.76643e+07	5.15727e+07	5.7511e+07	5.91195e+07	5.89443e+07	C00870	-
MWS2027	128.022	C4H4N2O3	[M+H]+	Barbituric acid;Malonylurea;2,4,6-Pyrimidinetrione	Nucleotides and derivatives	Nucleotides and derivatives	67-52-7	1.29753e+06	1.17767e+06	1.48758e+06	2.17908e+06	2.10046e+06	2.07317e+06	C00813	ko00240,ko01100
pme0253	173.105	C8H15NO3	[M+H]+	N-Acetyl-L-leucine	Amino acids and derivatives	Amino acids and derivatives	1188-21-2	145764	110133	126925	193790	125411	124672	C02710	-
MW0117152	145.053	C9H7NO	[M+H]+	1-Hydroxyisoquinoline	Alkaloids	Alkaloids	491-30-5	1.91537e+06	2.37985e+06	2.41029e+06	2.16464e+06	2.23938e+06	2.23177e+06	C06324	-
ML10171848	148.037	C5H8O5	[M-H]-	D-Arabinono-1,4-lactone*	Others	Saccharides	2782-09-4	3.55957e+06	3.50497e+06	3.43882e+06	4.08901e+06	3.89708e+06	4.10191e+06	C00652	ko00053,ko01100
MW0109886	250.099	C9H18N2O4S	[M+CH3COO]-	Thr-Met	Amino acids and derivatives	Amino acids and derivatives	90729-28-5	2.04237e+06	2.11042e+06	2.16547e+06	2.04895e+06	2.10421e+06	2.14127e+06	-	-
pmp000193	502.111	C24H22O12	[M+H]+	6''-O-Malonyldaidzin	Flavonoids	Isoflavones	124590-31-4	7.27241e+06	9.93744e+06	9.70401e+06	7.99084e+06	8.50262e+06	8.3168e+06	C16191	ko00943
MW0152444	478.243	C23H34N4O7	[M+CH3COO]-	Leu-Phe-Ala-Glu	Amino acids and derivatives	Amino acids and derivatives	-	311881	522911	389351	359131	515600	550203	-	-
Jmgn004021	450.116	C21H22O11	[M-H]-	6-C-Glucosyl-2-Hydroxynaringenin	Flavonoids	Flavanones	-	776303	769313	771489	650443	653885	665018	-	-
Wafn005994	448.231	C21H36O10	[M-H]-	Geranyl 6-O-xylopyranosyl-glucopyranoside*	Others	Others	124044-06-0	7.85617e+06	8.97735e+06	7.39626e+06	1.01477e+07	9.74524e+06	1.00293e+07	-	-
pme1306	249.04	C8H12NO6P	[M+H]+	Pyridoxine-5'-phosphate	Others	Vitamin	447-05-2	62860.2	120747	145372	108029	157709	51677.8	C00627	ko00750,ko01100,ko01240
Lhhp120816	180.079	C10H12O3	[M+H]+	Hydroxyeugenol	Others	Others	-	774047	844772	919452	841746	822545	899907	-	-
MW0158878	450.211	C21H30N4O7	[M-H]-	Val-Ala-Phe-Asp	Amino acids and derivatives	Amino acids and derivatives	-	343098	281423	159883	239330	346986	220407	-	-
pmb0964	365.17	C16H23N5O5	[M+H]+	Isopentenyladenine-7-N-glucoside	Nucleotides and derivatives	Nucleotides and derivatives	-	270538	231247	209909	1.33997e+06	1.35754e+06	1.34538e+06	-	-
MWS2984	152.045	C4H4N6O	[M+H]+	8-Azaguanine	Nucleotides and derivatives	Nucleotides and derivatives	134-58-7	4.45306e+06	3.59911e+06	5.1821e+06	3.4634e+06	2.65658e+06	4.07189e+06	-	-
HX1352	176.047	C10H8O3	[M+H]+	7-methoxycoumarin	Lignans and Coumarins	Coumarins	-	8.64806e+06	9.4451e+06	1.03061e+07	1.05275e+07	9.90279e+06	9.90139e+06	-	-
pmp000587	534.101	C24H22O14	[M+H]+	Luteolin-7-O-(6''-malonyl)glucoside*	Flavonoids	Flavones	-	10647310	7671305	6.96272e+06	1.52044e+07	1.56523e+07	1.59997e+07	C10103	-
Lmdp004892	534.101	C24H22O14	[M+H]+	Kaempferol-3-O-(6''-malonyl)galactoside*	Flavonoids	Flavonols	-	10647310	7671305	6.96272e+06	1.52044e+07	1.56523e+07	1.59997e+07	-	-
pme3188	324.036	C9H13N2O9P	[M-H]-	Uridine 5'-monophosphate	Nucleotides and derivatives	Nucleotides and derivatives	58-97-9	231435	262285	203156	334680	280583	437683	C00105	ko00240,ko01100,ko01232,ko01240
mws0889	136.037	C4H8O5	[M-H]-	D-Threonic Acid	Others	Saccharides	3909-12-4	194085	184495	139313	248389	253947	219826	C21649	-
MW0150179	496.196	C25H28N4O7	[M+H]+	Glu-Trp-Tyr	Amino acids and derivatives	Amino acids and derivatives	-	2.31206e+07	3.02984e+07	3.13579e+07	1.48705e+07	1.67554e+07	1.54654e+07	-	-
mws1422	274.084	C15H14O5	[M+H]+	Epiafzelechin	Flavonoids	Flavanols	24808-04-6	515635	651848	414883	423970	637609	554929	C12128	ko00941,ko01110
ZINC18847039	298.084	C17H14O5	[M+H]+	8-O-methylretusin	Flavonoids	Isoflavones	37816-20-9	116028	128110	141152	131921	104062	89093.1	-	-
MWSmce041	190.099	C12H14O2	[M+H]+	Butylphthalide	Others	Lactones	6066-49-5	204956	251228	223518	219546	206016	199621	C17854	-
Waln002782	372.106	C16H20O10	[M-H]-	1'-Galactoyl Ferulic acid	Phenolic acids	Phenolic acids	-	333817	275959	321328	333611	164633	144432	-	-
Lmbn002072	160.074	C7H12O4	[M-H]-	2-Propylsuccinic acid*	Organic acids	Organic acids	618-57-5	293335	345017	327930	299700	338033	351318	C16657	-
mws0341	132.079	C6H12O3	[M-H]-	2-Hydroxyisocaproic acid	Organic acids	Organic acids	20312-37-2	480956	361893	428129	91109.4	220895	262713	C03264	-
pmb3079	301.056	C8H16NO9P	[M-H]-	N-Acetyl-D-glucosamine-1-phosphate	Others	Saccharides	6866-69-9	332560	438937	359760	228898	47339.6	158801	C04256	-
Walp013004	336.266	C21H36O3	[M+H]+	Glycidyl Linoleate	Lipids	Glycerol ester	24305-63-3	122341	112629	114782	288303	272211	265033	-	-
Hmcp009963	180.138	C11H18NO+	[M]+	Candicine	Alkaloids	Phenolamine	6656-13-9	372724	281404	320813	219988	217757	283989	C10575	-
Qmyp101114	370.199	C19H30O7	[M+H]+	9-O-β-D-Glucoside of 3-hydroxy-7,8-didehydro-β-ionol	Terpenoids	Sesquiterpenoids	-	1.23997e+06	1.46811e+06	1.32367e+06	1.77658e+06	1.8182e+06	1.68179e+06	-	-
pme0137	188.08	C7H12N2O4	[M-H]-	N-Acetyl-L-Glutamine	Amino acids and derivatives	Amino acids and derivatives	2490-97-3	1.1481e+07	1.08409e+07	1.06563e+07	9.88731e+06	8.91395e+06	9.7312e+06	-	-
Zmpn000095	262.045	C6H15O9P	[M-H]-	Sorbitol-6-phosphate	Others	Saccharides	20479-58-7	227981	283041	129354	379667	194361	428064	C01096	ko00051,ko01100
MW0112794	268.079	C9H16O9	[M-H]-	Keto-Deoxy-Nonulonic acid	Organic acids	Organic acids	153666-19-4	277470	327536	312242	266966	290186	233777	C20934	ko00520,ko01100,ko01250
Zmjp003031	610.153	C27H30O16	[M+H]+	Orientin-2''-O-galactoside	Flavonoids	Flavones	-	1.379e+07	1.14655e+07	1.34946e+07	1.37448e+07	1.4693e+07	1.33337e+07	-	-
pmn001336	432.106	C21H20O10	[M-H]-	Aloeemodin-8-O-glucoside	Quinones	Anthraquinone	-	496028	694648	555940	428206	558564	517996	-	-
MW0153742	220.088	C8H16N2O3S	[M-H]-	Met-ala	Amino acids and derivatives	Amino acids and derivatives	3061-96-9	2.7046e+07	3.06905e+07	2.85802e+07	2.09815e+07	1.96811e+07	2.11595e+07	-	-
MWSmce676	150.053	C5H10O5	[M-H]-	D-Arabinose*	Others	Saccharides	10323-20-3	190576	210660	221275	173509	100667	164826	C00216	ko00040,ko00053,ko00520,ko01100,ko01250
Hmdn006855	456.36	C30H48O3	[M-H]-	3,4-Cycloopen-cycloaltin-4(29),25-diene-24(R)-hydroxy-3-carboxylic acid	Terpenoids	Triterpene	-	17441.6	27855.7	19437.6	18960.6	23444.7	15873.9	-	-
Zmyn005252	286.251	C17H34O3	[M-H]-	3-Hydroxy-palmitic acid methyl ester	Lipids	Free fatty acids	51883-36-4	67548.9	65803.3	63933.3	72803.3	52658.2	58154.5	C11849	-
MWSslk135	192.042	C10H8O4	[M+H]+	7,8-Dihydroxy-4-methylcoumarin	Lignans and Coumarins	Coumarins	2107-77-9	474864	329273	368531	496169	503848	388980	-	-
Lmbn007891	314.246	C18H34O4	[M-H]-	Hydroxy ricinoleic acid	Lipids	Free fatty acids	-	135645	143126	124306	122622	120725	117163	-	-
MWS201466	301.143	C16H19N3O3	[M+H]+	Pro-Trp	Amino acids and derivatives	Amino acids and derivatives	35310-39-5	24407.6	58861.1	49925.6	26476.8	69162.5	59003.3	-	-
MWStz070	181.074	C9H11NO3	[M+H]+	N-(2-Hydroxy-4-methoxyphenyl)acetamide	Alkaloids	Phenolamine	58469-06-0	1.10146e+07	9.95527e+06	1.14104e+07	1.57549e+06	1.59854e+06	1.49385e+06	-	-
pmn001581	316.058	C16H12O7	[M-H]-	Sexangularetin	Flavonoids	Flavonols	571-74-4	113751	114486	102385	47901.8	33933.5	53404.6	C10185	-
Lmdp003110	288.063	C15H12O6	[M+H]+	2,6,7,4'-Tetrahydroxyisoflavanone	Flavonoids	Dihydroisoflavones	-	3.71692e+06	4.10351e+06	4.63569e+06	4.2971e+06	3.74061e+06	4.59893e+06	C16233	ko00943,ko01110
mws0091	464.096	C21H20O12	[M-H]-	Quercetin-3-O-glucoside (Isoquercitrin)	Flavonoids	Flavonols	482-35-9	58598.7	44314.7	51311.5	87313.4	76096.3	91332.3	C05623	ko00944,ko01100,ko01110
pmb0876	453.286	C21H44NO7P	[M+H]+	LysoPE 16:0	Lipids	LPE	53862-35-4	1.69164e+07	1.75509e+07	1.44254e+07	2.17799e+07	2.10558e+07	1.82265e+07	-	-
Hagn002504	356.09	C19H16O7	[M-H]-	5,7,5'-Trimethoxy-3',4'-methylenedioxyflavonoid	Flavonoids	Flavones	-	1.6896e+07	1.55901e+07	1.64797e+07	1.31689e+07	1.33411e+07	1.30276e+07	-	-
pmb0674	684.169	C33H32O16	[M+H]+	Apigenin-8-C-arabinoside-7-O-(6''-salicyloyl)glucoside	Flavonoids	Flavones	-	1.19462e+06	1.22709e+06	1.44478e+06	1.1281e+06	1.00407e+06	938341	-	-
Zmhp002714	300.063	C16H12O6	[M+H]+	5,6,7-Tetrahydroxy-8-methoxyflavone*	Flavonoids	Flavones	-	96901.8	121515	140601	164342	187438	139094	-	-
Zmhp002814	300.063	C16H12O6	[M+H]+	5,7,8-Tetrahydroxy-6-methoxyflavone*	Flavonoids	Flavones	-	96901.8	121515	140601	164342	187438	139094	-	-
Lmbp010382	280.11	C18H16O3	[M+H]+	6-Methoxy-2-(2-phenylethyl)chromone	Others	Chromone	84294-89-3	78682.1	92765.9	117512	159132	139656	88268.3	-	-
zjgp122320	162.032	C9H6O3	[M+H]+	6-hydroxycoumarin	Lignans and Coumarins	Coumarins	6093-68-1	437282	432578	391213	658410	688758	697957	-	-
Waln003350	342.095	C15H18O9	[M-H]-	3-O-p-Coumaroyl Galactonic Acid	Phenolic acids	Phenolic acids	-	544241	415496	499814	321158	438939	321404	-	-
pme2566	218.09	C8H14N2O5	[M-H]-	5-L-Glutamyl-L-amino acid	Amino acids and derivatives	Amino acids and derivatives	5875-41-2	65443.3	82189.4	74098.4	35463.9	66401.9	78331.7	-	-
MW0011652	166.099	C10H14O2	[M+H]+	4-Isopropenylcyclohexene-1-carboxylic acid	Organic acids	Organic acids	23635-14-5	814588	864220	884595	1.02553e+06	402240	960529	-	-
mws0277	192.063	C7H12O6	[M-H]-	Quinic Acid	Organic acids	Organic acids	77-95-2	1.30124e+07	1.34761e+07	1.77363e+07	1.69814e+07	1.66126e+07	1.81184e+07	C00296	ko00400,ko01100
MWSHY0017	272.068	C15H12O5	[M+H]+	Naringenin (5,7,4'-Trihydroxyflavanone)	Flavonoids	Flavanones	480-41-1	746216	823948	707606	1.02896e+06	1.06055e+06	987843	C00509	ko00941,ko00943,ko01100,ko01110
Qmyp101232	224.141	C13H20O3	[M+H]+	Vomifoliol	Terpenoids	Monoterpenoids	189351-15-3	137150	156914	202220	152330	191380	180801	C04166	-
Lagp004883	546.137	C26H26O13	[M+H]+	8-Methoxy malonyl ononin	Flavonoids	Isoflavones	-	2.47558e+07	2.59161e+07	2.83951e+07	1.87504e+07	2.18349e+07	2.24454e+07	-	-
pme0278	190.095	C7H14N2O4	[M+H]+	2,6-Diaminooimelic acid	Organic acids	Organic acids	583-93-7	1.12513e+06	985209	1.09984e+06	1.1269e+06	1.01944e+06	1.09129e+06	C00666	ko00300,ko00470,ko01100,ko01110,ko01230
Cmpp007319	260.105	C15H16O4	[M+H]+	7-Methoxy-5-Prenyloxycoumarin	Lignans and Coumarins	Coumarins	35590-41-1	94362.9	154117	1.60237e+06	190310	160731	50272.5	-	-
pme0257	112.027	C4H4N2O2	[M-H]-	Uracil	Nucleotides and derivatives	Nucleotides and derivatives	66-22-8	153971	489423	289845	382333	344294	580672	C00106	ko00240,ko00410,ko00770,ko01100,ko01232
Zmhn002422	356.111	C16H20O9	[M-H]-	1-O-Feruloyl-β-D-glucose	Phenolic acids	Phenolic acids	7196-71-6	2.45026e+07	2.22991e+07	2.30803e+07	1.86801e+07	1.63015e+07	1.74239e+07	C17759	-
mws0251	126.043	C5H6N2O2	[M+H]+	Thymine	Nucleotides and derivatives	Nucleotides and derivatives	65-71-4	274164	252493	302873	27604.8	31329.7	15716.2	C00178	ko00240,ko01100,ko01232
pme3163	290.04	C7H15O10P	[M-H]-	D-Sedoheptuiose 7-phosphate	Others	Saccharides	2646-35-7	1.04111e+06	1.73968e+06	1.18066e+06	1.51639e+06	1.77553e+06	2.3643e+06	-	-
MWS201444	203.091	C7H13N3O4	[M+H]+	Gln-Gly	Amino acids and derivatives	Amino acids and derivatives	2650-65-9	2.67812e+07	2.6859e+07	2.6283e+07	2.37585e+07	2.17857e+07	2.21868e+07	-	-
pmf0290	95.0371	C5H5NO	[M-H]-	2-Hydroxypyridine	Alkaloids	Pyridine alkaloids	142-08-5	178876	87619.2	181918	191089	128019	141832	C02502	-
mws0062	286.048	C15H10O6	[M+H]+	Isoluteolin (Orobol)(5,7,3',4'-tetrahydroxyisoflavone)	Flavonoids	Isoflavones	480-23-9	576439	665912	686111	589003	625384	652121	C10510	-
pmb0786	179.079	C6H13NO5	[M+H]+	D-Glucosamine	Others	Saccharides	3416-24-8	219232	212068	217215	225815	204940	391701	C00329	ko00520,ko01100,ko01250
pmp000585	518.106	C24H22O13	[M+H]+	Apigenin-7-O-(6''-malonyl)glucoside	Flavonoids	Flavones	86546-87-4	2.21069e+06	2.35309e+06	2.4046e+06	2.3271e+06	2.17341e+06	2.53104e+06	C10020	-
Zmjn003398	228.136	C12H20O4	[M-H]-	2-Dodecenedioic acid	Lipids	Free fatty acids	6402-36-4	1.00728e+06	1.16154e+06	1.09884e+06	385676	387056	415370	C16308	ko00592,ko01110
mws3133	173.069	C7H11NO4	[M+H]+	Oxaceprol	Amino acids and derivatives	Amino acids and derivatives	33996-33-7	549638	520697	530854	479059	477985	467738	-	-
Wmkn002777	562.169	C27H30O13	[M-H]-	7-Hydroxy-3''-methoxy-isoflavone-7-primeveroside	Flavonoids	Isoflavones	-	112206	104321	99571.6	106845	110091	115621	-	-
Lmhn002321	462.08	C21H18O12	[M-H]-	Vnilloylcaffeoyltartaric acid	Phenolic acids	Phenolic acids	-	61325.9	74283.7	63262.1	83452.9	72962.2	60819.2	-	-
Wasn001007	338.085	C12H18O11	[M-H]-	Isoascorbic acid 2-O-glucoside	Others	Vitamin	-	768982	619690	650962	584091	692825	546265	-	-
Lmhp008718	505.317	C25H48NO7P	[M+H]+	LysoPC 17:2	Lipids	LPC	-	1.41391e+06	1.35941e+06	1.3055e+06	754707	692198	719280	-	-
Zblp004832	256.074	C15H12O4	[M+H]+	7,4'-Dihydroxydihydroflavonoids*	Flavonoids	Flavanones	-	1.08285e+06	1.113e+06	1.08239e+06	1.28825e+06	1.2392e+06	1.22235e+06	-	-
mws1068	286.048	C15H10O6	[M-H]-	Kaempferol (3,5,7,4'-Tetrahydroxyflavone)	Flavonoids	Flavonols	520-18-3	43235.9	54172.7	46713.8	69180.4	57656.4	50755.3	C05903	ko00941,ko00944,ko01100,ko01110
MWS2076	109.053	C6H7NO	[M+H]+	2-Aminophenol	Alkaloids	Phenolamine	95-55-6	77407.1	54914.7	24166.3	86130.9	114166	111711	C01987	ko00380,ko01100
MW0158490	520.192	C22H28N6O9	[M-H]-	Tyr-His-Ser-Asp	Amino acids and derivatives	Amino acids and derivatives	-	71399.7	89789.8	74725.1	98130.3	95930.1	105911	-	-
Zahn004036	160.052	C10H8O2	[M-H]-	2,3-Dihydro-1,4-naphthoquinone	Quinones	Quinones	21545-31-3	167513	119258	133851	167162	138031	150106	-	-
MW0158562	442.185	C22H26N4O6	[M+H]+	Tyr-Phe-Asn	Amino acids and derivatives	Amino acids and derivatives	-	1.15093e+07	1.37148e+07	1.36027e+07	7.85167e+06	8.03819e+06	7.96711e+06	-	-
pme0432	576.127	C30H24O12	[M-H]-	Procyanidin A2	Tannins	Proanthocyanidins	41743-41-3	38528.8	13643.2	44835.2	52892.3	41405.2	26767.1	C10237	-
Wbtp004961	302.043	C15H10O7	[M+H]+	1,2,4,5-tetrahydroxy-7-(hydroxymethyl)anthracene-9,10-dione	Flavonoids	Other Flavonoids	-	429412	440063	564585	315727	317973	307630	-	-
pmb2976	756.211	C33H40O20	[M-H]-	Chrysoeriol-8-C-arabinoside-7-O-Sophoroside	Flavonoids	Flavones	-	17522	15769	21173.8	8340	16675	17061	-	-
pma3101	256.082	C11H14NO6+	[M]+	Nicotinate D-ribonucleoside	Others	Vitamin	17720-18-2	2.13427e+06	1.75713e+06	2.01814e+06	1.78792e+06	1.67394e+06	1.77146e+06	C05841	ko00760,ko01100
Lmhp008589	475.27	C23H42NO7P	[M+H]+	LysoPE 18:3(2n isomer)	Lipids	LPE	-	9.37862e+06	6.0462e+06	7.73581e+06	9.61869e+06	1.21411e+07	1.31824e+07	-	-
MWSHY0061	594.159	C27H30O15	[M+H]+	Kaempferol-3-O-neohesperidoside*	Flavonoids	Flavonols	32602-81-6	27701445	2.54689e+07	6.54589e+07	6.23281e+07	60854425	3.46008e+07	-	-
Zbqn006635	268.037	C15H8O5	[M-H]-	2-Acetoxy-4-hydroxyanthraquinone	Quinones	Anthraquinone	-	24690.1	28471.2	28445	44095.6	56677	46278.3	-	-
Hmmp001310	187.063	C11H9NO2	[M+H]+	3-Indoleacrylic acid	Alkaloids	Plumerane	1204-06-4	7.8781e+06	8.62734e+06	8.73776e+06	7.23575e+06	6.81326e+06	7.25838e+06	C21283	-
Hmlp005624	284.068	C16H12O5	[M+H]+	3',7-dihydroxy-4'-methoxyflavone*	Flavonoids	Flavones	-	304177	278149	234660	257167	273461	220860	-	-
Lmzn001925	240.1	C12H16O5	[M-H]-	3,4'-Dihydroxy-3'-methoxybenzenepentanoic acid	Phenolic acids	Phenolic acids	-	129134	119391	126446	90340.4	80422.2	105077	-	-
Lmsn000381	342.116	C12H22O11	[M-H]-	D-Maltose*	Others	Saccharides	69-79-4	972455	964960	1.0071e+06	6.69633e+06	7.7528e+06	7.14701e+06	C01971	-
MWS201478	252.111	C12H16N2O4	[M+H]+	Phe-Ser	Amino acids and derivatives	Amino acids and derivatives	16053-39-7	737246	833425	767474	432180	474981	398333	-	-
Jmwp002208	154.063	C8H10O3	[M+H]+	3,4-dihydroxy phenylethanol	Phenolic acids	Phenolic acids	-	112366	132870	106591	127811	173176	145497	-	-
MWS2001	228.002	C7H4N2O7	[M-H]-	2-Hydroxy-3,5-dinitrobenzoic acid	Phenolic acids	Phenolic acids	609-99-4	20005	60124.7	84100.9	90621	70681	74671	C11319	-
Zmdn011161	240.079	C15H12O3	[M-H]-	Chrysophanol-9-anthrone	Quinones	Anthraquinone	491-58-7	95047.4	88613.2	91009.5	109554	129116	95602.3	C10314	-
MW0009421	206.106	C11H14N2O2	[M+Na]+	Phenylethylmalonamide	Benzene and substituted derivatives	Benzene and substituted derivatives	-	4.07979e+06	4.18871e+06	3.80438e+06	4.26884e+06	4.27417e+06	4.08029e+06	C07499	-
MW0158427	470.162	C23H26N4O5S1	[M+H]+	Tyr-Cys-Trp	Amino acids and derivatives	Amino acids and derivatives	-	18340	107425	119198	161758	99306.7	13340	-	-
MWS20633g	261.04	C9H12NO6P	[M+H]+	O-phosphate-L-tyrosine	Amino acids and derivatives	Amino acids and derivatives	21820-51-9	251941	248908	310495	279009	302233	260314	C06501	-
MWS2413	131.058	C5H9NO3	[M-H]-	N-acetyl-beta-alanine	Amino acids and derivatives	Amino acids and derivatives	3025-95-4	729075	663341	703750	729114	626101	725816	C01073	ko00410
Wmhp000055	168.042	C8H8O4	[M+H]+	2,5-Dimethoxybenzoquinone	Quinones	Quinones	3117-03-1	432884	520066	346065	352720	514453	533774	-	-
pmp000581	474.116	C23H22O11	[M+H]+	Apigenin-7-O-(6''-acetyl)glucoside	Flavonoids	Flavones	72741-92-5	2.54381e+06	2.5126e+06	2.72797e+06	2.26205e+06	2.41382e+06	2.5606e+06	-	-
MA10039641	342.116	C12H22O11	[M-H]-	Lactobiose	Others	Saccharides	63-42-3	870389	882915	836253	5.66484e+06	6.41411e+06	6.31976e+06	C00243	ko00052,ko01100,ko02010
MW0154295	509.159	C29H23N3O6	[M-H]-	Nap-Trp-OH	Amino acids and derivatives	Amino acids and derivatives	-	60603.1	37899.8	58068.6	45555.6	47796.9	37357.4	-	-
MWSmce148	194.079	C7H14O6	[M-H]-	L-Quebrachitol	Others	Saccharides	642-38-6	62517.7	82125.3	59021.2	65125.7	69096.8	66455.9	-	-
mws1375	303.143	C12H21N3O6	[M+H]+	Nicotianamine	Alkaloids	Alkaloids	34441-14-0	2.05778e+07	2.81594e+07	2.27059e+07	3.00976e+07	2.69496e+07	2.74679e+07	C05324	ko00270,ko00999,ko01100,ko01110
pmf0472	564.148	C26H28O14	[M+H]+	Apigenin-7-O-(2''-apiosyl)glucoside (Apiin)	Flavonoids	Flavones	26544-34-3	4.37818e+06	4.40495e+06	4.37111e+06	3.52156e+06	3.53237e+06	3.61904e+06	C04858	ko00944
Lmrn001951	182.058	C9H10O4	[M-H]-	(S)-2-Hydroxy-3-(4-Hydroxyphenyl)Propanoic Acid	Phenolic acids	Phenolic acids	23508-35-2	61458.5	66277.2	72545.2	55279.7	50016.8	66213.9	-	-
Waln010743	579.354	C28H54NO9P	[M-H]-	1-(2,3-dihydroxypropoxy)-3-(((2-(dimethylamino)ethoxy)(hydroxy)phosphoryl)oxy)propan-2-yl (11Z,14Z)-octadeca-11,14-dienoate	Lipids	LPE	-	1.86142e+06	2.13992e+06	2.70714e+06	1.26724e+06	2.27393e+06	2.80136e+06	-	-
Hmdp007485	348.136	C22H20O4	[M+H]+	1-p-Hydroxybenzyl-4-methoxy-9,10-dihydrophenanthrene-2,7-diol	Quinones	PhenAnthraquinones	-	767051	763950	754397	534815	598276	538992	-	-
pmb0885	290.188	C18H26O3	[M+H]+	4-Oxo-9Z,11Z,13E,15E-Octadecatetraenoic Acid	Lipids	Free fatty acids	-	698094	806687	790445	819153	769807	716708	-	-
MW0107086	369.169	C20H23N3O4	[M+Na]+	N-(N-Glycyl-3-phenyl-L-alanyl)-3-phenyl-L-alanine	Amino acids and derivatives	Amino acids and derivatives	13116-21-7	771581	232610	833728	509284	742129	588238	-	-
Zmyn000110	259.046	C6H14NO8P	[M-H]-	D-Glucosamine 1-phosphate	Others	Saccharides	2152-75-2	140843	134676	154307	210072	219563	160957	C06156	ko00520,ko01100,ko01250
Hmsp004056	272.068	C15H12O5	[M+H]+	Protosappanin A	Others	Ketone compounds	-	123621	172697	308735	295818	385509	135950	-	-
MW0155445	222.1	C11H14N2O3	[M+CH3COO]-	Phe-gly	Amino acids and derivatives	Amino acids and derivatives	721-90-4	706868	770993	618122	719963	657156	568554	-	-
pmb1562	350.246	C21H34O4	[M+H]+	1-Stearidonoyl-Glycerol	Lipids	Glycerol ester	-	1.01716e+06	394912	474481	284245	503023	509480	-	-
mws0823	116.047	C5H8O3	[M-H]-	3-Methyl-2-Oxobutanoic acid	Organic acids	Organic acids	759-05-7	654705	644395	645479	695496	818878	655406	C00141	ko00280,ko00290,ko00770,ko00966,ko01100,ko01110,ko01210,ko01230,ko01240
mws0939	210.075	C8H10N4O3	[M+H]+	1,3,7-Trimethyluric acid	Organic acids	Organic acids	5415-44-1	204297	276943	259226	283822	238797	310387	C16361	ko00232
Zjgp101339	922.493	C48H74O17	[M+H]+	squasapogenol-GlcA-Glc-Glc	Terpenoids	Triterpene Saponin	-	220358	398895	590402	120408	2.21979e+06	833326	-	-
Zmlp003063	740.216	C33H40O19	[M+H]+	Luteolin-7-O-(2''-O-rhamnosyl)rutinoside*	Flavonoids	Flavones	-	181944	503083	648145	512655	1104270	529320	-	-
pmb2620	208.074	C11H12O4	[M-H]-	3,4-Dimethoxycinnamic acid	Phenolic acids	Phenolic acids	2316-26-9	31239.1	39591.2	27160.6	43145.5	45096.3	42038.2	-	-
mws2368	138.068	C8H10O2	[M-H]-	Tyrosol; 4-Hydroxyphenylethanol	Phenolic acids	Phenolic acids	501-94-0	30233.1	26061.5	33777.6	27701.4	23461.2	21367.8	C06044	ko00350,ko01100
Lmhp007840	533.348	C27H52NO7P	[M+H]+	LysoPC 19:2	Lipids	LPC	-	4.24611e+06	4.49549e+06	4.4985e+06	2.83937e+06	2.80988e+06	2.70366e+06	-	-
pmp000509	126.032	C6H6O3	[M+H]+	Maltol	Others	Ketone compounds	118-71-8	6.88662e+06	5.61945e+06	5.69169e+06	4.24414e+06	4.61972e+06	5.85395e+06	C11918	ko01110
Hmqn003054	330.241	C18H34O5	[M-H]-	9,10,11-Trihydroxy-12-octadecenoic acid	Lipids	Free fatty acids	61911-67-9	54165.7	60714.1	48256.6	60675.8	48278.6	47436.6	-	-
MW0103633	336.048	C11H15NO9P+	[M-H]-	Nicotinate mononucleotide	Nucleotides and derivatives	Nucleotides and derivatives	321-02-8	1.62474e+06	1.65468e+06	1.59505e+06	2.26855e+06	2.17688e+06	1.96732e+06	C01185	ko00760,ko01100,ko01240
Zaln004082	336.084	C16H16O8	[M-H]-	3-O-caffeoylshikimic acid	Phenolic acids	Phenolic acids	-	26781.7	44354.5	44497.3	63670	61765.8	72704	-	-
pmp000413	432.106	C21H20O10	[M+H]+	Genistein-8-C-glucoside	Flavonoids	Isoflavones	66026-80-0	38931.1	116282	44661.6	38345	53350	45987.3	C10420	-
MWS201403	217.143	C9H19N3O3	[M+H]+	Lys-Ala	Amino acids and derivatives	Amino acids and derivatives	17043-71-9	1.41692e+06	1.38341e+06	1.42687e+06	1.1872e+06	998100	1.08702e+06	-	-
pma3724	368.111	C17H20O9	[M+H]+	1-O-Feruloylquinic acid	Phenolic acids	Phenolic acids	-	446771	460513	500380	354295	466603	437324	-	-
Lmhn002926	280.058	C13H12O7	[M-H]-	p-Coumaroylmalic acid	Phenolic acids	Phenolic acids	-	62734.1	82414.4	39672.1	56405.4	127864	136329	-	-
pme0170	216.122	C8H16N4O3	[M+H]+	N-Acetyl-L-Arginine	Amino acids and derivatives	Amino acids and derivatives	155-84-0	792824	623124	529512	470204	484920	409620	-	-
Lmzn001894	462.08	C21H18O12	[M-H]-	Kaempferol-3-O-glucuronide*	Flavonoids	Flavonols	22688-78-4	76035.1	66501.6	69427.2	83822.6	69372.7	71037.1	-	-
mws0178	354.095	C16H18O9	[M-H]-	Chlorogenic acid (3-O-Caffeoylquinic acid)	Phenolic acids	Phenolic acids	327-97-9	761315	670292	673513	1.3345e+06	1.51581e+06	1.48432e+06	C00852	ko00940,ko00941,ko00945,ko01110
Lmfn004093	436.137	C21H24O10	[M-H]-	Phloretin-4'-O-glucoside (Trilobatin)	Flavonoids	Chalcones	4192-90-9	1.68057e+06	1.21621e+06	1.5452e+06	1.92776e+06	1.96783e+06	1.50777e+06	-	-
pmb2893	292.154	C14H20N4O3	[M-H]-	N-p-Coumaroylhydroxyagmatine	Alkaloids	Phenolamine	-	49626.5	61423.8	54117.6	44147.7	33939.8	41299.4	-	-
ML10195036	299.282	C18H37NO2	[M+H]+	3-Dehydrosphinganine	Lipids	Sphingolipids	16105-69-4	42750	23188.6	49999.9	96377.1	106744	42602.8	C02934	ko00600,ko01100
pmb1912	473.166	C20H23N7O7	[M+H]+	10-Formyltetrahydrofolic Acid	Alkaloids	Alkaloids	2800-34-2	1.32294e+06	1.76377e+06	1.74927e+06	1.21475e+06	1.29522e+06	1.30421e+06	C00234	ko00670,ko00970,ko01100,ko01200,ko01240
pme0033	136.038	C5H4N4O	[M+H]+	Hypoxanthine	Nucleotides and derivatives	Nucleotides and derivatives	68-94-0	948256	1.26376e+06	1.31088e+06	2.05499e+06	1.95076e+06	1.87047e+06	C00262	ko00230,ko01100,ko01232
Lmlp002205	196.11	C11H16O3	[M+H]+	Isololiolide	Terpenoids	Terpene	38274-00-9	145567	222157	151169	161930	139358	134358	-	-
mws1155	182.079	C6H14O6	[M-H]-	D-Mannitol	Others	Saccharides	69-65-8	25463.1	33848.9	37630.6	30583.6	27545.9	26320	C00392	ko00051,ko01100,ko02010
HJN086	450.116	C21H22O11	[M-H]-	Eriodictyol-3'-O-glucoside	Flavonoids	Flavanones	-	310317	368038	341406	376312	424162	474300	-	-
Hmln003529	402.153	C18H26O10	[M-H]-	Benzyl β-primeveroside	Phenolic acids	Phenolic acids	130622-31-0	254416	231418	264811	257144	242737	250190	-	-
mws0376	116.011	C4H4O4	[M-H]-	Fumaric acid	Organic acids	Organic acids	110-17-8	914858	802345	948555	1.79826e+06	845469	1.90899e+06	C00122	ko00020,ko00190,ko00220,ko00250,ko00350,ko00360,ko00620,ko00650,ko00760,ko01100,ko01110,ko01200
Lmhn102068	296.053	C13H12O8	[M-H]-	2-O-Caffeoylmalic acid	Phenolic acids	Phenolic acids	53755-04-7	128291	140088	155333	64328.4	32291.3	69801.3	-	-
Lmhp010040	503.301	C25H46NO7P	[M+H]+	LysoPE 20:3	Lipids	LPE	-	76639.7	79496.8	76524.6	118357	93400.7	65939.5	-	-
MWStz103	398.137	C15H22N6O5S	[M+H]+	S-(5'-Adenosyl)-L-methionine	Amino acids and derivatives	Amino acids and derivatives	29908-03-0	9.90551e+06	1.30751e+07	1.03435e+07	5.70183e+06	4.19891e+06	6.60401e+06	C00019	ko00261,ko00270,ko00330,ko00908,ko00999,ko01100,ko01110,ko01230,ko01240,ko04122
MWS3270	167.022	C7H5NO4	[M-H]-	Quinolinic Acid	Alkaloids	Pyridine alkaloids	89-00-9	66933.7	85740.1	67075.2	105155	65286.5	83084.4	C03722	ko00380,ko00410,ko00760,ko01100,ko01240
pmb0998	363.058	C10H14N5O8P	[M+H]+	Guanosine 5'-monophosphate	Nucleotides and derivatives	Nucleotides and derivatives	85-32-5	210769	276670	338136	287250	232232	233233	C00144	ko00230,ko01100,ko01232
MW0137217	270.053	C15H10O5	[M+H]+	7,8,4'-Trihydroxyisoflavone	Flavonoids	Isoflavones	75187-63-2	52652.7	132801	70983.1	130772	31675	79444.6	-	-
MWS20172	126.032	C6H6O3	[M+H]+	5-Hydroxymethylfurfural	Others	Aldehyde compounds	67-47-0	221878	439951	281204	390551	270721	195582	C11101	-
MWS201469	303.154	C11H21N5O5	[M+H]+	Glu-Arg	Amino acids and derivatives	Amino acids and derivatives	7219-59-2	386666	421673	412038	627143	642160	584811	-	-
Lmbn001981	138.032	C7H6O3	[M-H]-	2,5-Dihydroxybenzaldehyde*	Phenolic acids	Phenolic acids	1194-98-5	1.1892e+06	1.17918e+06	1.17121e+06	1.20865e+06	1.2661e+06	1.31872e+06	C05585	ko00350,ko01100
Lamp006191	546.137	C26H26O13	[M+H]+	Afrormosin 7-O-(6''-Malonylglucoside)*	Flavonoids	Isoflavones	-	2.98917e+07	2.77501e+07	2.55627e+07	1.9569e+07	1.80207e+07	1.65062e+07	-	-
Zmhp002409	610.153	C27H30O16	[M+H]+	Isoluteolin-6,8-di-C-glucoside	Flavonoids	Flavones	-	659846	590159	785829	800515	754368	821811	-	-
Hmgp002189	462.116	C22H22O11	[M+H]+	Hispidulin-7-O-glucoside(Homoplantaginin)*	Flavonoids	Flavones	17680-84-1	1.93003e+06	2.41307e+06	1.58763e+06	1.44809e+06	2.33407e+06	1.44691e+06	C17762	-
mws0028	168.042	C8H8O4	[M-H]-	Vanillic acid	Phenolic acids	Phenolic acids	121-34-6	804575	784668	900275	662803	767404	759665	C06672	-
mws1179	434.121	C21H22O10	[M-H]-	Naringenin-7-O-glucoside (Prunin)*	Flavonoids	Flavanones	529-55-5	4.19517e+06	4.17154e+06	3.9487e+06	4.15317e+06	4.49794e+06	5.05228e+06	C09099	ko00941
pmb2497	198.053	C9H10O5	[M-H]-	4-Hydroxy-3-methoxymandelate	Phenolic acids	Phenolic acids	55-10-7	236545	248733	319465	280475	225669	243260	C05584	ko00350,ko01100
mws0262	150.016	C4H6O6	[M-H]-	L-Tartaric acid	Organic acids	Organic acids	87-69-4	282916	282433	266890	271652	289621	335259	C00898	ko00630,ko01100
pme0295	145.074	C6H11NO3	[M+H]+	4-Acetamidobutyric acid	Organic acids	Organic acids	3025-96-5	1.77853e+06	1.90367e+06	1.77298e+06	1.69525e+06	1.76031e+06	1.37678e+06	C02946	ko00330,ko01100
mws0976	244.07	C9H12N2O6	[M-H]-	β-Pseudouridine	Nucleotides and derivatives	Nucleotides and derivatives	1445-07-4	786189	944812	774132	1.03432e+06	940750	1.16488e+06	C02067	ko00240,ko01100
Zmdp004305	504.142	C28H24O9	[M+H]+	Daidzein-7-O-(2''-benzoyl)rhamnoside	Flavonoids	Isoflavones	-	1.03453e+07	1.07053e+07	1.23049e+07	9.06857e+06	9.76146e+06	9.2094e+06	-	-
MW0130459	194.058	C10H10O4	[M+H]+	Methyl 2,5-dihydroxycinnamate	Organic acids	Organic acids	-	4.52316e+07	4.10672e+07	5.03111e+07	4.40794e+07	4.78025e+07	4.78178e+07	-	-
mws0983	325.298	C20H39NO2	[M+H]+	N-Oleoylethanolamine	Alkaloids	Alkaloids	111-58-0	14142.9	16394.6	12575.6	10249.7	10003.5	9861	C20792	-
Hmqp003435	650.148	C29H30O17	[M+H]+	Apigenin-7-O-(2''-O-apiosyl)(6''-Malonyl)glucoside	Flavonoids	Flavones	-	240264	311446	303746	293703	130067	204467	C05622	ko00944
pme3233	284.068	C16H12O5	[M+H]+	Calycosin*	Flavonoids	Isoflavones	20575-57-9	251443	226951	128015	252865	244507	257921	C01562	ko00943,ko01110
mws1434	432.106	C21H20O10	[M-H]-	Apigenin-6-C-glucoside (Isovitexin)*	Flavonoids	Flavones	38953-85-4	76829.9	59177.3	54862.6	65356.2	80608.1	56914.1	C01714	ko00944
mws0048	432.106	C21H20O10	[M-H]-	Apigenin-8-C-Glucoside (Vitexin)*	Flavonoids	Flavones	3681-93-4	76829.9	59177.3	54862.6	65356.2	80608.1	56914.1	C01460	ko00941,ko00944
mws0895	432.106	C21H20O10	[M-H]-	Genistein-7-O-Glucoside (Genistin)	Flavonoids	Isoflavones	529-59-9	812576	546750	487037	774756	808176	694841	C09126	ko00943
pmb3081	290.004	C6H11PO11	[M-H]-	Glucarate O-Phosphoric acid	Others	Saccharides	-	1.00965e+06	1.40865e+06	1.10236e+06	1.93894e+06	847390	1.55432e+06	-	-
Lhhp120826	190.099	C12H14O2	[M+H]+	4-hydroxy-3(3-methylbut-3-en-2-yl)benzaldehyde	Others	Others	-	205294	197868	189406	141590	121107	152187	-	-
MWSprf004	354.095	C16H18O9	[M+H]+	Neochlorogenic acid (5-O-Caffeoylquinic acid)	Phenolic acids	Phenolic acids	906-33-2	1.0359e+06	1.0497e+06	1.04038e+06	1.37793e+06	1.23448e+06	1.15277e+06	C17147	-
HJN088	432.127	C18H24O12	[M-H]-	Licoagroside B	Others	Ketone compounds	-	1.37453e+07	1.14711e+07	1.27777e+07	9.99968e+06	1.29814e+07	1.285e+07	-	-
MWS5173	111.043	C4H5N3O	[M+H]+	Isocytosine	Nucleotides and derivatives	Nucleotides and derivatives	108-53-2	373673	399953	484065	445823	487457	436718	-	-
mws1336	137.048	C7H7NO2	[M+H]+	4-Aminobenzoic acid	Phenolic acids	Phenolic acids	150-13-0	314833	357008	407821	323167	328564	302482	C00568	ko00790,ko01100,ko01240
pmn001684	226.12	C12H18O4	[M-H]-	Tuberonic Acid	Organic acids	Organic acids	124649-26-9	60379.3	77938.6	68305.8	44378.3	44795.7	32377	-	-
Zayp004426	616.106	C28H24O16	[M+H]+	Myricetin-3-(2''-galloyl)rhamnoside	Flavonoids	Flavonols	-	13717650	8.65641e+06	1.10565e+07	1.17278e+07	1.0396e+07	1.27837e+07	-	-
pme0368	578.164	C27H30O14	[M+H]+	Apigenin-7-O-rutinoside (Isorhoifolin)*	Flavonoids	Flavones	552-57-8	125795	151225	2.0498e+06	161321	743125	53350	-	-
MWStz081	291.147	C16H21NO4	[M+H]+	Piperlotine C; 1-(3,4,5-Trimethoxycinnamoyl)pyrrolidine	Alkaloids	Pyrrole alkaloids	886989-88-4	49980.1	51406.6	52253.3	70462.6	38392.2	51970	-	-
Lmlp002765	228.115	C15H16O2	[M+H]+	Stilbostemin B	Phenolic acids	Phenolic acids	162411-67-8	133063	192343	159051	130391	99123.5	125842	-	-
Waln003168	342.095	C15H18O9	[M-H]-	5-O-p-Coumaroyl Galactonic Acid	Phenolic acids	Phenolic acids	-	542382	436889	471284	210411	301619	278771	-	-
Cmhp005227	338.1	C16H18O8	[M+H]+	4,8-Dihydroxy Naphthol-1-O-glucoside	Quinones	Quinones	-	509574	587642	749925	512903	682572	695755	-	-
MWS201408	262.08	C9H14N2O7	[M+H]+	Asp-Glu	Amino acids and derivatives	Amino acids and derivatives	6157-06-8	80101.6	67426.3	133506	83023.2	94416.1	65065.3	-	-
Lhdp091122	944.498	C47H76O19	[M+H]+	Soyasaponin A arabinose glucuronic acid glucoside	Terpenoids	Triterpene Saponin	-	31342	85030	16457	19589.6	23507	68355	-	-
Hmhn000927	288.084	C12H16O8	[M-H]-	Phloroglucinol-1-O-β-D-glucopyranoside	Phenolic acids	Phenolic acids	-	30880.4	22495.1	26083.9	31427.1	27370.1	34930.7	-	-
mws4175	176.032	C6H8O6	[M-H]-	D-Glucurono-6,3-lactone	Others	Saccharides	32449-92-6	61832	59676.4	59679.1	50926.8	32837	67760.5	C02670	ko00053,ko01100
MWSmce221	192.042	C10H8O4	[M+H]+	5,7-Dihydroxy-4-methylcoumarin	Lignans and Coumarins	Coumarins	2107-76-8	550475	518741	621208	472589	550101	489050	-	-
Hmdn001667	464.059	C20H16O13	[M-H]-	Ellagic acid-4-O-glucoside	Tannins	Tannin	-	67997.1	65036.1	57398.6	59669.8	61288.9	50703.2	-	-
pmb0666	800.216	C38H40O19	[M+H]+	Isovitexin-7-O-(6''-sinapoyl)glucoside	Flavonoids	Flavones	-	230273	805565	1.0851e+06	1.2585e+06	1.22607e+06	1.32112e+06	-	-
Hmgn001653	138.032	C7H6O3	[M-H]-	Protocatechualdehyde*	Phenolic acids	Phenolic acids	139-85-5	780721	1.12641e+06	746796	1.08018e+06	1.02654e+06	1.14702e+06	C16700	ko00950
Zmyn000230	148.037	C5H8O5	[M-H]-	2-Dehydro-3-deoxy-L-arabinonate*	Others	Saccharides	-	1.31453e+06	2.22217e+06	1.33276e+06	1.46101e+06	1.47705e+06	983052	C00684	ko00053,ko01100
Zmyn000247	148.037	C5H8O5	[M-H]-	2-Hydroxyglutaric Acid*	Organic acids	Organic acids	13095-48-2	1.31453e+06	2.22217e+06	1.33276e+06	1.46101e+06	1.47705e+06	983052	C03196	ko00310,ko01100
mws2608	221.09	C8H15NO6	[M+H]+	N-Acetyl-D-galactosamine	Others	Saccharides	1811-31-0	266732	381175	392218	453594	464420	273148	C01132	ko00052,ko00520,ko01100,ko01250
MWSHY0111	446.121	C22H22O10	[M+H]+	Calycosin-7-O-glucoside	Flavonoids	Isoflavones	20633-67-4	1.48659e+06	1.44424e+06	1.39999e+06	1.52111e+06	1.63317e+06	1.94096e+06	-	-
pmp000352	338.115	C20H18O5	[M+H]+	Licoflavone C	Flavonoids	Other Flavonoids	72357-31-4	130162	133264	136631	77222.5	105881	78839.7	-	-
MW0107847	232.142	C10H20N2O4	[M-H]-	Leu-Thr	Amino acids and derivatives	Amino acids and derivatives	-	4536774	4.90351e+06	4.74164e+06	3.32962e+06	3.34622e+06	4.18663e+06	-	-
mws1038	278.13	C11H22N2O4S	[M-H]-	Pantetheine	Alkaloids	Alkaloids	496-65-1	176659	253188	214000	249637	146528	235501	C00831	ko00770,ko01100,ko01110
MW0159302	402.143	C20H22N2O7	[M+CH3COO]-	Val-TyrMe-OH	Amino acids and derivatives	Amino acids and derivatives	-	495982	403008	328599	352688	324513	219293	-	-
Lmbn003970	330.241	C18H34O5	[M-H]-	9,12,13-TriHOME; 9(S),12(S),13(S)-Trihydroxy-10(E)-octadecenoic acid	Lipids	Free fatty acids	97134-11-7	257148	331194	303515	217101	262997	228424	C14833	ko00591
MWS20147	448.101	C21H20O11	[M+H]+	Luteolin-3'-O-glucoside	Flavonoids	Flavones	-	3.25916e+06	4.79962e+06	2681685	1.69575e+06	2267920	4.27801e+06	-	-
Lahp003986	434.121	C21H22O10	[M+H]+	3,4-Dihydro-4-(4'-hydroxyphenyl)-5,7-dihydroxycoumarin glucoside*	Lignans and Coumarins	Coumarins	-	119790	237213	276343	297321	162431	298544	-	-
Lmsp003790	786.222	C34H42O21	[M+H]+	Isorhamnetin-3-O-sophoroside-7-O-rhamnoside*	Flavonoids	Flavonols	41328-75-0	84432.5	1363165	60671.8	30010	40010	60962.8	-	-
Lmsp004749	654.18	C29H34O17	[M+H]+	Syringetin-3-O-rutinoside	Flavonoids	Flavonols	53430-50-5	443494	284036	220033	326272	241343	232193	-	-
pma0948	137.084	C8H11NO	[M+H]+	Phenylethanolamine	Alkaloids	Alkaloids	7568-93-6	878055	2.08884e+06	1.5424e+06	1.76854e+06	1.45995e+06	1.71289e+06	C02735	-
MWSmce709	129.058	C9H7N	[M+H]+	Isoquinoline	Alkaloids	Isoquinoline alkaloids	119-65-3	1.62028e+06	1.6957e+06	1.31401e+06	1.84758e+06	2.09523e+06	1.70452e+06	C06323	-
Zbjp002538	298.157	C19H22O3	[M+H]+	1,7-bis(4-hydroxypheny)hept-1-ene-3-ol	Phenolic acids	Phenolic acids	-	155658	218546	108455	135022	184577	148624	-	-
Lhmp122204	300.063	C16H12O6	[M+H]+	3'-Hydroxymelannin	Lignans and Coumarins	Coumarins	-	225653	242991	260566	154238	175228	175589	-	-
Zmgp004297	280.146	C19H20O2	[M+H]+	1-phenyl-7-(4-hydroxyphenyl)-4-ene-3-heptanone	Others	Ketone compounds	-	375302	359382	569234	682912	477227	437044	-	-
MWSmce025	370.09	C16H18O10	[M-H]-	Fraxetin-8-O-glucoside (Fraxin)	Lignans and Coumarins	Coumarins	524-30-1	68949.2	63689.3	83703.3	49282.8	35199.8	55248.9	C09266	-
Lmgn001670	138.032	C7H6O3	[M-H]-	Salicylic acid	Phenolic acids	Phenolic acids	69-72-7	230139	207848	212514	180174	170013	192754	C00805	ko01100,ko01110,ko04075
pmp000195	532.122	C25H24O13	[M+H]+	6''-O-Malonylglycitin	Flavonoids	Isoflavones	137705-39-6	4.36387e+07	5.19248e+07	4.98965e+07	4.36928e+07	3.83716e+07	4.29188e+07	C16197	ko00943
MWSHY0048	320.053	C15H12O8	[M+H]+	Dihydromyricetin (Ampelopsin)	Flavonoids	Flavanonols	27200-12-0	33002.9	37624.4	41254.2	46718.6	36621.9	49814.8	C02906	ko00941,ko01110
MW0157826	436.178	C20H28N4O5S1	[M+H]+	Thr-Trp-Met	Amino acids and derivatives	Amino acids and derivatives	-	61678.8	213341	122344	301708	256286	218152	-	-
Zmpn004068	568.179	C26H32O14	[M-H]-	Phloretin-2'-O-(6''-O-xylosyl)glucoside	Flavonoids	Chalcones	-	20752.5	9427.09	10738.3	15814.7	14588.5	12751.8	-	-
MWS201443	233.138	C9H19N3O4	[M+H]+	Ser-Lys	Amino acids and derivatives	Amino acids and derivatives	22677-61-8	283707	293895	230664	241486	224245	173505	-	-
pme1216	123.032	C6H5NO2	[M-H]-	2-Picolinic acid*	Organic acids	Organic acids	98-98-6	173937	219481	225225	700161	694654	555785	C10164	ko00380,ko01100
MWSHY0180	446.121	C22H22O10	[M+H]+	Glycitin*	Flavonoids	Isoflavones	40246-10-4	2.18669e+06	3175155	3.23628e+06	2.09753e+06	3.24211e+06	2.04475e+06	C16195	ko00943
pmb0686	536.117	C24H24O14	[M+H]+	Eriodictyol-7-O-(6''-malonyl)glucoside	Flavonoids	Flavanones	-	278809	382829	254362	404227	343604	262270	-	-
MW0107577	230.163	C11H22N2O3	[M-H]-	Ile-Val	Amino acids and derivatives	Amino acids and derivatives	41017-96-3	163412	143169	104868	28442.2	92425.2	88725.3	-	-
MWS3020	144.126	C7H16N2O	[M+H]+	N-Acetylcadaverine	Alkaloids	Alkaloids	32343-73-0	399624	421617	400099	205990	221295	190087	-	-
Hmmp002121	468.069	C23H16O11	[M+H]+	Isorhamnetin-3-O-gallate	Flavonoids	Flavonols	-	93483.1	91285.1	157715	142515	95636.7	120368	-	-
MWSmce159	192.042	C10H8O4	[M+H]+	6,7-Dihydroxy-4-methylcoumarin	Lignans and Coumarins	Coumarins	529-84-0	326124	471128	568921	450843	545984	507667	-	-
MWSmce315	166.986	C7H5NS2	[M+H]+	2-Mercaptobenzothiazole	Alkaloids	Alkaloids	149-30-4	215978	218563	203692	208635	218934	178035	C14437	-
MWSmce674	450.35	C31H46O2	[M+H]+	Phylloquinone (Vitamin K1)	Others	Vitamin	84-80-0	25170.5	30174.3	22672.7	28903.6	22133	26011.1	-	-
pme2165	156.017	C5H4N2O4	[M-H]-	Orotic acid (Vitamin B13)	Others	Vitamin	65-86-1	348043	336421	478878	594616	517139	588289	C00295	ko00240,ko01100,ko01240
MWS201400	303.158	C16H21N3O3	[M+H]+	Val-Trp	Amino acids and derivatives	Amino acids and derivatives	24587-37-9	206085	268849	219823	202761	200358	176986	-	-
MW0150888	345.111	C12H19N5O5S1	[M+H]+	His-Cys-Ser	Amino acids and derivatives	Amino acids and derivatives	-	200839	265240	266262	53438	115614	139421	-	-
pme2776	252.086	C10H12N4O4	[M+H]+	2'-Deoxyinosine	Nucleotides and derivatives	Nucleotides and derivatives	890-38-0	64886.5	75503.2	74788.7	39460.2	30941.8	56612.8	C05512	ko00230,ko01100,ko01232,ko02010
Lmhp009187	439.27	C20H42NO7P	[M+H]+	LysoPE 15:0	Lipids	LPE	-	185588	217404	143657	150732	201256	250129	-	-
Qagp003587	218.142	C13H18N2O	[M+H]+	N-Monocinnamoylputrescine	Alkaloids	Phenolamine	-	225640	118390	359538	282181	284379	452201	-	-
mws0704	141.019	C2H8NO4P	[M-H]-	O-Phosphorylethanolamine	Alkaloids	Alkaloids	1071-23-4	60530.1	60105.3	75464.3	12689.6	13509.6	20443.2	C00346	ko00563,ko00564,ko00600,ko01100
Lmbp002962	208.037	C10H8O5	[M+H]+	Isofraxetin	Lignans and Coumarins	Coumarins	50656-75-2	565416	611074	637959	451228	475778	482136	-	-
pmb0302	125.024	C2H8NO3P	[M+H]+	2-Aminoethylphosphonate	Others	Others	2041-14-7	43868.6	57793.5	57203.5	34096.5	58633.3	41250.3	C03557	ko00440,ko01100,ko02010
pmb0620	786.222	C34H42O21	[M+H]+	Chrysoeriol-6,8-di-C-glucoside-7-O-glucoside	Flavonoids	Flavones	-	213109	236352	250838	10488.4	13078.3	14904.9	-	-
mws0221	240.024	C6H12N2O4S2	[M+H]+	L-Cystine	Amino acids and derivatives	Amino acids and derivatives	56-89-3	584273	432128	492729	477379	403421	388717	C00491	ko00270,ko01100,ko02010
pme3083	165.043	C8H7NO3	[M-H]-	2-(Formylamino)benzoic acid	Phenolic acids	Phenolic acids	3342-77-6	213648	187254	177667	210954	177667	273787	C05653	ko00380,ko01100
MWSprf104	270.053	C15H10O5	[M+H]+	4',6,7-Trihydroxyisoflavone	Flavonoids	Isoflavones	17817-31-1	2.91623e+07	2.34624e+07	2.29541e+07	3.12952e+07	3.44192e+07	3.67171e+07	C14314	ko00943,ko01110
mws1417	161.048	C9H7NO2	[M-H]-	Indole-3-carboxylic acid	Alkaloids	Plumerane	771-50-6	52268.2	70014.7	64917.4	65466.3	65718.8	67031.8	C19837	-
mws0102	161.048	C9H7NO2	[M-H]-	Indole-5-carboxylic acid*	Alkaloids	Plumerane	1670-81-1	52268.2	70014.7	64917.4	65466.3	65718.8	67031.8	-	-
pmb0881	477.286	C23H44NO7P	[M+H]+	LysoPE 18:2	Lipids	LPE	-	6.53244e+06	8.47493e+06	7.82906e+06	1.16646e+07	1.55198e+07	1.62308e+07	-	-
pmb0874	477.286	C23H44NO7P	[M+H]+	LysoPE 18:2(2n isomer)	Lipids	LPE	-	2.17507e+07	1.16537e+07	1.20304e+07	1.62882e+07	1.84574e+07	1.29426e+07	-	-
MW0150811	354.165	C14H22N6O5	[M+H]+	His-Ala-Gln	Amino acids and derivatives	Amino acids and derivatives	-	1.11528e+06	1.37489e+06	1.35697e+06	1.43016e+06	1.79771e+06	1.53835e+06	-	-
ML10180524	243.085	C9H13N3O5	[M+H]+	Cytarabine	Nucleotides and derivatives	Nucleotides and derivatives	147-94-4	634102	272323	324493	308605	644638	184336	C02961	-
Lmhp010757	505.317	C25H48NO7P	[M+H]+	LysoPE 20:2	Lipids	LPE	-	95182.9	77840.3	62687.1	131045	120161	96665.8	-	-
pme1987	89.0477	C3H7NO2	[M-H]-	L-Alanine	Amino acids and derivatives	Amino acids and derivatives	56-41-7	12654.4	13073.8	10302.6	12230.6	19400.1	22348.8	C00041	ko00250,ko00270,ko00430,ko00450,ko00470,ko00710,ko00970,ko01100,ko01110,ko01200,ko01230,ko02010,ko04122
Zmxp003107	610.153	C27H30O16	[M+H]+	Luteolin-7,3'-di-O-glucoside	Flavonoids	Flavones	52187-80-1	6.35452e+06	8.39548e+06	1.03818e+07	1.25721e+07	1.62269e+07	1.26685e+07	-	-
MWSHY0042	182.058	C9H10O4	[M+H]+	Syringaldehyde; 4-Hydroxy-3,5-Dimethoxybenzaldehyde	Phenolic acids	Phenolic acids	134-96-3	220192	491156	549619	530245	518733	530281	-	-
Waln010192	577.338	C28H52NO9P	[M-H]-	2-(2,3-dihydroxypropoxy)-3-(((2-(dimethylamino)ethoxy)(hydroxy)phosphoryl)oxy)propyl (8E,11Z,14Z)-octadeca-8,11,14-trienoate	Lipids	LPE	-	3.52912e+06	719795	3.46593e+06	2.40534e+06	2.11825e+06	1.73292e+06	-	-
Lmbp006165	286.12	C17H18O4	[M+H]+	6,7-cis-Dihydroxy-2-(2-phenylethyl)-5,6,7,8-tetrahydrochromone	Others	Chromone	-	75586.4	88485	102307	83386.7	102408	88420.8	-	-
mws0675	334.057	C11H15N2O8P	[M+H]+	β-Nicotinamide mononucleotide	Nucleotides and derivatives	Nucleotides and derivatives	1094-61-7	9.49929e+06	1.0303e+07	1.33237e+07	9.13574e+06	1.14013e+07	1.04672e+07	C00455	ko00760,ko01100
Wmhn001575	338.1	C16H18O8	[M-H]-	1,4,8-Trihydroxynaphthalene-1-O-glucoside	Quinones	Quinones	-	105471	147686	128940	149960	136290	126995	-	-
mws0752	186.162	C11H22O2	[M-H]-	Undecylic Acid	Lipids	Free fatty acids	112-37-8	4.24969e+06	4.84711e+06	4.21e+06	3.98735e+06	4.00907e+06	4.04045e+06	C17715	-
pme1184	267.097	C10H13N5O4	[M+H]+	2'-Deoxyguanosine	Nucleotides and derivatives	Nucleotides and derivatives	961-07-9	141220	209139	112725	42196.6	72831.8	112466	C00330	ko00230,ko01100,ko01232,ko02010
pmb0034	276.096	C10H16N2O7	[M+H]+	L-α-Glutamyl-L-Glutamic Acid	Amino acids and derivatives	Amino acids and derivatives	3929-61-1	205355	237903	112949	192270	176522	215945	C01425	-
mws0281	192.027	C6H8O7	[M-H]-	Citric Acid	Organic acids	Organic acids	77-92-9	9.3473e+06	9.57014e+06	7.41465e+06	9.2254e+06	8.51435e+06	9.56645e+06	C00158	ko00020,ko00250,ko00630,ko01100,ko01110,ko01200,ko01210,ko01230,ko01240
pmc0066	332.052	C10H13N4O7P	[M+H]+	2'-Deoxyinosine-5'-monophosphate	Nucleotides and derivatives	Nucleotides and derivatives	3393-18-8	9.44156e+06	7.36884e+06	7.68809e+06	1.03197e+07	8.56348e+06	8.84466e+06	C06196	ko00230,ko01232
MW0006821	222.089	C12H14O4	[M+H]+	Diethyl phthalate	Benzene and substituted derivatives	Benzene and substituted derivatives	-	1.11125e+06	2.20668e+06	1.806e+06	1.43859e+06	1.84435e+06	1.25899e+06	C14175	-
pme2758	163.048	C5H9NO5	[M-H]-	4-Hydroxy-L-glutamic acid	Amino acids and derivatives	Amino acids and derivatives	3913-68-6	196772	196313	246708	276990	317813	304919	C03079	-
mws0061	464.096	C21H20O12	[M-H]-	Quercetin-3-O-galactoside (Hyperin)	Flavonoids	Flavonols	482-36-0	65391.2	75257.7	67592	108800	87054.8	116256	C10073	-
Lmzp002365	464.132	C22H24O11	[M+H]+	Hesperetin-7-O-glucoside	Flavonoids	Flavanones	31712-49-9	178700	243374	216025	185585	268574	223584	C16422	ko00941
Lssp210281	422.085	C19H18O11	[M+H]+	1,5-dihydroxy ketone-6 murine O-β-D-glucoside	Others	Others	-	2.33172e+07	3.19832e+07	3.48109e+07	6.98086e+06	7.72848e+06	6.20164e+06	-	-
MWStz152	205.074	C11H11NO3	[M+H]+	2-(Acetylamino)-3-phenyl-2-propenoic acid	Alkaloids	Alkaloids	5469-45-4	1.35231e+06	1.85171e+06	1.84093e+06	1.89131e+06	1.46234e+06	1.69581e+06	-	-
Lmmn003323	272.235	C16H32O3	[M-H]-	2-Hydroxyhexadecanoic acid	Organic acids	Organic acids	764-67-0	1.11366e+06	1.68761e+06	1.71557e+06	1.12078e+06	1.56003e+06	1.46225e+06	-	-
Qacp003850	418.09	C20H18O10	[M+H]+	7-Hydroxy-1-methoxy-2,3-methylenedi-oxyxanthone-arabinoside	Others	Xanthone	-	191239	256816	237343	300605	309529	289386	-	-
Lmxn006423	151.009	C7H5NOS	[M-H]-	2(3H)-Benzothiazolone	Alkaloids	Alkaloids	934-34-9	46875.6	41143.8	45452.4	36170.1	47137.8	34977.9	-	-
HJN087	434.121	C21H22O10	[M-H]-	Naringenin-4'-O-glucoside*	Flavonoids	Flavanones	-	1.07828e+06	1.92342e+06	1.37018e+06	1.21043e+06	1.8466e+06	1.36161e+06	-	-
Lmbp003208	384.106	C17H20O10	[M+H]+	Fraxidin-8-O-glucoside	Lignans and Coumarins	Coumarins	-	277341	255908	279348	150999	335533	311610	-	-
pmf0291	95.0371	C5H5NO	[M+H]+	4-Hydroxypyridine	Alkaloids	Pyridine alkaloids	626-64-2	58667.2	147443	186440	193215	224002	134890	-	-
MWS1840	101.12	C6H15N	[M+H]+	Triethylamine	Alkaloids	Alkaloids	121-44-8	100737	77965.2	80081.7	95496.8	81125.2	96007.9	C14691	-
MW0158154	398.17	C19H22N6O4	[M+H]+	Trp-Gly-His	Amino acids and derivatives	Amino acids and derivatives	-	9.37464e+06	9.64884e+06	9.38971e+06	5.16952e+06	4.26257e+06	5.15889e+06	-	-
Hmjp003008	608.138	C27H28O16	[M+H]+	Luteolin-7-O-glucuronide-5-O-rhamnoside	Flavonoids	Flavones	-	86700	117074	66685	120533	102588	24242.2	-	-
MWSslk140	191.062	C7H13NO3S	[M+H]+	N-Acetyl-L-Methionine	Amino acids and derivatives	Amino acids and derivatives	65-82-7	110649	103689	103194	74374	75388.3	59792.6	C02712	-
Zbqp005858	300.063	C16H12O6	[M+H]+	5,7,4'-Trihydroxy-3'-methoxyisoflavone; 3'-O-Methylorobol	Flavonoids	Isoflavones	36190-95-1	132267	81626.9	95030.8	29102.6	38163.2	31118.9	-	-
MW0158456	553.202	C23H31N5O11	[M-H]-	Tyr-Glu-Gln-Asp	Amino acids and derivatives	Amino acids and derivatives	-	11759.1	10367.4	10010	13862.7	13482.5	14348.8	-	-
Wagn011658	654.383	C31H58O14	[M-H]-	1-Palmitoyl-Sn-Glycerol 3-O-Diglucoside	Lipids	Glycerol ester	-	92204.7	42320	46810	34443.6	24641.4	43524.7	-	-
Hmbn002692	518.164	C22H30O14	[M-H]-	6'-O-Feruloyl-D-sucrose	Phenolic acids	Phenolic acids	118230-77-6	67361.6	39985.8	85662.5	45585.2	35333	68792.4	-	-
HJN104	482.106	C21H22O13	[M-H]-	Dihydromyricetin-3-O-glucoside	Flavonoids	Flavanonols	-	30561.8	19031.4	19893	24547.6	21089.6	29384.5	-	-
pme0152	128.059	C5H8N2O2	[M+H]+	5,6-Dihydro-5-methyluracil	Nucleotides and derivatives	Nucleotides and derivatives	696-04-8	980852	863611	876089	774770	782760	625400	C00906	-
pmp000205	1068.55	C54H84O21	[M+H]+	Soyasaponin βg (Soyasaponin VI)	Terpenoids	Triterpene Saponin	143519-54-4	367851	117932	104164	550011	210475	273573	-	-
pmb0069	121.053	C7H7NO	[M+H]+	Benzamide	Phenolic acids	Phenolic acids	55-21-0	277621	310180	317517	226377	201354	178930	C09815	-
pme2993	192.042	C10H8O4	[M+H]+	Scopoletin (7-Hydroxy-6-methoxycoumarin)	Lignans and Coumarins	Coumarins	92-61-5	226108	219343	295740	183237	155256	172116	C01752	ko00999,ko01110
pmb0197	297.107	C11H15N5O5	[M+H]+	N7-Methylguanosine	Nucleotides and derivatives	Nucleotides and derivatives	20244-86-4	158597	213596	202406	145358	134203	172543	C20674	-
MW0151030	399.194	C17H29N5O4S1	[M+H]+	His-Met-Leu	Amino acids and derivatives	Amino acids and derivatives	-	131725	142457	179840	123145	175349	178584	-	-
Hmgp001916	670.174	C29H34O18	[M+H]+	3,3',5,7-Tetrahydroxy-4',6-Dimethoxyflavone-7-O-Gentiobioside; (Laciniatin-7-O-Gentiobioside)	Flavonoids	Flavonols	-	86092.7	148415	53728.7	74499.1	69087.6	95121.1	-	-
pme0241	122.037	C7H6O2	[M+H]+	Benzoic acid	Phenolic acids	Phenolic acids	65-85-0	1.34863e+06	1.3673e+06	1.65351e+06	1.49331e+06	1.19065e+06	1.04964e+06	C00180	ko01100,ko01110
Zmgn000216	126.008	C2H7O4P	[M-H]-	2-Hydroxyethylphosphonic acid	Organic acids	Organic acids	22987-21-9	77141.3	52143	50192.6	75306.4	73645	62921.8	C06451	ko00440,ko01100,ko01110
Zmgn000173	150.053	C5H10O5	[M-H]-	D-Ribose	Others	Saccharides	50-69-1	56725.4	64056.6	63354	72954.2	56322.2	65619.6	C00121	ko00030,ko01100,ko02010
MWSslk117	162.032	C9H6O3	[M+H]+	7-Hydroxy-4-chromone	Others	Chromone	59887-89-7	83223.4	77013.3	107865	82758.6	88365	64764.5	-	-
Lmhp010514	505.317	C25H48NO7P	[M+H]+	LysoPE 20:2(2n isomer)	Lipids	LPE	-	94046.4	89130.1	101794	120707	92188.8	98200.1	-	-
MW0158189	448.214	C22H32N4O4S1	[M+H]+	Trp-Leu-Met	Amino acids and derivatives	Amino acids and derivatives	-	790861	491866	922898	698915	258229	655916	-	-
Hmzp004605	462.116	C22H22O11	[M+H]+	Ladanetin-6-O-β-D-glucosid	Flavonoids	Flavones	-	1.63246e+06	2225595	2.62694e+06	1.96445e+06	1.57764e+06	1.04564e+06	-	-
Hmgp002953	652.164	C29H32O17	[M+H]+	Tricin-7-O-(2''-O-rhamnosyl)galacturonide	Flavonoids	Flavones	89915-54-8	42108.4	30256.4	41680	38753.4	46803.8	81785.6	-	-
pme3732	243.085	C9H13N3O5	[M+H]+	Cytidine	Nucleotides and derivatives	Nucleotides and derivatives	65-46-3	2.51039e+06	3.84455e+06	3.7745e+06	2.17569e+06	1.33617e+06	1.62632e+06	C00475	ko00240,ko01100,ko01232,ko02010
MW0155991	339.154	C14H21N5O5	[M+H]+	Pro-Ser-His	Amino acids and derivatives	Amino acids and derivatives	-	48345	270974	279435	76402.1	165591	71283.8	-	-
Zmyn003693	268.074	C16H12O4	[M-H]-	6-Hydroxy-2'-methoxyflavone	Flavonoids	Flavones	61546-59-6	238681	548445	447788	823035	611621	392918	C15203	-
Zmcp003989	594.159	C27H30O15	[M+H]+	Kaempferol-3-O-rhamnosyl(1→2)glucoside	Flavonoids	Flavonols	-	1.28435e+06	2.2946e+06	1.22092e+06	1.64359e+06	4.95869e+06	6877215	-	-
MWS20145	450.116	C21H22O11	[M+H]+	Eriodictyol-7-O-glucoside	Flavonoids	Flavanones	38965-51-4	2.5415e+06	3031945	4.96279e+06	1.80055e+06	4.53339e+06	4.2529e+06	-	-
Zalp003488	368.111	C17H20O9	[M+H]+	4-O-Caffeoylquinic acid methyl ester*	Phenolic acids	Phenolic acids	123372-74-7	2.01504e+06	1.35823e+06	1.58764e+06	1.38743e+06	750310	2.3512e+06	-	-
MWSmce706	128.059	C5H8N2O2	[M+H]+	Cyclo(Ala-Gly)	Amino acids and derivatives	Amino acids and derivatives	4526-77-6	2.70015e+06	2.73079e+06	1.49856e+06	3.1788e+06	2.48561e+06	2.52302e+06	-	-
MW0158278	468.201	C24H28N4O6	[M+H]+	Trp-Tyr-Thr	Amino acids and derivatives	Amino acids and derivatives	-	211510	332399	275280	192054	658370	524311	-	-
Lafp003256	226.084	C11H14O5	[M+H]+	3,4'-Dihydroxy-3',5'-dimethoxypropiophenone	Phenolic acids	Phenolic acids	136196-47-9	2.38504e+06	2.50042e+06	3.54226e+06	2.88374e+06	3769245	2.82621e+06	-	-
Zbsp004940	192.042	C10H8O4	[M+H]+	6-Hydroxy-7-methoxycoumarin	Lignans and Coumarins	Coumarins	-	1.37795e+06	1.56551e+06	1.64592e+06	1.7655e+06	1.49284e+06	1.36611e+06	-	-
Jmwn002494	326.1	C15H18O8	[M-H]-	(2E)-3-[4-(β-D-glucopyranoside)-phenylacrylic]-acid	Phenolic acids	Phenolic acids	-	50292.2	40675.2	45009.9	26568.9	33509.7	42668.6	-	-
Zasn010461	270.256	C17H34O2	[M-H]-	Pentadecanoic acid,14-methyl-,methyl ester	Others	Others	5129-60-2	166130	220027	133727	207167	209136	171115	-	-
Hmqn000843	302.1	C13H18O8	[M-H]-	Tachioside*	Phenolic acids	Phenolic acids	109194-60-7	1.91957e+06	1.23715e+06	1.30421e+06	1.16325e+06	1.81723e+06	1.15556e+06	-	-
MWSmce295	244.07	C9H12N2O6	[M+H]+	1-beta-D-Arabinofuranosyluracil	Nucleotides and derivatives	Nucleotides and derivatives	3083-77-0	667083	632876	618293	717135	507715	384107	C16908	-
pmb0645	626.185	C28H34O16	[M+H]+	Hesperetin-6-C-glucoside-7-O-glucoside	Flavonoids	Flavonols	-	372155	362615	265565	253126	332328	275852	-	-
Hmbp001276	168.042	C8H8O4	[M+H]+	Gallacetophenone	Phenolic acids	Phenolic acids	528-21-2	369825	469333	328809	422377	314613	271402	-	-
MWSHY0080	594.159	C27H30O15	[M+H]+	Luteolin-7-O-neohesperidoside (Lonicerin)*	Flavonoids	Flavones	25694-72-8	3.94881e+07	1.0935e+08	2.88116e+07	3.96489e+07	6.65484e+07	1.79044e+07	C12630	ko00944
MWSHY0039	416.111	C21H20O9	[M+H]+	Daidzein-7-O-glucoside(Daidzin)	Flavonoids	Isoflavones	552-66-9	2.96961e+07	2.75693e+07	3.18541e+07	2.95417e+07	3.21122e+07	2.97611e+07	C10216	ko00943
MW0148075	444.158	C20H24N6O4S1	[M+H]+	Cys-Trp-His	Amino acids and derivatives	Amino acids and derivatives	-	824352	1.17847e+06	1.24471e+06	470437	644311	405575	-	-
Lmhp009034	451.27	C21H42NO7P	[M+H]+	LysoPE 16:1	Lipids	LPE	-	107408	97217.1	106912	168219	190674	184373	-	-
MWSmce016	137.048	C7H7NO2	[M+H]+	Nicotinic Acid Methyl Ester(Methyl Nicotinate)	Alkaloids	Pyridine alkaloids	93-60-7	193439	377477	341054	316290	383618	352022	-	-
MWSHY0053	270.053	C15H10O5	[M+H]+	3,7,4'-Trihydroxyflavone	Flavonoids	Flavones	2034-65-3	112730	119810	134509	115880	53350	28094.6	-	-
pme0010	105.043	C3H7NO3	[M+H]+	L-Serine	Amino acids and derivatives	Amino acids and derivatives	56-45-1	168409	161827	150898	161838	147296	188590	C00065	ko00260,ko00261,ko00270,ko00460,ko00470,ko00564,ko00600,ko00630,ko00920,ko00970,ko01100,ko01110,ko01200,ko01230,ko01240,ko02010
Zmgp004060	462.116	C22H22O11	[M+H]+	paratensein-7-O-glucoside*	Flavonoids	Isoflavones	-	1.69664e+06	2.35971e+06	2.20887e+06	1.12917e+06	1.59802e+06	1.87606e+06	-	-
Wbtn004362	392.074	C18H16O10	[M-H]-	1,3,6,7-tetrahydroxy-2-(3,4,5-trihydroxyoxan-2-yl)xanthen-9-one	Flavonoids	Other Flavonoids	-	120947	131622	114190	128898	126052	102355	-	-
pmp000660	562.169	C27H30O13	[M+H]+	Kushenol O	Flavonoids	Other Flavonoids	102390-91-0	822531	1.00885e+06	1.04761e+06	986920	901679	1.30298e+06	-	-
MWSHY0189	432.106	C21H20O10	[M+H]+	Apigenin-7-O-glucoside(Cosmosiin)	Flavonoids	Flavones	578-74-5	402240	660175	201815	578781	360302	490551	C04608	ko00944
MWSHC2041	578.164	C27H30O14	[M+H]+	sophorabioside*	Flavonoids	Isoflavones	2945-88-2	105938	222198	2.51232e+06	196817	1.11953e+06	50801.4	-	-
Wbtp004753	302.043	C15H10O7	[M+H]+	1,2,3,7,8-pentahydroxy-6-methylanthracene-9,10-dione	Flavonoids	Other Flavonoids	-	147228	234052	295033	212262	206135	266402	-	-
Zmcp102202	204.079	C12H12O3	[M+H]+	Senkyunolide C	Phenolic acids	Phenolic acids	-	797056	688556	1.87159e+06	1.78133e+06	1.05888e+06	402199	-	-
MWSmce341	278.152	C16H22O4	[M+H]+	Butyl isobutyl phthalate	Phenolic acids	Phenolic acids	17851-53-5	4.95402e+07	3.17196e+07	3.9718e+07	5.58461e+06	3.31385e+07	5.53152e+07	-	-
Hmgp001996	318.038	C15H10O8	[M+H]+	Quercetagetin; 3,3',4',5,6,7-Hexahydroxyflavone	Flavonoids	Flavonols	90-18-6	241875	208288	215939	96900.2	66685	113265	C10122	-
Zayp004030	632.101	C28H24O17	[M+H]+	Myricetin-3-O-(2''-galloyl)glucoside	Flavonoids	Flavonols	-	333329	489536	264266	688847	429570	1.07539e+06	-	-
pmn001686	288.23	C16H32O4	[M-H]-	10,16-Dihydroxypalmitic acid	Lipids	Free fatty acids	3233-90-7	24395.3	19403.8	21142	22434.2	19432.6	21728.6	C08285	ko00073
Smhp004476	564.148	C26H28O14	[M+H]+	Isovitexin-2''-O-xyloside	Flavonoids	Flavones	-	991343	1.29192e+06	1.31382e+06	9	9	9	-	-
Qacp005275	434.121	C21H22O10	[M+H]+	3-Hydroxy-1,2-dimethoxyxanthone-glucoside*	Others	Xanthone	-	1.67671e+06	1.87402e+06	2.3784e+06	1.98822e+06	2.88261e+06	1.88703e+06	-	-
MWS0631	200.977	C3H7NO5S2	[M-H]-	S-Sulfo-L-Cysteine	Amino acids and derivatives	Amino acids and derivatives	1637-71-4	63397.5	82257	77165.1	69294.8	64107.9	66034.8	C05824	ko00270,ko01100,ko01230
Lacp004731	254.057	C15H10O4	[M+H]+	3-Hydroxy-1-methoxy-9,10-anthraquinone	Quinones	Anthraquinone	28504-24-7	347288	320035	336249	351162	303332	283461	-	-
Hmpp003270	448.101	C21H20O11	[M+H]+	Luteolin-4'-O-glucoside*	Flavonoids	Flavones	6920-38-3	2.83612e+07	5.66722e+07	3.07468e+07	6.19582e+07	4.15672e+07	2.84506e+07	-	-
MWSmce541	205.074	C11H11NO3	[M+H]+	Cinnamoylglycine	Amino acids and derivatives	Amino acids and derivatives	16534-24-0	56739.2	40914	71744.9	80025	80089	67532.3	-	-
pmb2826	148.037	C5H8O5	[M-H]-	L-Citramalic acid	Organic acids	Organic acids	6236-09-5	152114	287539	216551	349916	329325	407992	C02614	ko00660,ko01100
MW0153689	472.189	C22H28N6O4S1	[M+H]+	Met-Trp-His	Amino acids and derivatives	Amino acids and derivatives	-	407703	131285	200145	155090	166836	41759.9	-	-
mws0344	166.048	C5H10O6	[M-H]-	D-Xylonic acid	Others	Saccharides	526-91-0	1.39503e+07	1.3163e+07	1.34219e+07	1.32627e+07	1.3495e+07	1.3451e+07	C00502	ko00040,ko01100
Zmxp002867	624.169	C28H32O16	[M+H]+	Chrysoeriol-5,7-di-O-glucoside	Flavonoids	Flavones	-	715186	788850	786815	2872010	755589	1257195	-	-
MW0150879	433.16	C19H23N5O7	[M+H]+	His-Asp-Tyr	Amino acids and derivatives	Amino acids and derivatives	-	2.47464e+07	2.79675e+07	4.40029e+07	3.27972e+07	2.55484e+07	1.72265e+07	-	-
MWS201470	305.152	C11H23N5O3S	[M+H]+	Met-Arg	Amino acids and derivatives	Amino acids and derivatives	60461-10-1	59156.9	47057.1	75472	73964.4	64233.4	77823.8	-	-
MWSslk097	194.058	C10H10O4	[M+H]+	Dimethyl phthalate	Phenolic acids	Phenolic acids	131-11-3	3.41838e+06	6.09889e+06	2.96794e+06	7.19513e+06	6.03413e+06	8.08218e+06	C11233	-
mws0014	194.058	C10H10O4	[M-H]-	Ferulic acid	Phenolic acids	Phenolic acids	537-98-4	2484830	5.28181e+06	8.9253e+06	4.47699e+06	4.98189e+06	2963865	C01494	ko00940,ko01100,ko01110
MW0155882	383.163	C16H25N5O4S1	[M+H]+	Pro-His-Met	Amino acids and derivatives	Amino acids and derivatives	-	444516	333200	149396	158589	474137	452715	-	-
pmp001105	756.211	C33H40O20	[M+H]+	Kaempferol-3-O-neohesperidoside-7-O-glucoside*	Flavonoids	Flavonols	-	137390	63923.5	71690	66589.3	169551	59631.5	-	-
Lmsp003161	756.211	C33H40O20	[M+H]+	Kaempferol-3-O-sophoroside-7-O-rhamnoside*	Flavonoids	Flavonols	-	137390	63923.5	71690	66589.3	169551	59631.5	-	-
MW0153655	345.172	C15H27N3O4S1	[M+H]+	Met-Pro-Val	Amino acids and derivatives	Amino acids and derivatives	-	198530	150891	205297	113385	179277	209686	-	-
Lmjp002906	478.111	C22H22O12	[M+H]+	Rhamnetin-3-O-Glucoside	Flavonoids	Flavonols	27875-34-9	305767	552649	591973	245215	340222	324350	-	-
MWSmce040	152.047	C8H8O3	[M+H]+	Isovanillin	Phenolic acids	Phenolic acids	621-59-0	434530	263334	142975	294394	485599	271216	-	-
Waln011009	579.354	C28H54NO9P	[M-H]-	2-(2,3-dihydroxypropoxy)-3-(((2-(dimethylamino)ethoxy)(hydroxy)phosphoryl)oxy)propyl (11Z,14Z)-octadeca-11,14-dienoate	Lipids	LPE	-	1.47302e+06	2.44139e+06	2.37879e+06	3.97941e+06	2.00732e+06	2.41508e+06	-	-
MW0149953	492.17	C18H28N4O12	[M+CH3COO]-	Glu-Asp-Thr-Glu	Amino acids and derivatives	Amino acids and derivatives	-	52812.5	79548.4	47396.5	65161.3	73681.4	103650	-	-
Zmdp003677	548.153	C26H28O13	[M+H]+	Daidzein-7-O-Glucoside-4'-O-Apioside	Flavonoids	Isoflavones	108069-01-8	7.72612e+06	8.50185e+06	1.21317e+07	8.66907e+06	6.16572e+06	8.13242e+06	-	-
Hmgp003641	592.179	C28H32O14	[M+H]+	Chrysoeriol-6-C-rhamnoside-7-O-rhamnoside	Flavonoids	Flavones	-	47005.5	21664.6	28340	43799	15136.3	48345	-	-
Lmgp003335	432.106	C21H20O10	[M+H]+	4',5-Dihydroxyisoflavone-7-O-galactoside*	Flavonoids	Isoflavones	-	4.56359e+06	6.32066e+06	7.43424e+06	5.47144e+06	4.9106e+06	6017905	-	-
MWS4305	120.042	C4H8O4	[M-H]-	Erythrose	Others	Saccharides	583-50-6	1.09661e+06	904391	1.1196e+06	1.0884e+06	917055	1.17764e+06	C01796	-
pme0001	610.19	C28H34O15	[M-H]-	Hesperetin-7-O-neohesperidoside(Neohesperidin)*	Flavonoids	Flavanones	13241-33-3	95409.9	75725.4	93762	83802.7	81574.2	74155.9	C09806	ko00941
Lagp003275	472.195	C22H32O11	[M+H]+	Malonyl roseoside	Others	Ketone compounds	-	106710	333695	159418	148415	73355	63350	-	-
MWSprf088	942.519	C48H78O18	[M+H]+	Soyasaponin βb (Soyasaponin I)	Terpenoids	Triterpene Saponin	51330-27-9	418502	791496	336328	308183	339540	123789	C08983	-
MA10039492	174.016	C6H6O6	[M-H]-	Dehydroascorbic acid	Others	Vitamin	490-83-5	45762.9	167820	156520	297304	295214	352931	C05422	ko00053,ko00480,ko01100
pme0309	184.037	C8H8O5	[M-H]-	3-O-Methylgallic Acid*	Phenolic acids	Phenolic acids	3934-84-7	38201	40205.3	49710.7	26013.1	36461	34981	C05616	-
MWSmce230	184.037	C8H8O5	[M-H]-	Methyl gallate*	Phenolic acids	Phenolic acids	99-24-1	38201	40205.3	49710.7	26013.1	36461	34981	-	-
MW0149772	408.164	C18H24N4O7	[M+H]+	Gln-Phe-Asp	Amino acids and derivatives	Amino acids and derivatives	-	930718	1681540	1873920	270260	243545	512590	-	-
Zmhn004909	478.075	C21H18O13	[M-H]-	3,4-Digalloylshikimic acid	Phenolic acids	Phenolic acids	-	83132.4	82744.2	126566	103786	89383.7	77853.1	-	-
pma0149	340.079	C15H16O9	[M+H]+	Sinapoyl malate	Phenolic acids	Phenolic acids	92344-58-6	91700	266677	239199	311099	342119	329563	C02887	ko00940,ko01110
MWSHC20159	386.194	C19H30O8	[M+H]+	Roseoside	Others	Ketone compounds	54835-70-0	143178	217181	273600	198054	167437	185323	-	-
MW0151043	546.207	C24H30N6O9	[M-H]-	His-Phe-Glu-Asp	Amino acids and derivatives	Amino acids and derivatives	-	62670.2	115592	91785.4	67456.8	65398	103106	-	-
mws0072	432.106	C21H20O10	[M+H]+	Apigenin-5-O-glucoside	Flavonoids	Flavones	28757-27-9	4.52504e+06	2.89245e+06	6.34388e+06	6.01394e+06	3.88587e+06	5.09764e+06	-	-
Hmqp003184	666.143	C29H30O18	[M+H]+	Luteolin-7-O-(6''-malonyl)glucoside-5-O-arabinoside	Flavonoids	Flavones	-	250969	216916	176847	303320	261740	139687	-	-
pme1665	594.159	C27H30O15	[M-H]-	Isovitexin-7-O-glucoside(Saponarin)	Flavonoids	Flavones	20310-89-8	38345	28394.6	16245.9	50015	15003	50015	C08064	-
Zmjp003163	210.126	C12H18O3	[M+H]+	Jasmonic acid	Organic acids	Organic acids	77026-92-7	211832	183248	157172	212340	198910	223752	C08491	ko00592,ko01100,ko01110,ko04075
Lmsp004915	448.101	C21H20O11	[M+H]+	Aureusidin-4-O-glucoside	Flavonoids	Aurones	-	5.91117e+07	3.0812e+07	3.08178e+07	5.59215e+07	2.54076e+07	6.94209e+07	-	-
MWSHY0136	448.101	C21H20O11	[M+H]+	Kaempferol-3-O-glucoside (Astragalin)*	Flavonoids	Flavonols	480-10-4	5.91117e+07	3.0812e+07	3.08178e+07	5.59215e+07	2.54076e+07	6.94209e+07	C12249	ko00944,ko01110
MWS201421	296.12	C14H20N2O3S	[M+H]+	Met-Phe	Amino acids and derivatives	Amino acids and derivatives	14492-14-9	74219.6	77898.4	57353	65221.4	62609.3	85736.2	-	-
Wmkp002590	594.159	C27H30O15	[M+H]+	5,7-Dihydroxy-4-methoxyflavone-3-O-xylose-(1-6)-glucose	Flavonoids	Flavones	-	24615.9	27827.5	51392.1	156760	17648.8	79261.8	-	-
Zmyn000268	90.0317	C3H6O3	[M-H]-	2,3-Dihydroxypropanal	Others	Saccharides	56-82-6	15810.9	12216.7	15720.3	8340	14684.3	18429	C02154	-
Zmdp004370	458.121	C23H22O10	[M+H]+	6''-O-Acetyldaidzin	Flavonoids	Isoflavones	71385-83-6	370060	527132	534121	353728	515940	464095	-	-
MWSHY0190	608.174	C28H32O15	[M+H]+	Diosmetin-7-O-rutinoside (Diosmin)	Flavonoids	Flavones	520-27-4	42619.3	59501.6	136016	38503.6	51007.8	47938.1	C10039	-
Lagp003233	594.159	C27H30O15	[M+H]+	3'-Hydroxy-4'-O-β-D-glucosylpuerarin	Flavonoids	Isoflavones	-	1.19763e+06	1.58291e+06	1.95017e+06	1.72113e+06	977898	1.67158e+06	-	-
Zbdp004255	446.121	C22H22O10	[M+H]+	Derriscandenoside A*	Flavonoids	Isoflavones	-	1.90822e+06	2.88028e+06	2.59241e+06	2.43748e+06	2.50511e+06	2.03059e+06	-	-
pme2117	427.029	C10H15N5O10P2	[M-H]-	Adenosine 5'-diphosphate	Nucleotides and derivatives	Nucleotides and derivatives	58-64-0	155925	262287	136583	103300	184275	194238	C00008	ko00190,ko00195,ko00230,ko00908,ko01100,ko01110,ko01232,ko01240
Lmhp008763	451.27	C21H42NO7P	[M+H]+	LysoPE 16:1(2n isomer)	Lipids	LPE	-	110782	118122	64192.7	151989	177349	161650	-	-
mad2116	442.09	C22H18O10	[M-H]-	Bis(p-Coumaroyl)tartaric acid	Phenolic acids	Phenolic acids	-	6599.22	4450.89	15041.9	7774	8180.37	10037.2	-	-
Lhmp110507	780.466	C42H68O13	[M+H]+	Soyasaponin B glucuronic acid rhamnoside	Terpenoids	Triterpene Saponin	-	20354.8	79414.1	38203	8995.74	30010	32589.5	-	-
Xmsn002700	466.111	C21H22O12	[M-H]-	Taxifolin-3'-O-glucoside	Flavonoids	Flavanonols	31106-05-5	50160.6	66685	27727.4	43960.5	35953.8	43699.7	-	-
Lacp005577	456.199	C22H32O10	[M+H]+	3-(3'-Hydroxybutyl)-2,4,4-trimethylcyclohexa-2,5-dienone malonyl glucoside	Terpenoids	Sesquiterpenoids	-	475629	891702	762390	839040	854786	1.37009e+06	-	-
Sayp010477	360.194	C21H28O5	[M+H]+	phanginin A	Terpenoids	Ditepenoids	-	70391	34748.5	79180.1	10230.1	44413.2	54701.8	-	-
Wbtp004798	300.063	C16H12O6	[M+H]+	8,11-dimethoxy-2h-[1,3]dioxolo[4,5-b]xanthen-10-one	Flavonoids	Other Flavonoids	-	518756	459160	416537	440427	271528	210390	-	-
pmp000417	416.111	C21H20O9	[M+H]+	Daidzein-4'-O-glucoside	Flavonoids	Isoflavones	-	11966143	7.859e+06	8.29841e+06	9.33847e+06	1.05896e+07	8.98184e+06	-	-
Lmgp004959	638.185	C29H34O16	[M+H]+	Tricin-7-O-neohesperidoside	Flavonoids	Flavones	53766-40-8	147588	70419.3	110778	105640	121120	116837	-	-
pme0264	242.09	C10H14N2O5	[M+H]+	Thymidine	Nucleotides and derivatives	Nucleotides and derivatives	50-89-5	128972	142510	138972	119010	97833.7	114960	C00214	ko00240,ko01100,ko01232
MW0144571	434.165	C16H26N4O10	[M+CH3COO]-	Ala-Glu-Ser-Glu	Amino acids and derivatives	Amino acids and derivatives	-	814543	653512	1.04052e+06	636741	942238	994108	-	-
HJAP135	504.127	C24H24O12	[M+H]+	Pinocembrin-7-O-(6''-O-malonyl)glucoside	Flavonoids	Flavanones	-	177038	238569	68626.1	238445	49788.6	110633	-	-
mws1073	594.159	C27H30O15	[M+H]+	Apigenin-6,8-di-C-glucoside (Vicenin-2)	Flavonoids	Flavones	23666-13-9	88290.1	168714	569475	105499	270260	145070	C10195	-
Hmhp005335	272.068	C15H12O5	[M+H]+	Dihydrobaicalein	Flavonoids	Flavanones	35683-17-1	38623.5	110630	81619.5	45561.5	49461.8	53154	-	-
Wasn003817	362.158	C16H26O9	[M-H]-	Glucosyl 5,8-dihydroxy-2,6-dimethylocta-2,6-dienoic acid	Others	Others	-	67838.2	41844.4	82110.5	44066.2	54808.9	46259.4	-	-
pmp000394	550.169	C26H30O13	[M+H]+	Naringenin-7-O-(2''-O-apiosyl)glucoside	Flavonoids	Flavanones	-	29004.3	20005	17243.3	21942	21163.9	31675	-	-
MWSHY0142	616.106	C28H24O16	[M+H]+	Quercetin-3-O-(2''-O-galloyl)galactoside	Flavonoids	Flavonols	53209-27-1	145056	197935	140476	80365.8	136064	108173	-	-
Lmgp004731	432.106	C21H20O10	[M+H]+	Genistein-7-O-galactoside*	Flavonoids	Isoflavones	-	1916145	1637700	1043815	889440	1105950	1939795	-	-
mws1035	740.216	C33H40O19	[M+H]+	Kaempferol-3-O-robinoside-7-O-rhamnoside (Robinin)*	Flavonoids	Flavonols	301-19-9	802260	299606	382047	241495	283868	556090	C10178	-
pmn001384	516.127	C25H24O12	[M-H]-	Isochlorogenic acid C*	Phenolic acids	Phenolic acids	57378-72-0	24921.2	6731.26	55045	56787.8	45767.5	20604.5	-	-
Wbmp003788	388.21	C19H32O8	[M+H]+	3,4-Dihydroxy-7,8-dihydro-β-ionone-4-O-β-D-glucoside	Terpenoids	Sesquiterpenoids	-	185694	186730	248555	128631	181790	148415	-	-
MW0158157	360.18	C18H24N4O4	[M+H]+	Trp-Gly-Val	Amino acids and derivatives	Amino acids and derivatives	-	79884.2	44702.4	64843.9	80135.3	68280.3	57520.5	-	-
MWSHY0092	596.174	C27H32O15	[M+H]+	Eriodictyol-7-O-Rutinoside (Eriocitrin)	Flavonoids	Flavanones	13463-28-0	802589	7488615	900040	3405240	828705	819211	C09732	-
pma6455	230.019	C5H11O8P	[M-H]-	Ribulose-5-phosphate	Others	Saccharides	4151-19-3	207977	205355	285300	213129	283021	295380	C00199	ko00030,ko00040,ko00710,ko00740,ko01100,ko01110,ko01200,ko01230,ko01240,ko01250
Zmgn000217	130.027	C5H6O4	[M-H]-	Itaconic acid	Organic acids	Organic acids	97-65-4	92187.7	72584.9	45318.9	59191.9	86478.9	108228	C00490	ko00660,ko01100
MW0157845	524.248	C24H36N4O9	[M-H]-	Thr-Tyr-Leu-Glu	Amino acids and derivatives	Amino acids and derivatives	-	11562.3	22848.2	11891.5	92597	101986	108020	-	-
MW0135131	254.058	C15H10O4	[M+H]+	4',6-Dihydroxyflavone	Flavonoids	Flavones	63046-09-3	3093240	2.17223e+06	2.24932e+06	1.76186e+06	2.04144e+06	1.2028e+06	-	-
pmb0530	663.109	C21H27N7O14P2	[M+H]+	Nicotinic acid adenine dinucleotide	Nucleotides and derivatives	Nucleotides and derivatives	53-84-9	213318	223452	226809	198967	153141	257825	C00003	ko00190,ko00730,ko00760,ko01100,ko01240
Latp003004	394.126	C19H22O9	[M+H]+	2-Methyl-5-acetonyl-7-hydroxychromone glucoside	Others	Chromone	-	196435	413351	367190	338148	224396	200192	-	-
MWSmce333	283.092	C10H13N5O5	[M+H]+	Crotonoside; 2-Hydroxyadenosine	Nucleotides and derivatives	Nucleotides and derivatives	1818-71-9	309372	741482	370900	127962	474139	419910	C08432	-
MWS4295	300.266	C18H36O3	[M-H]-	DL-2-hydroxystearic acid	Lipids	Free fatty acids	629-22-1	71929.6	132488	123181	65956.2	97724.4	88446.2	-	-
MW0110412	248.119	C10H20N2O3S	[M+H]+	Val-Met	Amino acids and derivatives	Amino acids and derivatives	-	199870	186719	135132	178450	174330	98173.2	-	-
Waln009920	577.338	C28H52NO9P	[M-H]-	1-(2,3-dihydroxypropoxy)-3-(((2-(dimethylamino)ethoxy)(hydroxy)phosphoryl)oxy)propan-2-yl (8E,11Z,14Z)-octadeca-8,11,14-trienoate	Lipids	LPE	-	2.64454e+06	2.29987e+06	3.52793e+06	2.0196e+06	1.76119e+06	2.09077e+06	-	-
MW0157574	490.239	C19H34N6O9	[M-H]-	Thr-Asn-Lys-Glu	Amino acids and derivatives	Amino acids and derivatives	-	379534	372043	102102	85451.4	49959.5	57147.7	-	-
MW0151054	580.228	C28H32N6O8	[M-H]-	His-Phe-Tyr-Asp	Amino acids and derivatives	Amino acids and derivatives	-	141740	23786.7	39095	114900	54278.9	343755	-	-
Lmlp005236	450.116	C21H22O11	[M+H]+	Dihydrokaempferol-3-O-glucoside	Flavonoids	Flavanonols	31049-08-8	1.62496e+06	2.98123e+06	3.96465e+06	1.7984e+06	1.46652e+06	1.24794e+06	-	-
Cwjp002289	918.243	C42H46O23	[M+H]+	Luteolin-7-O-(2''''-O-rhamnosyl)sophorotrioside	Flavonoids	Flavones	-	88451.2	62813.1	30010	52499	133400	56168.9	-	-
pmb3066	482.142	C22H26O12	[M-H]-	5-O-p-Coumaroylshikimic acid O-glucoside	Phenolic acids	Phenolic acids	-	17650.6	13152.6	21086.6	30664.3	39130.4	23321.9	-	-
Waln011524	555.354	C26H54NO9P	[M-H]-	1-(2,3-dihydroxypropoxy)-3-(((2-(dimethylamino)ethoxy)(hydroxy)phosphoryl)oxy)propan-2-yl palmitate	Lipids	LPE	-	927941	821168	795259	903908	1.08864e+06	835919	-	-
MWSmce613	488.107	C14H26N4O11P2	[M+H]+	Citicoline	Nucleotides and derivatives	Nucleotides and derivatives	987-78-0	41680	10005	17173.1	48345	5574.79	38345	C00307	ko00564,ko01100
Hmdp103165	740.216	C33H40O19	[M+H]+	Clitorin*	Flavonoids	Flavones	55804-74-5	1023670	1166430	730205	2756430	2.37546e+06	1772635	-	-
Lmsp003881	740.216	C33H40O19	[M+H]+	Kaempferol-3-O-rutinoside-7-O-rhamnoside*	Flavonoids	Flavonols	-	1023670	1166430	730205	2756430	2.37546e+06	1772635	-	-
mws2125	167.982	C3H5O6P	[M-H]-	Phosphoenolpyruvate	Organic acids	Organic acids	138-08-9	112646	109473	89306.7	203488	119913	237678	C00074	ko00010,ko00020,ko00400,ko00440,ko00620,ko00710,ko00999,ko01100,ko01110,ko01200,ko01230,ko01240
MWSmce283	150.068	C9H10O2	[M-H]-	4'-Hydroxypropiophenone	Phenolic acids	Phenolic acids	70-70-2	43622.5	60640.9	59643.5	86653.2	85500	98140.6	C13342	-
Latp003151	412.136	C19H24O10	[M+H]+	4-(Trans)-acetul-3,6,8-trihydroxy-3-methyl-dihydronapht halenone glucoside	Others	Chromone	-	476143	620651	571161	463767	526884	470382	-	-
pme2459	448.101	C21H20O11	[M+H]+	Luteolin-7-O-glucoside (Cynaroside)	Flavonoids	Flavones	5373-11-5	5.50505e+06	1.17365e+07	1.48197e+07	1.90088e+07	11235045	1.41498e+07	C03951	ko00944
MW0105782	245.138	C10H19N3O4	[M-H]-	Asn-Leu	Amino acids and derivatives	Amino acids and derivatives	-	566940	353186	497897	721516	802243	381791	-	-
Zmjp003291	594.159	C27H30O15	[M+H]+	Vitexin-2''-O-galactoside	Flavonoids	Flavones	-	893815	1.73205e+06	1.03486e+06	1.3333e+06	2090235	2115605	-	-
MWSHY0121	462.08	C21H18O12	[M+H]+	Luteolin-7-O-glucuronide	Flavonoids	Flavones	29741-10-4	228584	236946	201310	248087	212848	151049	C03515	ko00944
mws0124	246.1	C13H14N2O3	[M+H]+	N-(3-Indolylacetyl)-L-alanine	Amino acids and derivatives	Amino acids and derivatives	57105-39-2	765581	763002	837782	441384	776974	698937	-	-
Lmmp003817	534.101	C24H22O14	[M+H]+	Kaempferol-3-O-(6''-malonyl)glucoside*	Flavonoids	Flavonols	-	1.09762e+06	2.07328e+06	1.90698e+06	2.36147e+06	1.41309e+06	1.35836e+06	-	-
Wafp004334	475.184	C24H29NO9	[M+H]+	N-Feruloyltyramine 4'-glucoside	Alkaloids	Phenolamine	-	70574.7	87748.9	161148	138097	108912	107392	-	-
pmb3012	462.116	C22H22O11	[M-H]-	Chrysoeriol-7-O-glucoside	Flavonoids	Flavones	19993-32-9	55015	66314.2	73541.6	48345	54890.9	89083.9	-	-
Lmsp004670	594.159	C27H30O15	[M+H]+	Kaempferol-3-O-glucoside-7-O-rhamnoside	Flavonoids	Flavonols	2392-95-2	1.91565e+07	3.70117e+07	7.7357e+07	3.16627e+07	5.63167e+07	86594045	-	-
pme2890	268.055	C8H16N2O4S2	[M+H]+	L-Homocystine	Amino acids and derivatives	Amino acids and derivatives	626-72-2	101710	32219.5	44772.5	32571.9	38000.8	27306.2	C01817	ko00270
mws0636	312.147	C18H20N2O3	[M+H]+	L-Phenylalanyl-L-phenylalanine	Amino acids and derivatives	Amino acids and derivatives	2577-40-4	148637	159771	108679	149132	114682	125182	-	-
MW0152326	536.248	C25H36N4O9	[M-H]-	Leu-Glu-Phe-Glu	Amino acids and derivatives	Amino acids and derivatives	-	691999	964020	756823	518038	476998	377445	-	-
Hmlp002975	638.148	C28H30O17	[M+H]+	Isorhamnetin-3-O-glucuronide-7-O-rhamnoside	Flavonoids	Flavonols	-	28602.5	61446.3	62015.8	68883.1	61436.7	85880.7	-	-
pmp000410	548.153	C26H28O13	[M+H]+	Mirificin	Flavonoids	Isoflavones	103654-50-8	10399.9	31675	32454.5	28019.7	42777.9	38084.9	-	-
mws4174	221.09	C8H15NO6	[M+H]+	N-Acetyl-D-mannosamine	Others	Saccharides	7772-94-3	343102	302953	364214	375129	363254	285481	C00645	ko00520,ko01100,ko01250
pmp001257	271.215	C15H29NO3	[M+H]+	Tridecanoylglycine	Amino acids and derivatives	Amino acids and derivatives	-	223777	561110	435670	457405	577840	206656	-	-
Lhhp120823	192.079	C11H12O3	[M+H]+	Eugenyl formate	Others	Others	-	432325	593957	663930	715936	619676	572525	-	-
Hmcp001589	786.222	C34H42O21	[M+H]+	Isorhamnetin-3-O-rutinoside-4'-O-glucoside*	Flavonoids	Flavonols	111393-97-6	134640	128861	68132.3	30010	842490	129645	-	-
pmp001311	626.148	C27H30O17	[M+H]+	6-Hydroxykaempferol-7,6-O-Diglucoside	Flavonoids	Flavonols	-	97895.8	140292	131088	162183	157663	285483	-	-
Lmsp004045	624.169	C28H32O16	[M+H]+	Isorhamnetin-3-O-glucoside-7-O-rhamnoside*	Flavonoids	Flavonols	17331-71-4	387195	89515.1	100326	137052	105824	462420	-	-
Lmsp003939	624.169	C28H32O16	[M+H]+	Isorhamnetin-3-O-galactoide-7-O-rhamnoside*	Flavonoids	Flavonols	-	387195	89515.1	100326	137052	105824	462420	-	-
Lagp002372	578.164	C27H30O14	[M+H]+	Daidzein-4',7-Diglucoside	Flavonoids	Isoflavones	-	15104.5	22151.7	51426.8	47330.9	28699.1	64228.6	-	-
Lmcp004693	300.063	C16H12O6	[M+H]+	Kaempferide (3,5,7-Trihydroxy-4'-methoxyflavone)*	Flavonoids	Flavonols	491-54-3	151354	95327.6	135118	89627.1	115943	169497	C10098	ko00944
Cmsp004086	302.079	C16H14O6	[M+H]+	Dihydrokaempferide	Flavonoids	Flavanonols	137225-59-3	578087	502091	511556	343889	439820	387008	-	-
Lmcp004624	300.063	C16H12O6	[M+H]+	3-Methylkaempferol*	Flavonoids	Flavonols	1592-70-7	11670	25853.4	38345	13340	20056.4	55536.5	C05902	-
Lmhp002153	250.132	C13H18N2O3	[M+H]+	N-p-Coumaroylhydroxyputrescine	Alkaloids	Phenolamine	-	460181	349301	523435	309101	240892	477253	-	-
MWSHY0162	626.148	C27H30O17	[M+H]+	Quercetin-3-O-sophoroside (Baimaside)*	Flavonoids	Flavonols	18609-17-1	148946	357120	150085	9	9	9	C12667	ko00944,ko01110
Zmdp003228	548.153	C26H28O13	[M+H]+	Daidzein-7-O-apiosyl(1→6)glucoside	Flavonoids	Isoflavones	-	9.34307e+06	8.42306e+06	8.29818e+06	8.89828e+06	6749655	1.13021e+07	-	-
Zbdp006489	300.1	C17H16O5	[M+H]+	7,4'-Dimethoxy-5-hydroxyflavone	Flavonoids	Other Flavonoids	-	36675	50346.3	68849.8	88395.9	92328.6	79208	-	-
MWSmce454	152.047	C8H8O3	[M-H]-	3,5-Dihydroxyacetophenone	Phenolic acids	Phenolic acids	51863-60-6	88921.1	74308.5	85984.1	81988.2	76516.4	76472.6	-	-
Wasn003942	364.173	C16H28O9	[M-H]-	Glucosyl 6,9-dihydroxydec-4-enoic acid	Others	Others	-	707408	455735	419860	864786	872337	569933	-	-
MW0149599	614.228	C22H38N4O16	[M-H]-	GlcNAc1-3Gal1-4GlcSp	Others	Saccharides	-	429106	583796	483878	646459	309446	377791	-	-
Lmlp005572	432.106	C21H20O10	[M+H]+	Galangin-7-O-glucoside	Flavonoids	Flavones	-	5.16489e+06	4.39054e+06	5.97111e+06	6.14157e+06	5.25202e+06	3.97056e+06	-	-
pmb0751	320.09	C16H16O7	[M+H]+	Trans-5-O-(p-Coumaroyl)shikimate	Phenolic acids	Phenolic acids	-	105045	67830.7	52012.2	94479.7	87483.8	112040	C02947	ko00940,ko00941,ko00945,ko01100,ko01110
Zmjp003463	564.148	C26H28O14	[M+H]+	Vitexin-2''-O-xyloside*	Flavonoids	Flavones	-	575651	158394	491276	1.23686e+06	666806	976675	-	-
MWSHY0064	624.169	C28H32O16	[M+H]+	Isorhamnetin-3-O-neohesperidoside*	Flavonoids	Flavonols	55033-90-4	139741	83511.7	901180	961575	85191.4	190018	-	-
Wasn003200	386.085	C16H18O11	[M-H]-	O-Feruloylgalactaric acid	Phenolic acids	Phenolic acids	-	1.28262e+07	1.07952e+07	1.06468e+07	9.66444e+06	9.00184e+06	1.11772e+07	C03156	-
Hmjp003248	694.138	C30H30O19	[M+H]+	Luteolin-7-O-(6''-malonyl)glucuronide-5-O-rhamnoside	Flavonoids	Flavones	-	104496	47149.6	102098	71372.1	69854.2	29312	-	-
Lmdp004668	786.201	C37H38O19	[M+H]+	Kaempferol-3-O-(6''-Feruloyl)glucosyl-(1→4)-galactoside	Flavonoids	Flavonols	-	90972.5	58156.1	77212.3	61199.8	18583.3	183455	-	-
pma6640	478.111	C22H22O12	[M+H]+	3'-O-Methyltricetin-7-O-glucoside	Flavonoids	Flavones	-	175184	103670	108380	110508	136865	264782	-	-
Zmtp102903	418.09	C20H18O10	[M+H]+	Juglanin	Flavonoids	Flavonols	-	344136	306747	399996	175418	158520	361835	-	-
MW0159085	359.217	C15H29N5O5	[M+Na]+	Val-Lys-Asn	Amino acids and derivatives	Amino acids and derivatives	-	36363.7	51380.9	29109.6	40599.2	85166.3	46680	-	-
Lmhp008833	493.317	C24H48NO7P	[M+H]+	LysoPC 16:1(2n isomer)	Lipids	LPC	-	5.18274e+06	5.10088e+06	4.48051e+06	1.406e+06	1.49731e+06	1.35001e+06	-	-
pmb0803	507.174	C24H29NO11	[M+H]+	Pyridoxine-5'-O-(6''-feruloyl)glucoside	Others	Vitamin	-	37579	28996.5	21440.2	31573.6	33340	29542.1	-	-
pmb0691	756.211	C33H40O20	[M+H]+	Isoorientin-7-O-(2''-rhamnosyl)glucoside	Flavonoids	Flavones	-	2.66636e+06	864922	1.10245e+06	993917	967782	1.24177e+06	-	-
pmp000411	564.148	C26H28O14	[M+H]+	Genistein-8-C-apiosyl(1→6)glucoside*	Flavonoids	Isoflavones	-	9	9	9	413293	1.15833e+06	173721	-	-
MW0110064	469.244	C23H31N7O4	[M+H]+	Trp-His-Lys	Amino acids and derivatives	Amino acids and derivatives	-	322811	166275	140036	356280	133473	196222	-	-
Zmlp005019	462.08	C21H18O12	[M+H]+	3,3'-O-Dimethylellagic Acid-4'-O-arabinoside	Tannins	Tannin	-	18027.8	53279.9	42317.5	111967	102831	99882.2	-	-
Hmgp001986	348.048	C16H12O9	[M+H]+	5,7,8,3',4'-Pentahydroxy-6-methoxyxanthone	Flavonoids	Other Flavonoids	-	256905	256905	182422	155090	226850	219436	-	-
MW0138670	448.101	C21H20O11	[M+H]+	kaempferol 7-O-glucoside*	Flavonoids	Flavones	-	5326140	8.80271e+06	1.50163e+07	1.0772e+07	1.38468e+07	1.65268e+07	-	-
Xmyp005654	448.101	C21H20O11	[M+H]+	Kaempferol-4'-O-glucoside*	Flavonoids	Flavonols	-	5326140	8.80271e+06	1.50163e+07	1.0772e+07	1.38468e+07	1.65268e+07	-	-
pmp000087	268.095	C13H16O6	[M+H]+	2-Feruloyl-sn-glycerol	Phenolic acids	Phenolic acids	-	154662	106262	88247.6	191839	78360	161873	-	-
pme1651	175.063	C10H9NO2	[M+H]+	Indole-3-acetic acid (IAA)	Alkaloids	Plumerane	87-51-4	70877.3	184639	179143	61204.6	55007.3	129100	C00954	ko00380,ko01100,ko04075
pme2755	221.09	C8H15NO6	[M+H]+	N-Acetyl-D-glucosamine	Others	Saccharides	7512-17-6	783942	694983	658893	759935	718201	701079	C00140	ko00520,ko01100,ko01250,ko02010
pmb0660	756.19	C36H36O18	[M+H]+	Isoorientin-7-O-(6''-p-coumaroyl)glucoside	Flavonoids	Flavones	-	56350	124818	17709.1	38276.8	64403.1	15005	-	-
pmb0566	580.143	C26H28O15	[M+H]+	Luteolin-7-O-glucoside-5-O-arabinoside	Flavonoids	Flavones	-	271457	645350	705335	314822	354923	355099	-	-
pmn001378	520.194	C26H32O11	[M-H]-	Pinoresinol-4-O-glucoside	Lignans and Coumarins	Lignans	41607-20-9	121725	23233.1	27879	72052.3	41228.7	47329.5	C17529	-
Zmxp005470	578.127	C26H26O15	[M+H]+	Tricin-7-O-(6''-O-malonyl)glucoside	Flavonoids	Flavones	-	955543	483567	385812	450250	401923	482146	-	-
pma0110	398.121	C18H22O10	[M+H]+	4-O-Sinapoylquinic acid	Phenolic acids	Phenolic acids	-	139878	219704	220615	317398	172542	184983	-	-
HJAP148	580.143	C26H28O15	[M+H]+	Kaempferol-3-O-sambubioside	Flavonoids	Flavonols	27661-51-4	1693345	374550	343775	498944	359884	229681	-	-
MW0156013	416.17	C20H24N4O6	[M+H]+	Pro-Trp-Asp	Amino acids and derivatives	Amino acids and derivatives	-	437265	520162	405062	508110	366677	419951	-	-
Zbzp004330	548.116	C25H24O14	[M+H]+	irilinB-7-glucoside-O-malonate	Flavonoids	Isoflavones	-	429660	512049	605618	476177	444574	428436	-	-
Zmzn000078	169.998	C3H7O6P	[M-H]-	Dihydroxyacetone phosphate	Others	Saccharides	57-04-5	157246	61127.9	142125	250583	205340	224180	C00111	ko00010,ko00040,ko00051,ko00052,ko00561,ko00562,ko00564,ko00640,ko00710,ko00760,ko01100,ko01110,ko01200,ko01230
MW0159165	420.186	C16H28N4O9	[M+CH3COO]-	Val-Ser-Thr-Asp	Amino acids and derivatives	Amino acids and derivatives	-	99369.5	96888.9	120131	224954	235462	289776	-	-
Qaxp004184	594.159	C27H30O15	[M+H]+	7-Hydroxy-1-methoxy-2,3-methylenedi-oxyxanthone-glucose-rhamnoside(ISO)	Others	Xanthone	-	23335660	2.79688e+07	11290885	1.76198e+07	1.73003e+07	78075655	-	-
Lmjp002461	610.153	C27H30O16	[M+H]+	Quercetin-3-O-neohesperidoside*	Flavonoids	Flavonols	29662-79-1	30876.6	81812.1	69322.5	75652.3	169745	63797.8	-	-
Lmsp004166	610.153	C27H30O16	[M+H]+	Quercetin-3-O-glucoside-7-O-rhamnoside*	Flavonoids	Flavonols	-	30876.6	81812.1	69322.5	75652.3	169745	63797.8	-	-
MW0150131	430.185	C21H26N4O6	[M+H]+	Glu-Pro-Trp	Amino acids and derivatives	Amino acids and derivatives	-	83137.8	55479.5	103375	15915.5	47709.5	23007.5	-	-
pma0692	437.231	C25H31N3O4	[M+H]+	N1,N10-Bis(p-coumaroyl)spermidine	Alkaloids	Phenolamine	114916-05-1	88307.7	64628.7	87080.6	70925.9	57458.1	21675	C21169	-
Lmwp003442	448.101	C21H20O11	[M+H]+	Amoenin	Flavonoids	Flavonols	-	18365865	31211170	39566045	1.64163e+07	32720035	2.45862e+07	-	-
MWSslk257	323.052	C9H14N3O8P	[M+H]+	Cytidine 5'-monophosphate(Cytidylic acid)	Nucleotides and derivatives	Nucleotides and derivatives	63-37-6	66104.5	76543.7	163977	29596.7	58069	23215.8	C00055	ko00240,ko01100,ko01232
MWSHY0135	624.169	C28H32O16	[M+H]+	Isorhamnetin-3-O-rutinoside (Narcissin)*	Flavonoids	Flavonols	604-80-8	134072	116625	1005205	574495	183455	223559	-	-
Cmzn005251	434.121	C21H22O10	[M-H]-	6-O-Caffeoylarbutin	Phenolic acids	Phenolic acids	136172-60-6	1.34906e+07	18156315	21361315	1.30683e+07	25910450	23656130	-	-
mws0361	254.225	C16H30O2	[M-H]-	Palmitoleic Acid*	Lipids	Free fatty acids	373-49-9	111418	39141.2	36967.8	72708.1	47364	53517.3	C08362	ko00061,ko01100
Lmcn009122	254.225	C16H30O2	[M-H]-	(7Z)-Hexadecenoic acid*	Lipids	Free fatty acids	2416-19-5	111418	39141.2	36967.8	72708.1	47364	53517.3	-	-
Lmbp003668	418.09	C20H18O10	[M+H]+	Kaempferol-3-O-arabinoside	Flavonoids	Flavonols	-	137226	112525	199871	279555	500253	338690	-	-
