# Supplementary material for: Multi-Omics Analysis Provides Insights into Green Soybean in Response to Cold Stress
Source: Metabolites. 2024 Dec 7;14(12):687. doi: 10.3390/metabo14120687 (PMC11678371; doi:10.3390/metabo14120687)
Supplement: Supplementary file 1 [file metabolites-14-00687-s001.zip › Supplementary Table S6 Differentially expressed metabolites in the comparison of cold treament and control groups.xlsx]

## Sheet: Table S6
Table S6. Differentially expressed metabolites in the comparison of cold treament and control groups.
Index	Molecular weight (Da)	Formula	Ionization model	Compounds	Class I	Class II	CAS	24h_CK_1	24h_CK_2	24h_CK_3	24h_cold_1	24h_cold_2	24h_cold_3	QC01	QC02	QC03	cpd_ID	kegg_map	24h_CK_vs_24h_cold_VIP	24h_CK_vs_24h_cold_P-value	24h_CK_vs_24h_cold_Fold_Change	24h_CK_vs_24h_cold_Log2FC	24h_CK_vs_24h_cold_Type
Zmdp000972	135.035	C4H9NO2S	[M+H]+	S-Methyl-L-cysteine	Amino acids and derivatives	Amino acids and derivatives	1187-84-4	9.6546e+06	8.78592e+06	9.89298e+06	1.62829e+06	1.52441e+06	1.49981e+06	5.71691e+06	5.89326e+06	5.78143e+06	C22040	ko02010	1.44384	0.00160196	0.164206	-2.60643	down
pme2289	286.23	C20H30O	[M+H]+	Retinol (Vitamin A1)	Others	Vitamin	68-26-8	133962	232385	249122	430965	417528	392212	513690	479605	482552	C00473	ko01100,ko01240	1.27295	0.0205281	2.01587	1.0114	up
mws0097	358.142	C20H22O6	[M-H]-	Pinoresinol*	Lignans and Coumarins	Lignans	487-36-5	76352.9	93031.3	83827.7	227073	220298	146914	148104	153413	147161	C05366	ko00999,ko01100,ko01110	1.35918	0.0432181	2.34699	1.23081	up
MWSHY0162	626.148	C27H30O17	[M+H]+	Quercetin-3-O-sophoroside (Baimaside)*	Flavonoids	Flavonols	18609-17-1	148946	357120	150085	9	9	9	153175	151292	72226.2	C12667	ko00944,ko01110	1.4427	0.087219	4.11491e-05	-14.5688	down
pme1201	274.084	C15H14O5	[M-H]-	Phloretin	Flavonoids	Chalcones	60-82-2	58572.6	170729	140846	244066	270011	254646	203652	205738	212435	C00774	ko00941,ko01110	1.12998	0.0521074	2.0768	1.05436	up
mws0178	354.095	C16H18O9	[M-H]-	Chlorogenic acid (3-O-Caffeoylquinic acid)	Phenolic acids	Phenolic acids	327-97-9	761315	670292	673513	1.3345e+06	1.51581e+06	1.48432e+06	1.18499e+06	1.00948e+06	940402	C00852	ko00940,ko00941,ko00945,ko01110	1.4281	0.00122897	2.05909	1.042	up
pmf0289	335.159	C15H21N5O4	[M+H]+	Riboprine	Nucleotides and derivatives	Nucleotides and derivatives	7724-76-7	36893.8	33819	19548.8	79689.8	70707.4	73637.6	64208.2	64846.1	70020	C16427	ko00908,ko01110	1.32864	0.00540223	2.48206	1.31154	up
pme0490	123.032	C6H5NO2	[M+H]+	Nicotinic acid (Vitamin B3)*	Others	Vitamin	59-67-6	1.85999e+06	1.86486e+06	1.8943e+06	6.51648e+06	6.3109e+06	6.34257e+06	3.75594e+06	3.71602e+06	3.6404e+06	C00253	ko00760,ko00960,ko01100,ko01110,ko01240	1.44488	0.000137655	3.41154	1.77042	up
Zmjp000624	167.058	C8H9NO3	[M+H]+	Pyridoxal	Others	Vitamin	66-72-8	3.89949e+06	4.2332e+06	4.413e+06	375104	283395	1.69692e+06	3.28644e+06	3.34435e+06	3.37127e+06	C00250	ko00750,ko01100,ko01240	1.26325	0.0112662	0.187748	-2.41313	down
pme1383	169.074	C8H11NO3	[M+H]+	Pyridoxine	Others	Vitamin	65-23-6	4.36156e+06	4.24499e+06	4.99037e+06	387073	414205	367999	2.46294e+06	2.51909e+06	2.41349e+06	C00314	ko00750,ko01100,ko01240	1.44343	0.00302648	0.0859957	-3.53959	down
Lmgn000224	146.022	C5H6O5	[M-H]-	2-Methyl-3-oxosuccinic acid	Organic acids	Organic acids	-	35057.2	27293	50015	68287.4	94760.3	89092.6	50526.6	59490.6	55625	C06030	ko00660	1.29995	0.0120713	2.24394	1.16603	up
Zmgn001448	176.069	C7H12O5	[M-H]-	2-Propylmalic Acid	Organic acids	Organic acids	-	1.41443e+06	1.42785e+06	1.50836e+06	6.01892e+06	6.01484e+06	5.7522e+06	3.60859e+06	3.49585e+06	3.69038e+06	C05994	ko00620	1.44434	0.000108545	4.08813	2.03144	up
pmb2221	317.293	C18H39NO3	[M+H]+	4-Hydroxysphinganine	Lipids	Sphingolipids	554-62-1	1.72401e+06	1.59034e+06	1.7397e+06	4.25303e+06	4.18011e+06	4.34022e+06	2.89545e+06	2.9953e+06	2.95456e+06	C12144	ko00600,ko01100	1.44191	2.6387e-06	2.52735	1.33762	up
ML10195036	299.282	C18H37NO2	[M+H]+	3-Dehydrosphinganine	Lipids	Sphingolipids	16105-69-4	42750	23188.6	49999.9	96377.1	106744	42602.8	60165.6	71092.9	56505.4	C02934	ko00600,ko01100	1.00715	0.149491	2.11943	1.08368	up
Zmjn003398	228.136	C12H20O4	[M-H]-	2-Dodecenedioic acid	Lipids	Free fatty acids	6402-36-4	1.00728e+06	1.16154e+06	1.09884e+06	385676	387056	415370	850725	732448	697504	C16308	ko00592,ko01110	1.43859	0.00296793	0.363594	-1.4596	down
pmb1754	184.073	C5H15NO4P+	[M]+	O-Phosphocholine	Alkaloids	Alkaloids	107-73-3	3.13176e+07	3.00524e+07	3.10954e+07	1.53029e+07	1.52245e+07	1.50266e+07	2.41855e+07	2.41725e+07	2.24769e+07	C00588	ko00564,ko01100	1.4443	0.000381974	0.49266	-1.02133	down
mws0120	257.103	C8H20NO6P	[M+H]+	Choline Alfoscerate	Lipids	PC	28319-77-9	1.36217e+07	1.47492e+07	1.39564e+07	2.88539e+06	3.01994e+06	3.02169e+06	8.78081e+06	9.05393e+06	9.29604e+06	C00670	ko00564,ko00565	1.44411	0.000745653	0.210904	-2.24534	down
mws0704	141.019	C2H8NO4P	[M-H]-	O-Phosphorylethanolamine	Alkaloids	Alkaloids	1071-23-4	60530.1	60105.3	75464.3	12689.6	13509.6	20443.2	35639.6	41871.4	30672.3	C00346	ko00563,ko00564,ko00600,ko01100	1.40835	0.00345626	0.237851	-2.07187	down
mws0264	342.116	C12H22O11	[M-H]-	D-Trehalose*	Others	Saccharides	99-20-7	640133	633589	702061	4.91665e+06	5.26456e+06	2.85277e+06	3.04801e+06	2.90359e+06	2.76463e+06	C01083	ko00500,ko01100,ko01110,ko02010	1.41391	0.039156	6.59687	2.72178	up
mws0866	260.03	C6H13O9P	[M-H]-	D-Glucose 6-phosphate*	Others	Saccharides	56-73-5	1.88026e+06	1.49352e+06	1.81145e+06	9.63599e+06	1.02313e+07	9.1333e+06	5.42141e+06	5.54795e+06	5.85653e+06	C00092	ko00500,ko00562,ko01100,ko01110	1.43928	0.000476734	5.59292	2.4836	up
pme2563	250.062	C8H14N2O5S	[M-H]-	γ-Glu-Cys	Amino acids and derivatives	Amino acids and derivatives	636-58-8	607592	492313	567155	232650	217768	229834	438752	484479	443213	C00669	ko00480,ko01100,ko01240	1.43084	0.00938335	0.408055	-1.29316	down
pme1216	123.032	C6H5NO2	[M-H]-	2-Picolinic acid*	Organic acids	Organic acids	98-98-6	173937	219481	225225	700161	694654	555785	471588	360119	470011	C10164	ko00380,ko01100	1.41886	0.00622115	3.15303	1.65674	up
NK10253223	167.058	C8H9NO3	[M+H]+	2-Amino-3-methoxybenzoic acid	Phenolic acids	Phenolic acids	3177-80-8	2.56495e+06	3.20363e+06	2.95657e+06	217089	218728	1.01995e+06	2.29318e+06	2.36937e+06	2.25535e+06	C05831	ko00380	1.2923	0.00270073	0.166847	-2.5834	down
Lmgp000659	135.068	C8H9NO	[M+H]+	2-Phenylacetamide*	Alkaloids	Alkaloids	103-81-1	4.14898e+07	3.65415e+07	4.49573e+07	5.92867e+06	5.07223e+06	6.37111e+06	2.23517e+07	2.27225e+07	2.1441e+07	C02505	ko00360,ko01100	1.43969	0.00402762	0.141249	-2.82369	down
pme2693	130.111	C6H14N2O	[M+H]+	N-Acetylputrescine	Alkaloids	Alkaloids	18233-70-0	443074	404230	435545	1.01505e+06	930018	778868	673847	684886	720761	C02714	ko00330,ko01100	1.41026	0.0177093	2.12335	1.08634	up
pmb0501	130.122	C5H14N4	[M+H]+	Agmatine	Alkaloids	Alkaloids	306-60-5	443516	430709	497854	1.13929e+06	1.10968e+06	1.12922e+06	707512	781388	753694	C00179	ko00330,ko01100	1.43789	0.000178584	2.4621	1.29989	up
pme2292	88.1	C4H12N2	[M+H]+	Putrescine	Alkaloids	Alkaloids	110-60-1	242985	276710	248203	618561	666736	588120	301941	317145	317030	C00134	ko00330,ko00470,ko00480,ko00960,ko01100,ko01110,ko02010	1.43534	0.000985756	2.43967	1.28669	up
pme0122	188.116	C8H16N2O3	[M+H]+	N6-Acetyl-L-lysine	Amino acids and derivatives	Amino acids and derivatives	692-04-6	2.27276e+06	2.46365e+06	2.51499e+06	1.21531e+06	1.11358e+06	1.09971e+06	1.89243e+06	1.8774e+06	1.63179e+06	C02727	ko00310,ko01100	1.43587	0.000672768	0.47282	-1.08064	down
pme0026	146.106	C6H14N2O2	[M+H]+	L-Lysine	Amino acids and derivatives	Amino acids and derivatives	56-87-1	2.71181e+07	2.67646e+07	2.57971e+07	2.61133e+06	2.60628e+06	2.47593e+06	1.4447e+07	1.46828e+07	1.50994e+07	C00047	ko00300,ko00310,ko00470,ko00780,ko00960,ko00970,ko01100,ko01110,ko01210,ko01230,ko02010	1.445	0.000230465	0.0965558	-3.37249	down
pmb3101	176.069	C7H12O5	[M-H]-	2-Isopropylmalic Acid	Organic acids	Organic acids	49601-06-1	1.70976e+06	1.67556e+06	1.6086e+06	6.71837e+06	6.99389e+06	6.87663e+06	4.13043e+06	4.09747e+06	4.30792e+06	C02504	ko00290,ko00620,ko01100,ko01110,ko01210,ko01230	1.44477	4.27801e-05	4.12279	2.04362	up
mws0147	118.063	C5H10O3	[M-H]-	β-Hydroxyisovaleric acid	Organic acids	Organic acids	625-08-1	1.0103e+07	1.04284e+07	1.04083e+07	2.78534e+06	3.84737e+06	3.18024e+06	6.44041e+06	6.30681e+06	6.37659e+06	C20827	ko00280,ko01100	1.42501	0.000737743	0.317164	-1.6567	down
mws0256	117.079	C5H11NO2	[M+H]+	L-Valine	Amino acids and derivatives	Amino acids and derivatives	72-18-4	7.33797e+06	7.25876e+06	7.6844e+06	2.83606e+06	2.84309e+06	2.73571e+06	4.99882e+06	4.99872e+06	5.17287e+06	C00183	ko00280,ko00290,ko00460,ko00770,ko00966,ko00970,ko01100,ko01110,ko01210,ko01230,ko01240,ko02010	1.44391	0.000385945	0.377668	-1.40481	down
pme1286	384.122	C14H20N6O5S	[M+H]+	S-(5'-Adenosy)-L-homocysteine	Amino acids and derivatives	Amino acids and derivatives	979-92-0	1.42673e+06	1.37995e+06	1.46292e+06	4.20239e+06	4.07665e+06	4.35097e+06	2.56695e+06	2.77463e+06	2.58576e+06	C00021	ko00270,ko01100,ko01230,ko01240	1.4435	0.000317419	2.95813	1.56468	up
MWStz103	398.137	C15H22N6O5S	[M+H]+	S-(5'-Adenosyl)-L-methionine	Amino acids and derivatives	Amino acids and derivatives	29908-03-0	9.90551e+06	1.30751e+07	1.03435e+07	5.70183e+06	4.19891e+06	6.60401e+06	6.86358e+06	8.07226e+06	8.83079e+06	C00019	ko00261,ko00270,ko00330,ko00908,ko00999,ko01100,ko01110,ko01230,ko01240,ko04122	1.32136	0.0126834	0.49528	-1.01369	down
mws0251	126.043	C5H6N2O2	[M+H]+	Thymine	Nucleotides and derivatives	Nucleotides and derivatives	65-71-4	274164	252493	302873	27604.8	31329.7	15716.2	161607	131047	144944	C00178	ko00240,ko01100,ko01232	1.42261	0.00156077	0.0899915	-3.47407	down
MWSslk257	323.052	C9H14N3O8P	[M+H]+	Cytidine 5'-monophosphate(Cytidylic acid)	Nucleotides and derivatives	Nucleotides and derivatives	63-37-6	66104.5	76543.7	163977	29596.7	58069	23215.8	58782.7	138325	73149.1	C00055	ko00240,ko01100,ko01232	1.13879	0.160388	0.361619	-1.46746	down
pme3961	251.102	C10H13N5O3	[M+H]+	2'-Deoxyadenosine*	Nucleotides and derivatives	Nucleotides and derivatives	958-09-8	5.33056e+06	6.1803e+06	6.5564e+06	2.62529e+06	2.52934e+06	2.3402e+06	4.0598e+06	4.05241e+06	3.74417e+06	C00559	ko00230,ko01100,ko01232,ko02010	1.42718	0.00783343	0.414829	-1.26941	down
pme1184	267.097	C10H13N5O4	[M+H]+	2'-Deoxyguanosine	Nucleotides and derivatives	Nucleotides and derivatives	961-07-9	141220	209139	112725	42196.6	72831.8	112466	95223	67803.4	85027.7	C00330	ko00230,ko01100,ko01232,ko02010	1.07568	0.096078	0.49126	-1.02544	down
pme1109	151.049	C5H5N5O	[M+H]+	Guanine	Nucleotides and derivatives	Nucleotides and derivatives	73-40-5	4.08834e+06	7.20264e+06	6.12964e+06	2.27873e+06	2.7989e+06	2.39443e+06	4.39541e+06	4.27174e+06	4.46438e+06	C00242	ko00230,ko01100,ko01232	1.32287	0.0642563	0.42892	-1.22122	down
mws0609	345.047	C10H12N5O7P	[M-H]-	Guanosine 3',5'-cyclic monophosphate	Nucleotides and derivatives	Nucleotides and derivatives	7665-99-8	2.51749e+06	2.56563e+06	2.65567e+06	380226	316936	376562	1.5067e+06	1.36411e+06	1.53661e+06	C00942	ko00230,ko01100	1.44299	2.09828e-05	0.138746	-2.84949	down
mws0884	329.053	C10H12N5O6P	[M-H]-	Cyclic 3',5'-Adenylic acid	Nucleotides and derivatives	Nucleotides and derivatives	60-92-4	497454	510348	504809	96507.2	80442.8	91704	307107	285200	323826	C00575	ko00230,ko01100	1.44291	5.3542e-07	0.177609	-2.49322	down
mws0668	284.076	C10H12N4O6	[M-H]-	Xanthosine	Nucleotides and derivatives	Nucleotides and derivatives	146-80-5	6.84327e+06	4.16024e+06	6.48786e+06	1.72125e+07	1.44881e+07	1.42104e+07	1.25507e+07	1.3686e+07	1.21579e+07	C01762	ko00230,ko00232,ko01100,ko01110,ko01232,ko02010	1.36525	0.00186784	2.62478	1.3922	up
pme0193	146.069	C5H10N2O3	[M+H]+	L-Glutamine	Amino acids and derivatives	Amino acids and derivatives	56-85-9	2.67324e+07	2.5903e+07	4.3201e+07	2.45919e+06	2.43311e+06	2.32821e+06	1.3724e+07	1.39559e+07	1.46347e+07	C00064	ko00220,ko00230,ko00240,ko00250,ko00470,ko00630,ko00750,ko00910,ko00970,ko01100,ko01230,ko01232,ko01240,ko02010	1.43337	0.0344882	0.075342	-3.7304	down
mws0250	181.074	C9H11NO3	[M+H]+	L-Tyrosine	Amino acids and derivatives	Amino acids and derivatives	60-18-4	6.12437e+06	5.07201e+06	6.01255e+06	900446	794923	710765	3.18999e+06	3.33057e+06	3.1073e+06	C00082	ko00130,ko00261,ko00350,ko00360,ko00400,ko00460,ko00730,ko00940,ko00950,ko00965,ko00966,ko00970,ko00999,ko01100,ko01110,ko01210,ko01230,ko01240	1.43963	0.00375107	0.139819	-2.83837	down
Lmbn000198	134.022	C4H6O5	[M-H]-	3-Dehydro-L-Threonic Acid	Others	Saccharides	-	1.09205e+07	1.09697e+07	1.06123e+07	3.65744e+07	3.62855e+07	3.67066e+07	2.29377e+07	2.36997e+07	2.3682e+07	C03064	ko00053,ko01100	1.44503	1.28285e-08	3.37102	1.75318	up
MA10039492	174.016	C6H6O6	[M-H]-	Dehydroascorbic acid	Others	Vitamin	490-83-5	45762.9	167820	156520	297304	295214	352931	167789	268896	197664	C05422	ko00053,ko00480,ko01100	1.1369	0.0230426	2.55456	1.35308	up
mws1333	342.116	C12H22O11	[M-H]-	Melibiose	Others	Saccharides	585-99-9	207895	243110	297681	1.75699e+06	1.68136e+06	1.71851e+06	1.03138e+06	970134	872955	C05402	ko00052,ko01100,ko02010	1.43683	2.3916e-06	6.88788	2.78406	up
MA10039641	342.116	C12H22O11	[M-H]-	Lactobiose	Others	Saccharides	63-42-3	870389	882915	836253	5.66484e+06	6.41411e+06	6.31976e+06	4.00964e+06	3.40724e+06	3.25768e+06	C00243	ko00052,ko01100,ko02010	1.44427	0.00193246	7.10496	2.82883	up
mws1080	342.116	C12H22O11	[M-H]-	Galactinol	Others	Saccharides	3687-64-7	901172	992702	1.03684e+06	7.3913e+06	6.95812e+06	7.35504e+06	3.82364e+06	3.65701e+06	3.52096e+06	C01235	ko00052,ko01100	1.44365	0.000193708	7.40586	2.88867	up
pme0519	342.116	C12H22O11	[M-H]-	D-Sucrose*	Others	Saccharides	57-50-1	456182	484020	481539	3.90331e+06	3.13898e+06	4.437e+06	2.12129e+06	1.9202e+06	2.17152e+06	C00089	ko00052,ko00500,ko01100,ko01110,ko02010	1.43776	0.0123534	8.0741	3.0133	up
MWS2442	260.03	C6H13O9P	[M-H]-	D-Fructose 6-Phosphate*	Others	Saccharides	643-13-0	1.14686e+06	1.0721e+06	1.1148e+06	6.04706e+06	6.31856e+06	5.21378e+06	3.51386e+06	3.69932e+06	3.58464e+06	C00085	ko00052,ko00500,ko00710,ko01100,ko01110,ko01200	1.44141	0.00472054	5.27315	2.39867	up
pmb2922	566.055	C15H24N2O17P2	[M-H]-	Uridine 5'-diphospho-D-glucose	Nucleotides and derivatives	Nucleotides and derivatives	133-89-1	2.12004e+06	2.11051e+06	2.06947e+06	5.98065e+06	5.8781e+06	7.79364e+06	4.59005e+06	4.45907e+06	4.45561e+06	C00029	ko00040,ko00052,ko00053,ko00500,ko00520,ko00561,ko00908,ko01100,ko01110,ko01240,ko01250	1.42657	0.0189317	3.11942	1.64128	up
Zmzn000079	200.009	C4H9O7P	[M-H]-	D-Erythrose-4-phosphate	Others	Saccharides	585-18-2	150830	136530	146705	294773	352545	299418	212399	228967	246482	C00279	ko00030,ko00400,ko00710,ko00750,ko01100,ko01110,ko01200,ko01230,ko01240	1.42676	0.00881499	2.18109	1.12505	up
mws0275	134.022	C4H6O5	[M-H]-	L-Malic acid	Organic acids	Organic acids	97-67-6	1.4218e+06	1.38331e+06	1.39883e+06	4.60519e+06	4.74951e+06	4.78395e+06	2.96863e+06	2.86873e+06	3.07155e+06	C00149	ko00020,ko00620,ko00630,ko00710,ko01100,ko01110,ko01200	1.44498	0.000161553	3.36319	1.74983	up
mws0192	118.027	C4H6O4	[M-H]-	Succinic acid	Organic acids	Organic acids	110-15-6	9.81877e+06	1.00397e+07	9.8955e+06	1.65585e+06	1.69072e+06	1.64355e+06	6.30982e+06	5.93732e+06	5.6863e+06	C00042	ko00020,ko00190,ko00250,ko00310,ko00350,ko00360,ko00620,ko00630,ko00640,ko00650,ko00760,ko00920,ko01100,ko01110,ko01200	1.44509	2.9343e-05	0.167713	-2.57594	down
pme2380	146.022	C5H6O5	[M-H]-	α-Ketoglutaric acid	Organic acids	Organic acids	328-50-7	755073	857408	842897	2.23063e+06	2.50487e+06	2.36164e+06	1.64423e+06	1.69201e+06	1.50096e+06	C00026	ko00020,ko00040,ko00053,ko00220,ko00250,ko00300,ko00310,ko00340,ko00430,ko00470,ko00630,ko00650,ko00660,ko01100,ko01110,ko01200,ko01210,ko01230,ko01240	1.43908	0.000770754	2.89045	1.53129	up
mws1090	260.03	C6H13O9P	[M-H]-	Glucose-1-phosphate*	Others	Saccharides	59-56-3	1.57045e+06	1.29808e+06	1.62892e+06	7.95134e+06	8.57689e+06	7.29416e+06	4.47889e+06	4.82455e+06	5.20941e+06	C00103	ko00010,ko00040,ko00052,ko00500,ko00520,ko00561,ko01100,ko01110,ko01240,ko01250	1.43794	0.0018633	5.29685	2.40514	up
Lmhp011388	352.261	C21H36O4	[M+H]+	2-α-Linolenoyl-glycerol	Lipids	Glycerol ester	55268-58-1	9.51905e+06	9.42597e+06	9.58963e+06	2.13984e+07	2.10675e+07	2.06935e+07	1.47265e+07	1.46969e+07	1.47762e+07	-	-	1.4446	0.000159893	2.21343	1.14628	up
mws5038	342.116	C12H22O11	[M-H]-	Isomaltulose*	Others	Saccharides	13718-94-0	921618	990884	956374	6.2901e+06	6.55926e+06	7.54927e+06	3.82335e+06	3.8011e+06	3.82019e+06	C01742	-	1.44282	0.00418084	7.11032	2.82991	up
mws1715	251.102	C10H13N5O3	[M+H]+	Cordycepin (3'-Deoxyadenosine)*	Nucleotides and derivatives	Nucleotides and derivatives	73-03-0	2.60637e+06	3.08307e+06	3.03702e+06	1.18842e+06	1.19642e+06	1.09684e+06	1.86344e+06	1.83356e+06	1.86329e+06	C08431	-	1.43262	0.00570715	0.39898	-1.32561	down
Hmsp003093	178.027	C9H6O4	[M+H]+	3,7-Dihydroxychromen-4-one	Others	Chromone	-	285836	192585	381394	105451	125060	150085	144581	147868	147452	-	-	1.25781	0.0922304	0.442648	-1.17577	down
Lsjp211254	422.355	C30H46O	[M+H]+	Lupa-1,20(29)-dien-3-one (Glochidone)	Terpenoids	Triterpene	-	6.10952e+07	6.82015e+07	6.25159e+07	38286482	8.97693e+06	4.00736e+07	5.00371e+07	4.99623e+07	5.10783e+07	-	-	1.02463	0.0685777	0.455325	-1.13503	down
mws0972	132.079	C6H12O3	[M-H]-	6-Hydroxyhexanoic acid	Organic acids	Organic acids	1191-25-9	255495	231428	226403	590384	593556	588513	379740	390164	391055	C06103	-	1.4404	0.000481123	2.48477	1.31311	up
mws0396	282.256	C18H34O2	[M-H]-	Elaidic Acid*	Lipids	Free fatty acids	112-79-8	1.74028e+07	2.0077e+07	1.91025e+07	43120494	4.60973e+07	4.36784e+07	30609513	3.09386e+07	3.16732e+07	C01712	-	1.43737	3.55268e-05	2.34872	1.23188	up
MW0158704	430.174	C22H26N2O7	[M-H]-	TyrMe-Ile-OH	Amino acids and derivatives	Amino acids and derivatives	-	1.16834e+06	1.31418e+06	1.23239e+06	638751	646022	508861	904081	893392	925473	-	-	1.40774	0.000483759	0.482821	-1.05044	down
MW0156970	447.197	C17H29N5O9	[M-H]-	Ser-Val-Asn-Glu	Amino acids and derivatives	Amino acids and derivatives	-	1.54493e+06	1.51706e+06	1.48789e+06	559240	552616	528578	960506	995277	985271	-	-	1.4442	1.00716e-05	0.360544	-1.47175	down
MWSHC20189	358.142	C20H22O6	[M-H]-	Epipinoresinol*	Lignans and Coumarins	Lignans	24404-50-0	118776	108291	108289	349273	305611	325045	202844	207624	198674	-	-	1.43845	0.00194886	2.92205	1.54698	up
Lmhp011562	352.261	C21H36O4	[M+H]+	1-α-Linolenoyl-glycerol	Lipids	Glycerol ester	-	9.29894e+06	8.66437e+06	9.3677e+06	2.03673e+07	2.10062e+07	2.0363e+07	1.49133e+07	1.47831e+07	1.42654e+07	-	-	1.44217	3.23625e-06	2.25884	1.17558	up
pmp000568	316.095	C17H16O6	[M+H]+	Melilotocarpan D	Phenolic acids	Phenolic acids	83013-81-4	498126	513050	479380	104840	117511	158965	340007	356041	353027	-	-	1.42133	0.000174639	0.255822	-1.96679	down
pmp000438	442.381	C30H50O2	[M+H]+	3,28-Dihydroxylup-20(29)-ene (Betulin)	Terpenoids	Triterpene	473-98-3	199367	127734	275126	407906	432694	399652	289671	282933	297844	C08618	-	1.24877	0.0322164	2.05944	1.04225	up
MW0155873	271.153	C12H21N3O4	[M+H]+	Pro-Gly-Val	Amino acids and derivatives	Amino acids and derivatives	-	3.06218e+07	3.2304e+07	2.95938e+07	1.62961e+07	1.53826e+07	3.76035e+06	2.1253e+07	2.11536e+07	2.22678e+07	-	-	1.10765	0.0378732	0.383044	-1.38442	down
pme3096	119.022	C3H5NO4	[M-H]-	Aminomalonic acid	Organic acids	Organic acids	1068-84-4	6.56636e+06	6.92553e+06	6.67883e+06	1.22168e+06	1.22566e+06	1.15305e+06	3.93575e+06	3.77401e+06	3.99074e+06	C00872	-	1.4446	0.000204072	0.178496	-2.48604	down
MW0108426	288.147	C16H20N2O3	[M-H]-	N-(3-Indolylacetyl)-L-isoleucine	Amino acids and derivatives	Amino acids and derivatives	57105-45-0	4.55456e+06	4.55927e+06	4.5413e+06	1.90716e+06	2.03725e+06	2.08569e+06	3.19874e+06	3.304e+06	3.40626e+06	-	-	1.44176	0.000389661	0.441599	-1.17919	down
Zmpn000638	131.07	C4H9N3O2	[M-H]-	3-Guanidinopropionic acid	Organic acids	Organic acids	353-09-3	365772	392680	373619	1.48262e+06	1.40185e+06	1.64397e+06	858079	882319	913977	C03065	-	1.44122	0.00357761	4.00014	2.00005	up
MW0153186	584.281	C25H40N6O10	[M+H]+	Lys-Tyr-Thr-Ser-Ser	Amino acids and derivatives	Amino acids and derivatives	-	4.49842e+06	5.20301e+06	5.62585e+06	261490	232671	578711	2.83143e+06	2.66309e+06	2.69727e+06	-	-	1.41338	0.00224928	0.0699976	-3.83655	down
Hahp000801	117.079	C5H11NO2	[M+H]+	alanine betaine	Alkaloids	Alkaloids	-	6.91995e+06	7.13679e+06	7.09148e+06	2.6973e+06	2.72568e+06	2.53829e+06	5.0129e+06	4.688e+06	4.84134e+06	-	-	1.44343	1.14543e-06	0.376451	-1.40947	down
mws1060	268.081	C10H12N4O5	[M-H]-	9-(Arabinosyl)hypoxanthine	Nucleotides and derivatives	Nucleotides and derivatives	7013-16-3	1.24716e+06	1.23923e+06	1.21195e+06	1.64836e+07	1.57376e+07	1.61389e+07	7.4226e+06	7.87352e+06	7.97568e+06	-	-	1.44507	0.00020282	13.0762	3.70887	up
Zmdp001857	310.116	C14H18N2O6	[M+H]+	γ-Glutamyltyrosine	Amino acids and derivatives	Amino acids and derivatives	7432-23-7	256728	272150	262831	52103.5	134754	152375	152493	164574	161154	-	-	1.17052	0.0371291	0.428481	-1.2227	down
MW0146099	528.182	C20H28N6O11	[M-H]-	Asp-Glu-His-Glu	Amino acids and derivatives	Amino acids and derivatives	-	114051	130459	116319	246141	275071	298917	206960	200820	190537	-	-	1.42551	0.00543505	2.2729	1.18453	up
MWS5238	164.084	C10H12O2	[M+H]+	4-Phenylbutyric acid	Organic acids	Organic acids	1821-12-1	653355	695326	804660	276948	407950	342775	616685	579519	568454	-	-	1.36512	0.00343576	0.477245	-1.0672	down
pmb2654	461.153	C19H27NO12	[M-H]-	Anthranilate-1-O-Sophoroside	Phenolic acids	Phenolic acids	-	11367.7	16542.9	20110.7	66871.5	114175	104551	71251	72682.5	66393.2	-	-	1.39904	0.02855	5.94731	2.57224	up
HJKP000649	135.068	C8H9NO	[M+H]+	N-benzylformamide*	Alkaloids	Alkaloids	6343-54-0	4.23605e+07	3.30937e+07	4.30211e+07	6.53359e+06	5.41881e+06	6.11962e+06	2.03157e+07	2.15145e+07	1.9598e+07	C15561	-	1.43769	0.00851977	0.152538	-2.71276	down
MW0145679	563.318	C25H41N9O6	[M-H]-	Asn-Arg-Phe-Lys	Amino acids and derivatives	Amino acids and derivatives	-	1.87604e+06	2.37669e+06	2.11817e+06	764190	761232	793788	1.44487e+06	1.3402e+06	1.32467e+06	-	-	1.43134	0.0109527	0.364031	-1.45786	down
MWS201054	161.069	C6H11NO4	[M+H]+	O-Acetyl-L-homoserine	Amino acids and derivatives	Amino acids and derivatives	250736-84-6	2.20438e+06	2.63003e+06	2.41855e+06	1.93116e+06	972786	695864	1.98123e+06	2.10607e+06	1.90321e+06	-	-	1.14818	0.0708837	0.496323	-1.01065	down
MWS04559g	181.074	C9H11NO3	[M+H]+	3-Hydroxy-L-phenylalanine	Amino acids and derivatives	Amino acids and derivatives	587-33-7	6.59272e+06	5.83034e+06	6.43035e+06	949106	999071	820921	3.5766e+06	3.60655e+06	3.28259e+06	-	-	1.44144	0.00118046	0.146875	-2.76734	down
MWS201432	312.114	C14H20N2O4S	[M+H]+	Met-Tyr	Amino acids and derivatives	Amino acids and derivatives	13589-04-3	75721.5	89918.4	80744	20411.4	30556.7	44605	50024.8	45900	50667.1	-	-	1.30839	0.00676643	0.387903	-1.36623	down
Lmhn001386	300.048	C12H12O9	[M-H]-	Vnilloyltartaric acid	Phenolic acids	Phenolic acids	-	58019.7	52551.9	52957.6	143812	121935	149317	89979.3	93860.7	84098.1	-	-	1.42818	0.00768282	2.53816	1.34378	up
pme3967	311.123	C12H17N5O5	[M+H]+	2-(Dimethylamino)guanosine*	Nucleotides and derivatives	Nucleotides and derivatives	2140-67-2	1.0249e+06	1.29849e+06	1.47385e+06	267811	256661	270617	802931	717249	747340	-	-	1.4316	0.0165347	0.209386	-2.25576	down
MWS1983	344.132	C12H24O11	[M-H]-	Maltitol	Others	Saccharides	585-88-6	57398.2	60445.6	59627.3	194189	189363	220091	133032	122207	137308	-	-	1.4406	0.00419641	3.40136	1.76611	up
MW0153221	616.318	C25H44N8O10	[M-H]-	Lys-Gln-Ala-Gly-Asp-Val	Amino acids and derivatives	Amino acids and derivatives	80755-87-9	804604	866483	936265	234549	195938	217330	535559	475708	520553	-	-	1.43907	0.0017823	0.248458	-2.00893	down
mws2623	282.256	C18H34O2	[M-H]-	11-Octadecanoic acid(Vaccenic acid)*	Lipids	Free fatty acids	506-17-2	4.05506e+06	4.7882e+06	4.95206e+06	1.1472e+07	1.2299e+07	1.20839e+07	7.89936e+06	8.44474e+06	8.93107e+06	C21944	-	1.4326	4.1556e-05	2.59906	1.37799	up
Lmyn012331	282.256	C18H34O2	[M-H]-	Petroselinic acid*	Lipids	Free fatty acids	593-39-5	3.75771e+06	4.1866e+06	4.05584e+06	9.404e+06	1.04615e+07	1.07332e+07	6.52731e+06	6.78799e+06	7.40792e+06	C08363	-	1.43727	0.00216465	2.54986	1.35042	up
MWSmce203	342.116	C12H22O11	[M-H]-	D-Cellobiose	Others	Saccharides	528-50-7	14484.3	19592.7	13520	69492.2	73892.9	65146.8	44875.8	50183.4	44875.8	-	-	1.42757	0.000119126	4.38119	2.13132	up
Wmzn000227	146.058	C6H10O4	[M-H]-	2,2-Dimethylsuccinic acid	Organic acids	Organic acids	597-43-3	19353.5	16922.9	19790.7	50125.4	50574.1	50134.9	31658.9	35184.2	31219.4	-	-	1.43808	0.000595899	2.69025	1.42774	up
pmb2987	488.132	C24H24O11	[M-H]-	Acacetin-7-O-(6''-O-acetyl)glucoside	Flavonoids	Flavones	-	39224	43146.7	40316.2	17810.7	18759.7	23324.4	28327.4	31804.6	31981.4	-	-	1.4043	0.000965125	0.488192	-1.03448	down
pme1173	136.038	C5H4N4O	[M+H]+	Allopurinol	Nucleotides and derivatives	Nucleotides and derivatives	315-30-0	1.51316e+06	1.64567e+06	1.75399e+06	1.44805e+07	1.78452e+07	1.00582e+07	1.02532e+07	9.76933e+06	8.95698e+06	-	-	1.42709	0.0309748	8.62721	3.10889	up
MWS2032	136.064	C7H8N2O	[M+H]+	6-Methylnicotinamide	Alkaloids	Pyridine alkaloids	6960-22-1	271495	199870	293771	556247	562523	562699	464653	443007	401732	-	-	1.38613	0.00821288	2.19761	1.13594	up
MWS00411g	161.069	C6H11NO4	[M+H]+	L-2-Aminoadipate	Amino acids and derivatives	Amino acids and derivatives	1118-90-7	1.52219e+06	1.46772e+06	1.62727e+06	662308	675514	657352	1.09805e+06	1.0228e+06	946070	-	-	1.44127	0.00256509	0.432119	-1.2105	down
Lmcp002302	311.123	C12H17N5O5	[M+H]+	N6-(2-Hydroxyethyl)adenosine*	Nucleotides and derivatives	Nucleotides and derivatives	4338-48-1	1.00443e+06	903352	1.09773e+06	293744	256613	306556	784195	676160	696248	-	-	1.43503	0.00388252	0.285113	-1.81039	down
pmb0863	491.301	C24H46NO7P	[M+H]+	LysoPC 16:2(2n isomer)	Lipids	LPC	-	2.10511e+06	3.68222e+06	3.69475e+06	827544	772901	806580	1.25524e+06	1.24385e+06	1.4335e+06	-	-	1.39128	0.0464969	0.25385	-1.97795	down
pmb0964	365.17	C16H23N5O5	[M+H]+	Isopentenyladenine-7-N-glucoside	Nucleotides and derivatives	Nucleotides and derivatives	-	270538	231247	209909	1.33997e+06	1.35754e+06	1.34538e+06	741514	838968	696778	-	-	1.44007	8.76715e-05	5.68066	2.50606	up
mws0341	132.079	C6H12O3	[M-H]-	2-Hydroxyisocaproic acid	Organic acids	Organic acids	20312-37-2	480956	361893	428129	91109.4	220895	262713	278285	332386	330714	C03264	-	1.14308	0.0257511	0.452185	-1.14502	down
pmb3079	301.056	C8H16NO9P	[M-H]-	N-Acetyl-D-glucosamine-1-phosphate	Others	Saccharides	6866-69-9	332560	438937	359760	228898	47339.6	158801	350586	354926	296173	C04256	-	1.10722	0.0280954	0.384562	-1.37871	down
Walp013004	336.266	C21H36O3	[M+H]+	Glycidyl Linoleate	Lipids	Glycerol ester	24305-63-3	122341	112629	114782	288303	272211	265033	189697	199762	228644	-	-	1.43997	0.00043355	2.36037	1.23902	up
MWStz070	181.074	C9H11NO3	[M+H]+	N-(2-Hydroxy-4-methoxyphenyl)acetamide	Alkaloids	Phenolamine	58469-06-0	1.10146e+07	9.95527e+06	1.14104e+07	1.57549e+06	1.59854e+06	1.49385e+06	6.71636e+06	6.41723e+06	5.51126e+06	-	-	1.44373	0.00210472	0.144158	-2.79428	down
pmn001581	316.058	C16H12O7	[M-H]-	Sexangularetin	Flavonoids	Flavonols	571-74-4	113751	114486	102385	47901.8	33933.5	53404.6	81764.3	67592.7	80096.6	C10185	-	1.38198	0.00134518	0.409047	-1.28966	down
Lmsn000381	342.116	C12H22O11	[M-H]-	D-Maltose*	Others	Saccharides	69-79-4	972455	964960	1.0071e+06	6.69633e+06	7.7528e+06	7.14701e+06	4.41045e+06	4.01184e+06	3.53469e+06	C01971	-	1.4442	0.00237835	7.33436	2.87467	up
Lmhn102068	296.053	C13H12O8	[M-H]-	2-O-Caffeoylmalic acid	Phenolic acids	Phenolic acids	53755-04-7	128291	140088	155333	64328.4	32291.3	69801.3	114820	119768	93973.8	-	-	1.29145	0.00564214	0.392769	-1.34825	down
MW0150888	345.111	C12H19N5O5S1	[M+H]+	His-Cys-Ser	Amino acids and derivatives	Amino acids and derivatives	-	200839	265240	266262	53438	115614	139421	157106	117720	154990	-	-	1.20262	0.0143809	0.421215	-1.24737	down
pmb0620	786.222	C34H42O21	[M+H]+	Chrysoeriol-6,8-di-C-glucoside-7-O-glucoside	Flavonoids	Flavones	-	213109	236352	250838	10488.4	13078.3	14904.9	67826.9	58435.1	79798.7	-	-	1.44051	0.00220681	0.0549361	-4.1861	down
Lssp210281	422.085	C19H18O11	[M+H]+	1,5-dihydroxy ketone-6 murine O-β-D-glucoside	Others	Others	-	2.33172e+07	3.19832e+07	3.48109e+07	6.98086e+06	7.72848e+06	6.20164e+06	2.13583e+07	1.94627e+07	1.50712e+07	-	-	1.41944	0.0203418	0.232057	-2.10745	down
Zbqp005858	300.063	C16H12O6	[M+H]+	5,7,4'-Trihydroxy-3'-methoxyisoflavone; 3'-O-Methylorobol	Flavonoids	Isoflavones	36190-95-1	132267	81626.9	95030.8	29102.6	38163.2	31118.9	70477.2	77824.1	54002.1	-	-	1.38724	0.0398016	0.318475	-1.65075	down
Zmcp003989	594.159	C27H30O15	[M+H]+	Kaempferol-3-O-rhamnosyl(1→2)glucoside	Flavonoids	Flavonols	-	1.28435e+06	2.2946e+06	1.22092e+06	1.64359e+06	4.95869e+06	6877215	2.45544e+06	1.91556e+06	1.67572e+06	-	-	1.0046	0.19426	2.80831	1.4897	up
MW0148075	444.158	C20H24N6O4S1	[M+H]+	Cys-Trp-His	Amino acids and derivatives	Amino acids and derivatives	-	824352	1.17847e+06	1.24471e+06	470437	644311	405575	782999	710183	515644	-	-	1.29392	0.0288104	0.468146	-1.09497	down
Hmgp001996	318.038	C15H10O8	[M+H]+	Quercetagetin; 3,3',4',5,6,7-Hexahydroxyflavone	Flavonoids	Flavonols	90-18-6	241875	208288	215939	96900.2	66685	113265	123396	180615	189656	C10122	-	1.3605	0.00216645	0.415627	-1.26664	down
Zayp004030	632.101	C28H24O17	[M+H]+	Myricetin-3-O-(2''-galloyl)glucoside	Flavonoids	Flavonols	-	333329	489536	264266	688847	429570	1.07539e+06	584851	406062	409241	-	-	1.04031	0.179254	2.01798	1.01291	up
Smhp004476	564.148	C26H28O14	[M+H]+	Isovitexin-2''-O-xyloside	Flavonoids	Flavones	-	991343	1.29192e+06	1.31382e+06	9	9	9	727220	990512	1.14377e+06	-	-	1.44508	0.00744455	7.50608e-06	-17.0235	down
MW0149772	408.164	C18H24N4O7	[M+H]+	Gln-Phe-Asp	Amino acids and derivatives	Amino acids and derivatives	-	930718	1681540	1873920	270260	243545	512590	1027030	775110	627264	-	-	1.32867	0.0473245	0.228791	-2.1279	down
MW0157845	524.248	C24H36N4O9	[M-H]-	Thr-Tyr-Leu-Glu	Amino acids and derivatives	Amino acids and derivatives	-	11562.3	22848.2	11891.5	92597	101986	108020	46005.5	53626.3	80211	-	-	1.40761	0.000156788	6.53543	2.70828	up
MW0157574	490.239	C19H34N6O9	[M-H]-	Thr-Asn-Lys-Glu	Amino acids and derivatives	Amino acids and derivatives	-	379534	372043	102102	85451.4	49959.5	57147.7	244065	253082	135431	-	-	1.19546	0.135188	0.225563	-2.1484	down
Hmdp103165	740.216	C33H40O19	[M+H]+	Clitorin*	Flavonoids	Flavones	55804-74-5	1023670	1166430	730205	2756430	2.37546e+06	1772635	2019220	1139545	1270650	-	-	1.32177	0.0281948	2.36432	1.24142	up
Lmsp003881	740.216	C33H40O19	[M+H]+	Kaempferol-3-O-rutinoside-7-O-rhamnoside*	Flavonoids	Flavonols	-	1023670	1166430	730205	2756430	2.37546e+06	1772635	2019220	1139545	1270650	-	-	1.32177	0.0281948	2.36432	1.24142	up
Zmjp003463	564.148	C26H28O14	[M+H]+	Vitexin-2''-O-xyloside*	Flavonoids	Flavones	-	575651	158394	491276	1.23686e+06	666806	976675	477950	440380	853052	-	-	1.05812	0.0607973	2.35068	1.23308	up
Lmhp008833	493.317	C24H48NO7P	[M+H]+	LysoPC 16:1(2n isomer)	Lipids	LPC	-	5.18274e+06	5.10088e+06	4.48051e+06	1.406e+06	1.49731e+06	1.35001e+06	4.66873e+06	4.46051e+06	1.92369e+06	-	-	1.43932	0.00302711	0.288084	-1.79544	down
pmp000411	564.148	C26H28O14	[M+H]+	Genistein-8-C-apiosyl(1→6)glucoside*	Flavonoids	Isoflavones	-	9	9	9	413293	1.15833e+06	173721	141740	324941	353303	-	-	1.43834	0.188713	64642.4	15.9802	up
Zmlp005019	462.08	C21H18O12	[M+H]+	3,3'-O-Dimethylellagic Acid-4'-O-arabinoside	Tannins	Tannin	-	18027.8	53279.9	42317.5	111967	102831	99882.2	46684.1	114001	75550.1	-	-	1.24279	0.0151481	2.76946	1.46961	up
MW0159165	420.186	C16H28N4O9	[M+CH3COO]-	Val-Ser-Thr-Asp	Amino acids and derivatives	Amino acids and derivatives	-	99369.5	96888.9	120131	224954	235462	289776	307158	162217	134436	-	-	1.40553	0.0111266	2.3711	1.24556	up
MW0150131	430.185	C21H26N4O6	[M+H]+	Glu-Pro-Trp	Amino acids and derivatives	Amino acids and derivatives	-	83137.8	55479.5	103375	15915.5	47709.5	23007.5	50262.2	21675	26675	-	-	1.19578	0.0436655	0.357997	-1.48198	down
Lmbp003668	418.09	C20H18O10	[M+H]+	Kaempferol-3-O-arabinoside	Flavonoids	Flavonols	-	137226	112525	199871	279555	500253	338690	279882	260245	597516	-	-	1.28054	0.0622106	2.48764	1.31478	up
