# Supplementary material for: Multi-Omics Analysis Provides Insights into Green Soybean in Response to Cold Stress
Source: Metabolites. 2024 Dec 7;14(12):687. doi: 10.3390/metabo14120687 (PMC11678371; doi:10.3390/metabo14120687)
Supplement: Supplementary file 1 [file metabolites-14-00687-s001.zip › Supplementary Table S7 KEGG pathways annotated by DEMs.xlsx]

## Sheet: Table S7
Table S7. KEGG pathways annotated by DEMs.
Kegg_pathway	ko_ID	P-value	Corrected_P-value	Index_List
Glycolysis / Gluconeogenesis	ko00010	0.650689	1	mws1090
Citrate cycle (TCA cycle)	ko00020	0.0842022	1	mws0275;mws0192;pme2380
Pentose phosphate pathway	ko00030	0.828635	1	Zmzn000079
Pentose and glucuronate interconversions	ko00040	0.296564	1	pmb2922;pme2380;mws1090
Galactose metabolism	ko00052	0.00257735	0.185569	pmb2922;MWS2442;mws1080;pme0519;mws1090;mws1333;MA10039641
Ascorbate and aldarate metabolism	ko00053	0.169383	1	pmb2922;Lmbn000198;pme2380;MA10039492
Ubiquinone and other terpenoid-quinone biosynthesis	ko00130	0.407536	1	mws0250
Oxidative phosphorylation	ko00190	0.583196	1	mws0192
Arginine biosynthesis	ko00220	0.547142	1	pme0193;pme2380
Purine metabolism	ko00230	0.0261576	1	pme1109;pme0193;pme3961;mws0668;mws0609;mws0884;pme1184
Caffeine metabolism	ko00232	0.407536	1	mws0668
Pyrimidine metabolism	ko00240	0.528701	1	pme0193;mws0251;MWSslk257
Alanine, aspartate and glutamate metabolism	ko00250	0.3445	1	pme0193;mws0192;pme2380
Monobactam biosynthesis	ko00261	0.18188	1	mws0250;MWStz103
Cysteine and methionine metabolism	ko00270	0.685038	1	pme1286;MWStz103
Valine, leucine and isoleucine degradation	ko00280	0.18188	1	mws0147;mws0256
Valine, leucine and isoleucine biosynthesis	ko00290	0.373868	1	mws0256;pmb3101
Lysine biosynthesis	ko00300	0.245726	1	pme0026;pme2380
Lysine degradation	ko00310	0.107123	1	pme0026;mws0192;pme2380;pme0122
Arginine and proline metabolism	ko00330	0.204471	1	pme2292;pme2693;pmb0501;MWStz103
Histidine metabolism	ko00340	0.795068	1	pme2380
Tyrosine metabolism	ko00350	0.547142	1	mws0250;mws0192
Phenylalanine metabolism	ko00360	0.203289	1	Lmgp000659;mws0250;mws0192
Tryptophan metabolism	ko00380	0.597257	1	NK10253223;pme1216
Phenylalanine, tyrosine and tryptophan biosynthesis	ko00400	0.310336	1	mws0250;Zmzn000079
Taurine and hypotaurine metabolism	ko00430	0.407536	1	pme2380
Cyanoamino acid metabolism	ko00460	0.310336	1	mws0256;mws0250
D-Amino acid metabolism	ko00470	0.280061	1	pme0026;pme2292;pme0193;pme2380
Glutathione metabolism	ko00480	0.249204	1	pme2292;pme2563;MA10039492
Starch and sucrose metabolism	ko00500	8.06798e-05	0.00580894	pmb2922;MWS2442;mws0866;mws0264;pme0519;mws1090
Amino sugar and nucleotide sugar metabolism	ko00520	0.685038	1	pmb2922;mws1090
Glycerolipid metabolism	ko00561	0.18188	1	pmb2922;mws1090
Inositol phosphate metabolism	ko00562	0.583196	1	mws0866
Glycosylphosphatidylinositol (GPI)-anchor biosynthesis	ko00563	0.159664	1	mws0704
Glycerophospholipid metabolism	ko00564	0.119737	1	mws0120;pmb1754;mws0704
Ether lipid metabolism	ko00565	0.159664	1	mws0120
alpha-Linolenic acid metabolism	ko00592	0.856784	1	Zmjn003398
Sphingolipid metabolism	ko00600	0.0137839	0.992443	pmb2221;ML10195036;mws0704
Pyruvate metabolism	ko00620	0.0068963	0.496533	pmb3101;Zmgn001448;mws0275;mws0192
Glyoxylate and dicarboxylate metabolism	ko00630	0.169383	1	pme0193;mws0275;mws0192;pme2380
Propanoate metabolism	ko00640	0.294212	1	mws0192
Butanoate metabolism	ko00650	0.310336	1	mws0192;pme2380
C5-Branched dibasic acid metabolism	ko00660	0.373868	1	pme2380;Lmgn000224
Carbon fixation in photosynthetic organisms	ko00710	0.203289	1	MWS2442;mws0275;Zmzn000079
Thiamine metabolism	ko00730	0.294212	1	mws0250
Vitamin B6 metabolism	ko00750	0.0141721	1	Zmjp000624;pme1383;pme0193;Zmzn000079
Nicotinate and nicotinamide metabolism	ko00760	0.787285	1	pme0490;mws0192
Pantothenate and CoA biosynthesis	ko00770	0.795068	1	mws0256
Biotin metabolism	ko00780	0.407536	1	pme0026
Zeatin biosynthesis	ko00908	0.159787	1	pmb2922;pmf0289;MWStz103
Nitrogen metabolism	ko00910	0.294212	1	pme0193
Sulfur metabolism	ko00920	0.407536	1	mws0192
Phenylpropanoid biosynthesis	ko00940	0.597257	1	mws0250;mws0178
Flavonoid biosynthesis	ko00941	0.921743	1	pme1201;mws0178
Flavone and flavonol biosynthesis	ko00944	0.966617	1	MWSHY0162
Stilbenoid, diarylheptanoid and gingerol biosynthesis	ko00945	0.407536	1	mws0178
Isoquinoline alkaloid biosynthesis	ko00950	0.407536	1	mws0250
Tropane, piperidine and pyridine alkaloid biosynthesis	ko00960	0.119737	1	pme0490;pme0026;pme2292
Betalain biosynthesis	ko00965	0.159664	1	mws0250
Glucosinolate biosynthesis	ko00966	0.373868	1	mws0256;mws0250
Aminoacyl-tRNA biosynthesis	ko00970	0.280061	1	mws0256;pme0026;pme0193;mws0250
Biosynthesis of various plant secondary metabolites	ko00999	0.3445	1	mws0097;mws0250;MWStz103
Metabolic pathways	ko01100	0.0599812	1	mws0147;Zmjp000624;pme0490;pmb2922;pmb2221;Lmbn000198;mws0256;pme1383;pme1109;pme0026;mws0097;MWS2442;pmb3101;pme2292;Lmgp000659;pme0193;mws0275;mws0250;pme2693;pme2289;mws0866;mws1080;pmb1754;pme1286;pme3961;mws0264;pmb0501;mws0192;pme2563;pme2380;mws0668;mws0609;mws0884;pme0519;Zmzn000079;mws1090;pme0122;mws1333;mws0251;MA10039641;ML10195036;MWStz103;pme1216;mws0704;pme1184;MA10039492;MWSslk257
Biosynthesis of secondary metabolites	ko01110	0.312498	1	pme0490;pmb2922;mws0256;pme1201;pme0026;mws0097;MWS2442;pmb3101;pme2292;mws0275;mws0250;mws0866;pmf0289;mws0264;mws0192;pme2380;mws0668;pme0519;Zmzn000079;mws1090;Zmjn003398;mws0178;MWStz103;MWSHY0162
Carbon metabolism	ko01200	0.297688	1	MWS2442;mws0275;mws0192;pme2380;Zmzn000079
2-Oxocarboxylic acid metabolism	ko01210	0.263752	1	mws0256;pme0026;pmb3101;mws0250;pme2380
Biosynthesis of amino acids	ko01230	0.185349	1	mws0256;pme0026;pmb3101;pme0193;mws0250;pme1286;pme2380;Zmzn000079;MWStz103
Nucleotide metabolism	ko01232	0.100204	1	pme1109;pme0193;pme3961;mws0668;mws0251;pme1184;MWSslk257
Biosynthesis of cofactors	ko01240	0.0172071	1	Zmjp000624;pme0490;pmb2922;mws0256;pme1383;pme0193;mws0250;pme2289;pme1286;pme2563;pme2380;Zmzn000079;mws1090;MWStz103
Biosynthesis of nucleotide sugars	ko01250	0.722859	1	pmb2922;mws1090
ABC transporters	ko02010	0.0489279	1	Zmdp000972;mws0256;pme0026;pme2292;pme0193;pme3961;mws0264;mws0668;pme0519;mws1333;MA10039641;pme1184
Sulfur relay system	ko04122	0.407536	1	MWStz103
